# Supplementary material for: Identification of ORM1, vWF, SPARC, and PPBP as immune-related proteins involved in immune thrombocytopenia by quantitative LC-MS/MS
Source: Clin Proteomics. 2023 Jun 24;20:24. doi: 10.1186/s12014-023-09413-0 (PMC10290381; doi:10.1186/s12014-023-09413-0)
Supplement: Supplementary file 1 — Supplementary Table S1: The KEGG-based functional enrichment analysis [file 12014_2023_9413_MOESM1_ESM.xlsx]

## Sheet: Summary
Header line description of table 1			Table 1. MS/MS spectrum database search analysis summary
Total spectrum	Number of spectrum produced by mass spectrometer
Matched spectrum	Number of spectrum matched with alignment protein		Total spectrum	Matched spectrum	Peptides	Unique peptides	Identified proteins	Quantifiable proteins
Peptides	Number of peptides which spectrum hit		1498436	112375 (7.5%)	6504	5130	829	613
Unique peptides	Number of unique peptides which spectrum hit
Identified proteins	Number of proteins detected by spectrum search analysis
Quantifiable proteins	Number of proteins quantifiable		Table 2. Differentially expressed protein summary (Filtered with threshold value of expression fold change and P value < 0.05)
Header line description of worksheet "Quant"			Compare group	Regulated type	fold change >1.2	fold change >1.3	fold change >1.5	fold change >2
Protein accession	Protein accession number of database used for search		ITP1/C	up-regulated	45	41	26	16
Protein description	Protein functional description			down-regulated	70	70	69	63
Gene name	Indicates the name of the gene that code for the protein sequence
Sequence coverage [%]	Percent of identified peptdie sequence covering in protein sequence
Mol. weight [kDa]	Protein molecular weight ,unit [kDa]
Score	A simple rule to be used to judge whether a result is significant or not
MS/MS Counts	Number of spectrum which protein matched
Peptides	Number of peptides which spectrum hit
Unique peptides	Number of unique peptides which spectrum hit
iBAQ [A]	Protein label free quantitation of sample [A]
[A/B] Ratio	Protein relative quantitation of sample [A] compare with sample [B]
Header line description of worksheet "pep_quant"
ID	Identified peptide index number
Sequence	Identified peptide amino acid sequence
Length	The number of amino acids that make up the protein sequence
Protein accession	Protein accession number of database used for search
Protein description	Protein functional description
Experiment	Sample name of identified peptide produced by
Charge	Carried charge of peptide
m/z	Mass-to-charge ratio of peptide
Mass Error [ppm]	Parts per million ratio of peptide mass error between the theory and practice
PEP	The maximal posterior error probability for peptides
MS/MS Count	Number of spectrum which protein matched
Score	A simple rule to be used to judge whether a result is significant or not
Intensity	Ionic signal intensity of identified peptide

## Sheet: Quant
Protein accession	Protein description	Gene name	Sequence coverage [%]	Mol. weight [kDa]	Score	MS/MS Counts	Peptides	Unique peptides	MS/MS Count C_1	MS/MS Count C_2	MS/MS Count C_3	MS/MS Count C_4	MS/MS Count ITP1_1	MS/MS Count ITP1_2	MS/MS Count ITP1_3	MS/MS Count ITP1_4	Peptides C_1	Peptides C_2	Peptides C_3	Peptides C_4	Peptides ITP1_1	Peptides ITP1_2	Peptides ITP1_3	Peptides ITP1_4	Unique peptides C_1	Unique peptides C_2	Unique peptides C_3	Unique peptides C_4	Unique peptides ITP1_1	Unique peptides ITP1_2	Unique peptides ITP1_3	Unique peptides ITP1_4	iBAQ C_1	iBAQ C_2	iBAQ C_3	iBAQ C_4	iBAQ ITP1_1	iBAQ ITP1_2	iBAQ ITP1_3	iBAQ ITP1_4	C_1	C_2	C_3	C_4	ITP1_1	ITP1_2	ITP1_3	ITP1_4	ITP1/C Ratio
A0A075B6I0	Immunoglobulin lambda variable 8-61	IGLV8-61	7.4	12.814	1.7592	9	1	1	1	1	1	1	0	0	1	1	1	1	1	1	1	0	1	1	1	1	1	1	1	0	1	1	67821000	30566000	50259000	22996000	12633000	0	21147000	33103000	2.548	0.875	1.43	1.309	0.647		0.961	1.05	0.575
A0A075B6I4	Immunoglobulin lambda variable 10-54	IGLV10-54	9.4	12.395	2.3716	2	1	1	1	0	0	0	0	0	0	0	1	1	1	1	0	0	0	1	1	1	1	1	0	0	0	1	131630000	181150000	102030000	52132000	0	0	0	42017000	1.484	1.556	0.871	0.892				0.4	0.333
A0A075B6K5	Immunoglobulin lambda variable 3-9	IGLV3-9	23.5	12.332	16.13	10	2	2	1	1	1	0	0	1	1	2	1	1	2	1	1	2	1	2	1	1	2	1	1	2	1	2	10376000	6880000	7688900	4893300	7775600	11840000	9144000	15943000	1.467	0.741	0.823	1.049	1.498	1.29	1.563	1.904	1.533
A0A0B4J1U7	Immunoglobulin heavy variable 6-1	IGHV6-1	13.2	13.481	2.179	10	2	2	2	2	1	2	0	0	1	1	2	2	2	2	2	0	1	1	2	2	2	2	2	0	1	1	36587000	10968000	25507000	14062000	41884000	0	0	10472000	2.023	0.462	1.068	1.179	3.156			0.489	1.541
A0A0B4J1Y9	Immunoglobulin heavy variable 3-72	IGHV3-72	15.1	13.203	6.8951	13	2	1	1	1	2	1	2	0	1	1	2	1	1	1	2	0	1	1	1	0	0	0	1	0	0	0	124720000	60712000	93988000	26070000	73089000	0	76507000	40062000	2.138	0.794	1.221	0.678	1.707		1.587	0.581	1.069
A0A0C4DH29	Immunoglobulin heavy variable 1-3	IGHV1-3	22.2	13.008	24.79	19	2	2	3	1	3	1	3	1	1	2	2	1	2	2	2	1	1	2	2	1	2	2	2	1	1	2	33429000	28303000	30620000	17411000	49216000	11969000	25788000	21892000	1.414	0.912	0.981	1.116	2.837	0.39	1.319	0.782	1.205
A0A0C4DH31	Immunoglobulin heavy variable 1-18	IGHV1-18	9.4	12.82	14.357	3	1	1	0	0	0	0	1	0	0	1	1	1	0	0	1	0	0	1	1	1	0	0	1	0	0	1	29908000	35427000	0	0	64432000	0	0	0	0.809	0.73			2.374				3.085
A0A0C4DH38	Immunoglobulin heavy variable 5-51	IGHV5-51	23.1	12.674	7.737	6	2	2	0	2	0	0	1	0	0	1	1	2	1	0	1	0	2	1	1	2	1	0	1	0	2	1	623040	11484000	814280	0	8119300	0	9415300	16219000	0.094	1.326	0.093		1.676		1.726	2.077	3.621
A0A0C4DH55	Immunoglobulin kappa variable 3D-7	IGKV3D-7	7.6	13.148	1.7532	13	1	1	1	1	1	1	2	2	1	1	1	1	1	1	1	1	1	1	1	1	1	1	1	1	1	1	45586000	105710000	47340000	0	70490000	30893000	23676000	44879000	0.962	1.698	0.756		2.026	0.502	0.603	0.799	0.863
A0A1B0GUV7	Testis-expressed protein 48	TEX48	8.3	13.937	1.5865	6	1	1	1	0	1	0	1	0	1	0	1	1	1	1	1	1	1	0	1	1	1	1	1	1	1	0	15773000	5165100	17999000	2917400	7790500	8260900	3565800	0	2.469	0.615	2.134	0.693	1.662	0.995	0.675		0.752
A1L390	Pleckstrin homology domain-containing family G member 3	PLEKHG3	0.7	134.41	-2	0	1	1	0	0	0	0	0	0	0	0	1	1	1	1	1	1	1	1	1	1	1	1	1	1	1	1	0	0	0	0	0	0	0	0
A1L4H1	Soluble scavenger receptor cysteine-rich domain-containing protein SSC5D	SSC5D	6.4	165.74	59.348	21	7	7	2	2	1	3	2	2	0	3	4	3	3	4	3	3	1	3	4	3	3	4	3	3	1	3	1388200	1627400	2464700	1617000	1864800	766980	493330	2281200	1.03	0.919	1.385	1.817	1.885	0.438	0.443	1.429	0.814
A2NJV5	Immunoglobulin kappa variable 2-29	IGKV2-29	25.8	13.085	45.753	24	3	2	3	1	3	1	3	1	2	3	2	1	3	2	3	3	2	3	2	1	2	2	2	2	2	2	176810000	170370000	251230000	60666000	193490000	73262000	119020000	306310000	1.259	0.924	1.355	0.655	1.876	0.402	1.025	1.842	1.227
A6NCI8	Uncharacterized protein C2orf78	C2orf78	0.8	100.17	-2	0	1	1	0	0	0	0	0	0	0	0	1	1	1	1	0	1	0	1	1	1	1	1	0	1	0	1	0	0	0	0	0	0	0	0
O00151	PDZ and LIM domain protein 1	PDLIM1	23.7	36.071	32.512	13	6	6	5	3	2	2	1	0	0	0	5	4	4	4	1	1	0	1	5	4	4	4	1	1	0	1	15341000	23140000	8813700	3512500	666620	0	0	1807600	2.062	2.369	0.897	0.716	0.122			0.206	0.109
O00187	Mannan-binding lectin serine protease 2	MASP2	24.2	75.702	217.57	59	13	13	5	5	5	8	5	8	5	3	10	8	9	10	9	8	8	8	10	8	9	10	9	8	8	8	33291000	29133000	38697000	15750000	28408000	49354000	35624000	39357000	1.129	0.753	0.993	0.81	1.312	1.289	1.46	1.127	1.408
O00204	Sulfotransferase family cytosolic 2B member 1	SULT2B1	3	41.307	-2	0	1	1	0	0	0	0	0	0	0	0	1	0	1	0	0	1	0	1	1	0	1	0	0	1	0	1	0	0	0	0	0	0	0	0
O00299	Chloride intracellular channel protein 1	CLIC1	64.7	26.922	34.338	33	11	11	8	10	8	3	2	0	0	0	7	11	8	6	6	0	1	1	7	11	8	6	6	0	1	1	11391000	75949000	22544000	3548600	4511400	0	0	255560	0.765	3.886	1.147	0.362	0.413			0.014	0.139
O00391	Sulfhydryl oxidase 1	QSOX1	31.6	82.577	223.81	164	19	19	12	15	14	10	12	20	14	13	14	13	14	13	13	17	14	13	14	13	14	13	13	17	14	13	30198000	37978000	47825000	20194000	29021000	39478000	39403000	35076000	0.875	0.838	1.049	0.886	1.146	0.881	1.381	0.859	1.17
O00429	Dynamin-1-like protein	DNM1L	2.4	81.876	-2	1	2	2	0	1	0	0	0	0	0	0	2	2	2	1	1	1	1	1	2	2	2	1	1	1	1	1	41463	110580	51985	0	0	0	0	0	0.728	1.478	0.69
O00462	Beta-mannosidase	MANBA	2.6	100.89	1.7519	6	2	2	0	0	1	0	0	0	0	1	1	0	1	1	0	1	1	2	1	0	1	1	0	1	1	2	195980	0	336040	127650	0	265740	145370	230210	0.956		1.241	0.944		0.998	0.857	0.949	0.893
O00487	26S proteasome non-ATPase regulatory subunit 14	PSMD14	4.5	34.577	-2	0	1	1	0	0	0	0	0	0	0	0	1	1	1	1	1	0	1	1	1	1	1	1	1	0	1	1	0	0	0	0	0	0	0	0
O00533	Neural cell adhesion molecule L1-like protein	CHL1	30.6	135.07	156.99	163	25	25	11	18	19	6	9	19	10	21	17	19	16	16	14	18	14	20	17	19	16	16	14	18	14	20	22654000	28105000	40055000	18126000	18262000	34529000	17630000	52260000	0.862	0.815	1.153	1.045	0.946	1.011	0.811	1.678	1.147
O00764	Pyridoxal kinase	PDXK	5.4	35.102	1.9333	1	1	1	0	0	0	0	0	0	0	0	0	0	0	0	0	0	0	0	0	0	0	0	0	0	0	0	0	0	0	0	0	0	0	0
O14498	Immunoglobulin superfamily containing leucine-rich repeat protein	ISLR	5.6	45.997	3.4101	9	2	2	1	1	1	2	0	1	0	1	1	1	1	2	0	1	0	1	1	1	1	2	0	1	0	1	0	3111100	3237800	1727400	0	5165300	0	3868300		0.889	0.92	0.982		1.493		1.227	1.462
O14745	Na(+)/H(+) exchange regulatory cofactor NHE-RF1	SLC9A3R1	11.2	38.868	8.5053	8	3	3	2	3	2	1	0	0	0	0	2	3	2	1	0	0	0	0	2	3	2	1	0	0	0	0	1488700	5153400	2042200	671880	0	0	0	0	0.759	2.003	0.789	0.519
O14786	Neuropilin-1	NRP1	8	103.13	36.465	28	5	5	4	3	1	2	3	3	2	2	4	4	3	3	3	4	3	2	4	4	3	3	3	4	3	2	3844300	7849100	4459500	795450	3292500	7851400	3108900	3302500	1.012	1.575	0.889	0.318	1.18	1.592	0.99	0.735	1.185
O14791	Apolipoprotein L1	APOL1	39.7	43.974	142.54	190	15	14	17	18	14	13	14	25	16	17	11	13	12	13	10	13	11	13	10	12	12	13	10	12	10	12	223300000	662900000	503420000	289890000	213570000	866080000	354580000	429090000	0.592	1.338	1.01	1.165	0.771	1.767	1.136	0.961	1.129
O14818	Proteasome subunit alpha type-7	PSMA7	9.7	27.887	3.4542	4	2	2	1	0	0	0	0	0	0	0	2	0	1	2	0	1	2	1	2	0	1	2	0	1	2	1	2013200	0	1578500	4911200	0	621080	1828700	1099100	0.947		0.563	3.505		0.225	1.042	0.438	0.34
O14960	Leukocyte cell-derived chemotaxin-2	LECT2	6	16.39	1.7333	2	1	1	0	0	0	0	0	1	0	1	1	1	1	1	0	1	0	1	1	1	1	1	0	1	0	1	599920	1913100	714060	544200	0	3596000	0	2607600	0.431	1.046	0.389	0.591		1.988		1.582	2.906
O15021	Microtubule-associated serine/threonine-protein kinase 4	MAST4	0.5	284.09	-2	0	1	1	0	0	0	0	0	0	0	0	0	0	0	0	1	0	0	0	0	0	0	0	1	0	0	0	0	0	0	0	0	0	0	0
O15031	Plexin-B2	PLXNB2	1.4	205.12	4.0065	5	2	2	0	0	0	0	0	1	0	0	0	0	0	1	0	1	0	0	0	0	0	1	0	1	0	0	0	0	0	165010	0	202480	0	0				1.627		1.015			0.624
O15037	Protein KHNYN	KHNYN	1.5	74.533	-2	0	1	1	0	0	0	0	0	0	0	0	1	1	1	1	1	0	1	1	1	1	1	1	1	0	1	1	0	0	0	0	0	0	0	0
O15143	Actin-related protein 2/3 complex subunit 1B	ARPC1B	13.2	40.949	14.979	11	4	4	1	4	1	2	1	0	0	0	1	3	1	2	1	0	0	0	1	3	1	2	1	0	0	0	3800700	7882500	3905800	1600800	1410800	0	0	0	1	1.579	0.778	0.638	0.506				0.507
O15144	Actin-related protein 2/3 complex subunit 2	ARPC2	17.3	34.333	36.062	13	5	5	4	4	2	0	0	0	0	0	3	4	4	2	0	0	0	1	3	4	4	2	0	0	0	1	3521200	6177600	6265900	667030	0	0	0	176980	0.981	1.311	1.322	0.282				0.041	0.042
O15204	ADAM DEC1	ADAMDEC1	6	52.775	32.832	9	2	2	0	1	1	1	0	2	0	1	0	1	1	1	0	2	1	1	0	1	1	1	0	2	1	1	0	2473300	2698300	0	0	3258500	1677500	0		0.893	0.969			1.189	0.961		1.155
O15394	Neural cell adhesion molecule 2	NCAM2	11.9	93.045	12.26	18	8	8	1	2	0	3	0	1	1	2	3	5	3	5	3	4	4	4	3	5	3	5	3	4	4	4	1153700	1495700	818360	1059000	719640	1392700	551010	892890	1.28	1.265	0.688	1.781	1.088	1.191	0.74	0.838	0.769
O43157	Plexin-B1	PLXNB1	1.7	232.3	15.026	7	2	2	0	1	0	0	1	0	2	1	1	1	0	1	2	0	1	1	1	1	0	1	2	0	1	1	0	251090	0	0	98334	0	98260	303120		1.067			0.748		0.662	1.428	0.887
O43396	Thioredoxin-like protein 1	TXNL1	11.1	32.251	1.861	2	2	2	1	1	0	0	0	0	0	0	1	1	0	0	0	0	0	1	1	1	0	0	0	0	0	1	8806300	0	0	0	0	0	0	3307000	1.735							0.55	0.317
O43493	Trans-Golgi network integral membrane protein 2	TGOLN2	2.9	51.018	7.3151	2	1	1	0	0	0	0	0	1	0	0	0	0	0	0	0	1	0	0	0	0	0	0	0	1	0	0	0	0	0	0	0	0	0	0
O43852	Calumenin	CALU	6.3	37.106	2.0179	5	2	2	2	1	1	1	0	0	0	0	2	2	2	2	0	0	0	0	2	2	2	2	0	0	0	0	2176800	2031800	1582400	562170	0	0	0	0	1.636	1.163	0.9	0.64
O43866	CD5 antigen-like	CD5L	49.9	38.087	323.31	143	14	14	16	15	13	7	16	5	13	14	13	13	14	11	13	10	12	12	13	13	14	11	13	10	12	12	514040000	453360000	316820000	87913000	402170000	81924000	227690000	287070000	2.273	1.527	1.061	0.59	2.423	0.279	1.218	1.073	0.916
O43895	Xaa-Pro aminopeptidase 2	XPNPEP2	2.1	75.624	1.7608	2	1	1	0	0	1	0	0	0	0	0	0	1	1	0	1	0	0	0	0	1	1	0	1	0	0	0	0	216380	567410	0	269210	0	0	0		0.569	1.484		1.267				1.234
O60216	Double-strand-break repair protein rad21 homolog	RAD21	2.1	71.689	-2	2	1	1	0	0	0	0	2	0	0	0	0	0	1	0	1	0	0	0	0	0	1	0	1	0	0	0	0	0	635630	0	992050	0	0	0			0.706		1.982				2.807
O60234	Glia maturation factor gamma	GMFG	20.4	16.801	6.7125	8	2	2	2	1	2	2	0	0	0	0	2	1	1	2	1	0	1	1	2	1	1	2	1	0	1	1	3885500	2264900	1863000	2376700	837150	0	135070	116700	2.826	1.255	1.026	2.618	0.829		0.118	0.072	0.176
O60240	Perilipin-1	PLIN1	7.3	55.99	6.7004	2	2	2	0	0	0	0	0	0	0	0	0	0	0	0	0	0	0	0	0	0	0	0	0	0	0	0	0	0	0	0	0	0	0	0
O60462	Neuropilin-2	NRP2	3.9	104.83	3.354	9	3	3	1	1	2	0	0	0	1	0	1	1	2	2	2	1	2	1	1	1	2	2	2	1	2	1	483300	879880	1356700	412460	763060	394570	560250	505910	0.537	0.745	1.141	0.694	1.154	0.337	0.752	0.475	0.872
O75015	Low affinity immunoglobulin gamma Fc region receptor III-B	FCGR3B	17.2	26.216	6.2895	29	5	5	4	1	3	1	1	2	1	5	4	3	5	3	3	4	4	4	4	3	5	3	3	4	4	4	44904000	26243000	61680000	31921000	31729000	20137000	58525000	33031000	1.235	0.55	1.285	1.331	1.19	0.426	1.947	0.768	0.984
O75083	WD repeat-containing protein 1	WDR1	31.5	66.193	60.937	53	16	16	12	19	11	6	1	0	0	1	9	15	10	9	8	1	2	3	9	15	10	9	8	1	2	3	31161000	64994000	32474000	13698000	6228600	633490	1705500	1426900	2.29	3.639	1.808	1.526	0.624	0.036	0.152	0.089	0.097
O75113	NEDD4-binding protein 1	N4BP1	1.3	100.38	-2	0	1	1	0	0	0	0	0	0	0	0	0	0	0	0	0	0	0	0	0	0	0	0	0	0	0	0	0	0	0	0	0	0	0	0
O75144	ICOS ligand	ICOSLG	9.3	33.348	31.887	21	2	2	2	1	1	1	2	2	2	3	2	2	2	1	2	2	2	2	2	2	2	1	2	2	2	2	3965400	9740300	9198800	1204500	4722800	3748100	4129200	5780900	0.679	1.272	1.194	0.313	1.102	0.494	0.856	0.837	0.951
O75347	Tubulin-specific chaperone A	TBCA	13.9	12.855	2.3272	1	1	1	0	0	0	0	0	0	0	0	1	0	0	0	0	0	0	0	1	0	0	0	0	0	0	0	1482000	0	0	0	0	0	0	0	0.883
O75368	SH3 domain-binding glutamic acid-rich-like protein	SH3BGRL	21.9	12.774	6.3877	10	2	2	2	2	2	1	1	0	0	0	2	2	2	1	1	0	0	1	2	2	2	1	1	0	0	1	8683800	22449000	14404000	9481800	2841500	0	0	1667000	1.117	2.2	1.404	1.848	0.498			0.181	0.207
O75636	Ficolin-3	FCN3	41.1	32.903	323.31	198	11	11	18	18	13	18	13	21	14	22	10	9	9	9	10	9	9	9	10	9	9	9	10	9	9	9	1023100000	1486200000	1526000000	628630000	456670000	1914700000	1081600000	1873800000	0.94	1.04	1.062	0.875	0.572	1.355	1.202	1.455	1.17
O75683	Surfeit locus protein 6	SURF6	3	41.45	-2	0	1	1	0	0	0	0	0	0	0	0	1	1	0	1	0	0	0	0	1	1	0	1	0	0	0	0	0	0	0	0	0	0	0	0
O75874	Isocitrate dehydrogenase [NADP] cytoplasmic	IDH1	5.3	46.659	2.8057	2	2	2	0	0	0	0	0	0	0	0	0	0	0	0	0	0	0	0	0	0	0	0	0	0	0	0	0	0	0	0	0	0	0	0
O75882	Attractin	ATRN	29.8	158.54	323.31	383	34	34	35	37	35	29	34	33	35	30	30	30	29	25	27	29	26	27	30	30	29	25	27	29	26	27	317270000	399630000	331220000	262550000	285240000	362240000	336300000	530890000	1.027	0.985	0.812	1.288	1.259	0.903	1.316	1.452	1.199
O75896	Tumor suppressor candidate 2	TUSC2	8.2	12.074	-2	0	1	1	0	0	0	0	0	0	0	0	0	1	1	1	0	0	0	1	0	1	1	1	0	0	0	1	0	0	0	0	0	0	0	0
O76021	Ribosomal L1 domain-containing protein 1	RSL1D1	2.7	54.972	2.0191	8	1	1	0	1	2	1	1	0	0	1	1	1	1	1	1	1	1	1	1	1	1	1	1	1	1	1	45604000	2686200	6132200	0	21730000	51915	113770	3695300	5.332	0.239	0.543		3.462	0.005	0.016	0.365	0.472
O94921	Cyclin-dependent kinase 14	CDK14	2.6	53.056	-2	0	1	1	0	0	0	0	0	0	0	0	0	1	1	1	1	1	1	1	0	1	1	1	1	1	1	1	0	0	0	0	0	0	0	0
O94985	Calsyntenin-1	CLSTN1	3	109.79	3.8921	10	3	3	3	1	1	0	0	1	1	0	3	2	3	2	2	2	2	1	3	2	3	2	2	2	2	1	933790	367450	1866900	339310	365280	830100	647140	302540	1.204	0.361	1.824	0.664	0.642	0.824	1.009	0.33	0.692
O95236	Apolipoprotein L3	APOL3	3.7	44.278	1.6811	1	2	1	0	0	0	0	0	0	0	0	1	1	0	0	0	1	1	1	0	0	0	0	0	0	0	0	0	0	0	0	0	0	0	0
O95428	Papilin	PAPLN	1.2	137.7	6.084	10	1	1	1	1	1	0	1	1	1	1	1	1	1	1	1	1	1	1	1	1	1	1	1	1	1	1	0	189810	314340	227190	224260	340570	170360	262640		0.721	1.188	1.716	1.524	1.308	1.027	1.107	1.027
O95445	Apolipoprotein M	APOM	45.7	21.253	86.913	104	9	9	10	11	13	7	10	13	5	4	6	6	9	7	6	7	8	6	6	6	9	7	6	7	8	6	541940000	1285900000	1108800000	541830000	635350000	1210900000	760190000	984300000	0.73	1.32	1.131	1.107	1.167	1.257	1.24	1.121	1.116
O95479	GDH/6PGL endoplasmic bifunctional protein	H6PD	7	88.892	7.0131	19	5	5	2	3	1	0	0	1	1	1	3	4	2	1	3	1	3	3	3	4	2	1	3	1	3	3	629150	5240300	541050	1313700	5509500	1354000	3980400	1394400	0.229	1.451	0.149	0.723	2.728	0.379	1.75	0.428	2.071
O95497	Pantetheinase	VNN1	13.6	57.011	89.776	44	6	6	3	3	6	3	1	5	6	4	4	4	6	4	2	6	5	5	4	4	6	4	2	6	5	5	9169000	11122000	35496000	11779000	1343400	34695000	34750000	31982000	0.489	0.452	1.434	0.951	0.098	1.426	2.241	1.442	1.566
O95810	Caveolae-associated protein 2	CAVIN2	16.9	47.173	87.996	29	6	6	9	7	7	3	1	0	1	1	6	6	6	4	2	0	2	2	6	6	6	4	2	0	2	2	32508000	23265000	10237000	6211100	1990400	0	1648100	549430	4.037	2.201	0.962	1.168	0.337		0.248	0.057	0.102
O95876	WD repeat-containing and planar cell polarity effector protein fritz homolog	WDPCP	2.1	85.083	1.6397	0	1	1	0	0	0	0	0	0	0	0	0	0	0	1	1	0	1	0	0	0	0	1	1	0	1	0	0	0	0	0	0	0	0	0
O95989	Diphosphoinositol polyphosphate phosphohydrolase 1	NUDT3	8.1	19.471	2.9965	3	1	1	1	1	1	0	0	0	0	0	1	1	1	0	0	0	0	0	1	1	1	0	0	0	0	0	743770	1751700	1192900	0	0	0	0	0	0.722	1.295	0.877
P00325	Alcohol dehydrogenase 1B	ADH1B	14.7	39.854	8.7794	5	5	5	0	0	0	0	0	0	0	0	0	0	0	0	0	0	0	0	0	0	0	0	0	0	0	0	0	0	0	0	0	0	0	0
P00338	L-lactate dehydrogenase A chain	LDHA	32.2	36.688	37.961	47	11	10	6	8	6	3	3	3	1	2	10	11	10	9	7	9	9	6	9	10	9	8	6	8	8	5	81107000	119510000	109980000	50447000	37593000	43133000	37981000	44987000	1.468	1.647	1.507	1.383	0.927	0.601	0.831	0.688	0.507
P00352	Retinal dehydrogenase 1	ALDH1A1	10.8	54.861	6.4228	4	4	4	0	0	0	0	0	0	0	1	0	0	1	1	0	0	0	1	0	0	1	1	0	0	0	1	0	0	171480	88581	0	0	0	375940			0.234	0.242				0.573	2.408
P00390	Glutathione reductase, mitochondrial	GSR	8.8	56.256	9.1574	9	4	4	1	1	1	0	1	0	1	0	1	2	1	1	1	1	2	3	1	2	1	1	1	1	2	3	1513600	209890	1470400	900330	377790	376010	12316000	9223100	0.456	0.048	0.335	0.41	0.154	0.087	4.488	2.348	5.666
P00441	Superoxide dismutase [Cu-Zn]	SOD1	16.9	15.936	54.355	8	2	2	0	2	1	1	0	0	0	1	1	2	2	1	1	0	0	1	1	2	2	1	1	0	0	1	16066000	28563000	21663000	10872000	7277000	0	0	8333600	0.821	1.112	0.839	0.843	0.507			0.36	0.48
P00450	Ceruloplasmin	CP	53.7	122.2	323.31	1381	50	42	123	111	120	101	135	150	99	114	43	42	43	38	42	42	37	39	35	35	35	31	35	35	30	31	5972900000	8062500000	5421100000	2920300000	6314300000	7851900000	6960600000	7720900000	1.053	1.083	0.724	0.779	1.515	1.066	1.483	1.149	1.433
P00488	Coagulation factor XIII A chain	F13A1	17.8	83.266	35.106	45	11	11	6	5	8	5	5	2	3	2	9	5	9	6	5	4	4	5	9	5	9	6	5	4	4	5	8758100	7403500	14184000	7065500	8062000	5472400	4064100	3100700	1.578	1.015	1.935	1.928	1.979	0.759	0.885	0.472	0.634
P00491	Purine nucleoside phosphorylase	PNP	13.8	32.118	133.95	20	3	3	4	4	1	2	1	0	1	1	3	3	2	3	2	0	1	1	3	3	2	3	2	0	1	1	6531300	30232000	12786000	4980400	831430	0	2111400	0	0.833	2.936	1.235	0.962	0.145		0.326		0.158
P00533	Epidermal growth factor receptor	EGFR	2.1	134.28	2.6002	4	2	2	0	0	0	0	0	0	2	1	0	0	0	1	0	0	2	1	0	0	0	1	0	0	2	1	0	0	0	370520	0	0	0	302500				2.184				0.994	0.455
P00558	Phosphoglycerate kinase 1	PGK1	42.7	44.614	189.22	83	14	14	19	20	15	1	5	0	1	3	11	13	11	6	6	0	5	6	11	13	11	6	6	0	5	6	21864000	47367000	26009000	7921100	5373500	0	2641700	7628400	1.481	2.444	1.334	0.814	0.496		0.216	0.436	0.252
P00736	Complement C1r subcomponent	C1R	54.8	80.118	323.31	466	29	28	40	45	35	30	42	56	37	34	24	29	25	22	21	27	21	24	23	28	24	21	20	26	20	23	1165400000	1152100000	994000000	604830000	782840000	1208500000	909480000	1033300000	1.351	1.017	0.872	1.061	1.236	1.079	1.274	1.012	1.07
P00738	Haptoglobin	HP	65.3	45.205	323.31	602	32	15	65	41	45	43	62	83	49	46	27	27	25	23	27	30	26	28	13	13	12	9	13	14	12	13	6037800000	4374500000	2397200000	1636200000	5105500000	11847000000	2764000000	4026700000	1.313	0.725	0.395	0.539	1.512	1.984	0.727	0.74	1.67
P00739	Haptoglobin-related protein	HPR	53.4	39.029	75.739	46	23	6	6	5	8	1	4	4	4	6	18	19	17	16	17	20	16	21	4	5	4	2	3	4	2	6	24891000	81184000	51317000	3224700	25350000	24704000	14255000	33889000	0.94	2.335	1.468	0.184	1.304	0.719	0.651	1.081	0.762
P00740	Coagulation factor IX	F9	41	51.778	323.31	109	15	15	7	11	10	6	10	10	10	9	12	11	10	10	10	11	11	12	12	11	10	10	10	11	11	12	211810000	271170000	189310000	123030000	218200000	602080000	178560000	302650000	0.925	0.903	0.626	0.814	1.299	2.026	0.944	1.117	1.648
P00742	Coagulation factor X	F10	37.1	54.731	323.31	164	16	16	11	11	16	15	15	21	16	16	14	14	15	13	15	14	15	14	14	14	15	13	15	14	15	14	312560000	371510000	314990000	291830000	321810000	376940000	317840000	378590000	1.082	0.98	0.826	1.532	1.519	1.006	1.33	1.107	1.123
P00746	Complement factor D	CFD	50.6	27.033	275.64	95	9	9	9	11	6	4	4	12	8	11	6	8	6	5	5	8	6	7	6	8	6	5	5	8	6	7	140610000	173540000	111470000	95506000	68207000	398160000	121330000	215960000	0.995	0.935	0.597	1.024	0.657	2.17	1.038	1.29	1.452
P00748	Coagulation factor XII	F12	20.8	67.791	46.653	50	10	10	1	4	2	4	2	9	7	9	3	5	5	5	5	8	8	10	3	5	5	5	5	8	8	10	5292600	13294000	18133000	22295000	8634500	73211000	43765000	67246000	0.217	0.416	0.565	1.391	0.485	2.32	2.177	2.338	2.827
P00751	Complement factor B	CFB	42.8	85.532	323.31	865	37	35	89	77	75	71	85	96	78	65	37	36	35	34	36	37	36	36	35	34	33	32	34	35	34	34	8033900000	8391500000	7337500000	4510000000	7184400000	12307000000	7206100000	8702700000	1.214	0.965	0.84	1.033	1.478	1.432	1.316	1.11	1.317
P00915	Carbonic anhydrase 1	CA1	62.8	28.87	323.31	154	14	14	10	10	11	7	12	14	13	13	12	11	10	11	10	11	10	11	12	11	10	11	10	11	10	11	190530000	197650000	175780000	100990000	159360000	243100000	278020000	352560000	0.646	0.51	0.451	0.519	0.735	0.634	1.139	1.009	1.654
P00918	Carbonic anhydrase 2	CA2	45	29.246	46.564	42	9	9	3	6	3	3	2	2	1	3	5	7	6	6	4	3	4	5	5	7	6	6	4	3	4	5	34282000	65097000	38460000	17748000	14364000	22665000	39163000	35889000	0.716	1.035	0.608	0.561	0.408	0.364	0.988	0.633	0.82
P01009	Alpha-1-antitrypsin	SERPINA1	61	46.736	323.31	1206	30	30	133	120	88	44	156	145	85	72	29	29	29	25	28	30	26	29	29	29	29	25	28	30	26	29	12395000000	19222000000	8089900000	5532900000	12927000000	13927000000	11802000000	10230000000	1.245	1.47	0.615	0.843	1.769	1.077	1.433	0.868	1.233
P01011	Alpha-1-antichymotrypsin	SERPINA3	40.4	47.65	323.31	1087	19	19	125	93	89	86	105	88	88	85	18	14	16	15	17	16	15	15	18	14	16	15	17	16	15	15	13377000000	10545000000	11741000000	7196100000	13292000000	12488000000	10295000000	16615000000	1.255	0.754	0.834	1.024	1.699	0.903	1.167	1.317	1.315
P01019	Angiotensinogen	AGT	25.2	53.154	239.64	346	11	11	29	29	30	25	31	36	32	29	8	10	9	6	9	10	9	8	8	10	9	6	9	10	9	8	1890600000	3612700000	2463500000	1408300000	2607200000	3432600000	2011700000	3338200000	0.797	1.161	0.787	0.901	1.499	1.116	1.026	1.19	1.325
P01023	Alpha-2-macroglobulin	A2M	56.4	163.29	323.31	1179	69	58	127	133	117	77	96	161	91	75	59	62	56	49	58	66	51	51	49	54	47	39	47	56	42	44	1894800000	2579100000	2154400000	1078500000	1281200000	3495300000	1755400000	894580000	1.31	1.358	1.128	1.13	1.207	1.861	1.468	0.522	1.027
P01024	Complement C3	C3	69.1	187.15	323.31	4874	121	108	467	475	431	346	412	550	357	432	107	112	107	104	109	117	100	107	95	100	95	91	96	104	88	95	13774000000	19996000000	14764000000	12048000000	11678000000	17243000000	15049000000	20524000000	1.029	1.137	0.835	1.363	1.189	0.992	1.359	1.294	1.108
P01031	Complement C5	C5	40	188.3	323.31	976	62	55	99	87	77	69	96	88	73	89	53	56	55	48	58	56	49	52	47	50	49	42	51	50	43	45	1187000000	1368500000	1178500000	701270000	911270000	1633400000	765050000	1970300000	1.063	0.934	0.8	0.953	1.112	1.127	0.828	1.491	1.215
P01033	Metalloproteinase inhibitor 1	TIMP1	13.5	23.171	13.733	22	2	2	2	4	2	0	2	2	2	2	2	2	2	1	2	2	2	2	2	2	2	1	2	2	2	2	6861400	17250000	10332000	2870100	8371400	13857000	7123000	10627000	0.858	1.643	0.978	0.544	1.426	1.334	1.076	1.122	1.232
P01034	Cystatin-C	CST3	37	15.799	109.86	88	5	5	9	4	10	6	7	8	8	6	5	3	4	5	4	4	5	5	5	3	4	5	4	4	5	5	233360000	148080000	323290000	137120000	147240000	557460000	354870000	291520000	0.893	0.431	0.936	0.794	0.767	1.642	1.641	0.942	1.635
P01040	Cystatin-A	CSTA	12.2	11.006	1.7555	1	1	1	0	0	1	0	0	0	0	0	0	0	1	0	0	0	0	0	0	0	1	0	0	0	0	0	0	0	0	0	0	0	0	0
P01344	Insulin-like growth factor II	IGF2	25.6	20.14	118.14	63	3	3	5	5	7	7	7	6	5	3	3	3	2	2	2	2	2	2	3	3	2	2	2	2	2	2	270990000	352850000	266460000	182070000	147500000	255800000	200340000	338270000	1.204	1.195	0.897	1.226	0.893	0.876	1.076	1.27	0.91
P01591	Immunoglobulin J chain	JCHAIN	34	18.098	24.872	68	5	5	7	6	5	4	6	4	7	8	5	5	4	4	4	4	4	5	5	5	4	4	4	4	4	5	408410000	306560000	339640000	148160000	200540000	108350000	196100000	306860000	2.007	1.147	1.263	1.103	1.343	0.41	1.165	1.273	0.759
P01594	Immunoglobulin kappa variable 1-33	IGKV1-33	13.7	12.848	2.4789	3	1	1	1	0	0	0	1	0	0	0	1	0	0	0	1	0	0	0	1	0	0	0	1	0	0	0	3056700	0	0	0	1907200	0	0	0	1.958				1.665				0.85
P01619	Immunoglobulin kappa variable 3-20	IGKV3-20	7.8	12.557	1.7173	8	1	1	0	0	0	0	1	2	1	1	1	0	0	1	1	1	1	1	1	0	0	1	1	1	1	1	26050000	0	0	7424300	23645000	19319000	22034000	35427000	1.409			0.608	1.743	0.805	1.442	1.619	1.39
P01700	Immunoglobulin lambda variable 1-47	IGLV1-47	13.7	12.283	12.522	6	2	2	1	0	0	1	1	0	1	0	2	0	1	2	2	0	2	1	2	0	1	2	2	0	2	1	0	0	0	2930400	15481000	0	7334300	0				0.582	2.764		1.162		3.373
P01703	Immunoglobulin lambda variable 1-40	IGLV1-40	13.6	12.301	3.2567	2	2	2	0	1	1	0	0	0	0	0	1	1	1	0	2	1	2	2	1	1	1	0	2	1	2	2	5060000	8754400	16367000	0	6464200	0	2150700	6840100	0.905	1.192	2.216		1.574		0.465	1.033	0.712
P01704	Immunoglobulin lambda variable 2-14	IGLV2-14	13.3	12.597	3.4645	2	1	1	1	0	0	0	0	0	1	0	1	0	0	0	1	0	1	1	1	0	0	0	1	0	1	1	16215000	0	0	0	6330000	0	18233000	17303000	1.333				0.709		1.812	1.202	0.931
P01714	Immunoglobulin lambda variable 3-19	IGLV3-19	8	12.042	1.7173	1	1	1	0	0	0	0	0	0	0	0	0	0	0	0	0	0	0	0	0	0	0	0	0	0	0	0	0	0	0	0	0	0	0	0
P01717	Immunoglobulin lambda variable 3-25	IGLV3-25	18.8	12.011	2.3008	7	2	2	2	1	0	0	1	1	0	0	2	2	2	2	2	1	2	1	2	2	2	2	2	1	2	1	69067000	28689000	35781000	23702000	66099000	0	32667000	29718000	2.047	0.647	0.803	1.065	2.67		1.17	0.744	1.34
P01833	Polymeric immunoglobulin receptor	PIGR	2.5	83.283	4.3537	1	1	1	0	0	1	0	0	0	0	0	0	0	1	0	0	0	0	0	0	0	1	0	0	0	0	0	0	0	693740	0	0	0	0	0			0.904
P01834	Immunoglobulin kappa constant	IGKC	80.4	11.765	10.934	144	6	2	15	15	12	8	13	12	13	14	6	6	4	3	4	6	4	6	2	2	1	1	1	2	1	2	346100000	1061400000	399000000	170830000	336050000	198730000	146970000	566320000	1.002	2.343	0.876	0.75	1.327	0.444	0.515	1.386	0.739
P01859	Immunoglobulin heavy constant gamma 2	IGHG2	32.5	35.9	40.854	76	9	4	10	13	5	6	9	4	4	5	9	9	6	7	7	7	7	8	4	4	2	2	2	3	2	4	215570000	320780000	138360000	118080000	171000000	87307000	121960000	219660000	1.152	1.306	0.56	0.957	1.246	0.359	0.788	0.992	0.852
P01860	Immunoglobulin heavy constant gamma 3	IGHG3	30.8	41.287	35.942	22	9	3	2	1	0	4	1	1	3	1	8	7	6	9	9	6	8	7	2	1	1	3	3	1	2	2	12226000	19238000	9392400	23806000	19471000	0	13188000	38727000	0.52	0.624	0.303	1.535	1.128		0.678	1.392	1.43
P01861	Immunoglobulin heavy constant gamma 4	IGHG4	29.4	35.94	30.341	33	7	2	2	4	1	1	3	2	1	2	7	7	6	7	7	5	5	5	2	2	2	2	2	2	1	2	7010000	26734000	3812600	12290000	5815100	3038000	11181000	26311000	0.453	1.316	0.187	1.204	0.512	0.152	0.874	1.436	0.941
P01871	Immunoglobulin heavy constant mu	IGHM	39.3	49.439	323.31	473	17	5	54	51	48	33	49	34	44	43	15	15	14	13	14	13	13	15	4	4	4	4	4	3	3	5	3511600000	4132100000	2177000000	630330000	2134500000	819070000	1754100000	2259300000	2.193	1.966	1.03	0.597	1.818	0.394	1.325	1.193	0.817
P01876	Immunoglobulin heavy constant alpha 1	IGHA1	47.3	37.654	143.47	216	13	8	21	16	14	19	17	28	15	24	12	11	10	11	11	12	8	13	7	8	5	6	6	8	4	8	722540000	225650000	272700000	421800000	683080000	579440000	384460000	1100900000	1.379	0.328	0.394	1.221	1.777	0.852	0.887	1.776	1.593
P02042	Hemoglobin subunit delta	HBD	82.3	16.055	244.81	81	11	6	3	2	5	2	5	9	3	4	8	8	5	6	9	9	9	8	3	3	2	3	4	4	4	3	346530000	236460000	185460000	251460000	3705700000	346340000	549570000	1628200000	0.253	0.132	0.102	0.278	3.685	0.195	0.485	1.004	7.018
P02452	Collagen alpha-1(I) chain	COL1A1	5.2	138.94	20.321	12	5	5	0	1	4	2	0	1	1	0	2	2	5	1	0	1	1	0	2	2	5	1	0	1	1	0	1977500	7132800	8354000	1288700	0	2094000	798550	0	0.726	1.993	2.321	0.716		0.592	0.354		0.329
P02652	Apolipoprotein A-II	APOA2	42	11.175	293.28	201	6	6	20	19	16	18	17	20	21	17	6	6	6	5	6	6	5	5	6	6	6	5	6	6	5	5	11055000000	6751800000	14505000000	13867000000	9233100000	14018000000	16181000000	8148700000	1.023	0.475	1.017	1.944	1.164	0.999	1.81	0.637	1.034
P02654	Apolipoprotein C-I	APOC1	37.3	9.3318	102.95	85	6	6	7	9	6	8	6	10	10	6	5	6	5	6	6	6	5	5	5	6	5	6	6	6	5	5	7127500000	11171000000	9212800000	4251700000	5295900000	8085900000	8380000000	4817800000	1.283	1.533	1.256	1.161	1.299	1.121	1.824	0.733	0.951
P02655	Apolipoprotein C-II	APOC2	35.6	11.284	5.5899	18	4	4	2	1	2	1	1	1	2	2	4	3	4	3	3	3	3	3	4	3	4	3	3	3	3	3	1093000000	797360000	2485500000	532750000	650900000	1630100000	971500000	1900000000	1.007	0.56	1.735	0.745	0.818	1.157	1.084	1.48	1.122
P02656	Apolipoprotein C-III	APOC3	55.6	10.852	323.31	165	6	6	17	15	11	16	10	19	16	16	6	6	6	4	4	6	4	4	6	6	6	4	4	6	4	4	5303700000	8746900000	8410700000	5319100000	3875000000	15651000000	8659300000	7442000000	0.838	1.053	1.007	1.273	0.834	1.904	1.655	0.993	1.291
P02671	Fibrinogen alpha chain	FGA	55.2	94.972	323.31	661	41	40	64	48	46	42	78	83	48	63	33	33	36	33	36	39	31	35	32	33	35	32	35	39	31	35	3193500000	1632500000	2208400000	1236800000	2760700000	5383300000	1440400000	3059100000	1.538	0.599	0.805	0.902	1.811	1.997	0.838	1.245	1.533
P02675	Fibrinogen beta chain	FGB	74.3	55.928	323.31	714	37	31	79	56	53	39	76	111	48	64	35	32	32	29	34	37	29	32	29	26	26	23	28	31	23	26	2767400000	1768200000	2413400000	1007000000	3260900000	7672700000	1683500000	4191000000	1.166	0.567	0.77	0.642	1.872	2.49	0.857	1.491	2.134
P02679	Fibrinogen gamma chain	FGG	80.6	51.511	323.31	535	33	33	58	41	47	47	56	68	38	42	28	26	26	23	29	31	24	24	28	26	26	23	29	31	24	24	2440800000	2138400000	2048300000	1100700000	3312900000	6933700000	1348500000	3136900000	1.089	0.727	0.693	0.745	2.016	2.385	0.729	1.183	1.94
P02730	Band 3 anion transport protein	SLC4A1	5.4	101.79	10.713	7	4	4	0	1	0	1	0	2	2	1	0	1	0	2	1	2	3	1	0	1	0	2	1	2	3	1	0	225680	0	1552000	51312	1191800	1518400	333240		0.308		4.215	0.125	1.645	3.291	0.505	0.615
P02741	C-reactive protein	CRP	24.1	25.038	20.353	53	7	7	1	2	1	2	14	8	1	6	4	4	4	3	7	6	4	6	4	4	4	3	7	6	4	6	90550000	74400000	18896000	23299000	2363800000	324590000	174630000	488990000	0.239	0.149	0.038	0.092	8.481	0.658	0.556	1.088	20.817
P02743	Serum amyloid P-component	APCS	30	25.387	89.863	80	6	6	9	6	7	7	4	8	7	6	5	4	5	5	5	5	5	4	5	4	5	5	5	5	5	4	1989900000	1545100000	1942200000	1134000000	1162100000	2584600000	270990000	3027500000	1.32	0.781	0.975	1.139	1.05	1.32	0.218	1.696	1.016
P02745	Complement C1q subcomponent subunit A	C1QA	16.3	26.016	69.052	60	4	4	6	9	4	5	8	5	5	4	4	4	2	3	3	3	3	3	4	4	2	3	3	3	3	3	741630000	657040000	608810000	115950000	573720000	591190000	795640000	751580000	1.518	1.025	0.944	0.36	1.6	0.932	1.968	1.299	1.507
P02746	Complement C1q subcomponent subunit B	C1QB	18.2	26.721	147.82	92	5	5	9	7	7	6	8	11	8	11	3	4	3	3	4	5	4	4	3	4	3	3	4	5	4	4	1242400000	1235000000	1505900000	622510000	1017600000	1213900000	1210100000	1606400000	1.172	0.887	1.075	0.89	1.307	0.881	1.38	1.279	1.205
P02747	Complement C1q subcomponent subunit C	C1QC	36.3	25.773	86.887	98	6	6	12	9	7	7	8	7	9	10	6	6	6	6	6	6	6	6	6	6	6	6	6	6	6	6	489970000	624550000	526120000	279790000	350680000	654250000	411990000	827520000	1.085	1.054	0.882	0.939	1.059	1.116	1.102	1.547	1.218
P02750	Leucine-rich alpha-2-glycoprotein	LRG1	41.8	38.177	323.31	247	12	12	32	24	23	7	26	26	16	12	10	10	11	9	11	10	9	9	10	10	11	9	11	10	9	9	1846700000	1131200000	1319600000	752290000	2841500000	1607100000	1745700000	2359300000	1.267	0.591	0.686	0.783	2.657	0.849	1.449	1.368	1.901
P02751	Fibronectin	FN1	30.2	262.62	323.31	428	57	57	33	38	32	32	38	64	30	38	39	33	39	34	38	52	29	42	39	33	39	34	38	52	29	42	37350000	31873000	44505000	28598000	42592000	173500000	26214000	57406000	0.81	0.527	0.732	0.94	1.26	2.901	0.688	1.052	1.961
P02753	Retinol-binding protein 4	RBP4	71.6	23.01	323.31	206	10	10	19	21	20	11	13	39	11	14	9	9	9	7	9	10	7	8	9	9	9	7	9	10	7	8	1946300000	2413900000	1755700000	1923500000	1350900000	4296600000	1941800000	4141800000	0.895	0.845	0.612	1.34	0.847	1.522	1.079	1.609	1.37
P02760	Protein AMBP	AMBP	48	38.999	323.31	662	14	13	57	53	56	56	66	65	67	57	12	13	14	12	14	14	12	12	11	12	13	11	13	13	11	11	7406400000	10772000000	10372000000	7862100000	7307000000	13669000000	10810000000	10014000000	0.857	0.949	0.908	1.378	1.151	1.218	1.512	0.979	1.188
P02763	Alpha-1-acid glycoprotein 1	ORM1	40.3	23.511	231.43	181	7	5	16	21	14	5	21	22	6	12	6	6	6	5	6	7	6	6	4	4	4	3	4	5	4	4	2050900000	2620500000	1475800000	597520000	3028400000	6894800000	2305000000	3132600000	0.837	0.815	0.456	0.369	1.683	2.166	1.137	1.08	2.449
P02765	Alpha-2-HS-glycoprotein	AHSG	41.7	39.324	323.31	254	9	7	24	25	26	19	24	29	21	22	9	9	9	6	8	9	7	6	7	7	7	4	6	7	5	4	2414800000	2821700000	1826200000	1466100000	1270000000	1495500000	2569200000	1188300000	1.587	1.413	0.909	1.461	1.138	0.757	2.042	0.66	0.856
P02766	Transthyretin	TTR	44.2	15.887	323.31	221	5	5	15	26	21	12	14	26	8	15	5	4	5	3	5	5	2	4	5	4	5	3	5	5	2	4	6659500000	9651900000	11199000000	5542400000	4416000000	10879000000	7317600000	6666400000	0.931	1.028	1.186	1.174	0.841	1.171	1.237	0.787	0.934
P02775	Platelet basic protein	PPBP	38.3	13.894	276.25	95	6	6	15	21	10	8	7	5	6	4	6	6	6	5	4	5	5	6	6	6	6	5	4	5	5	6	3016800000	4086800000	2462500000	1187000000	410210000	131470000	350520000	345600000	3.064	3.163	1.894	1.828	0.567	0.103	0.43	0.296	0.14
P02776	Platelet factor 4	PF4	34.7	10.845	28.636	11	3	1	4	3	0	2	0	0	0	1	3	3	2	1	2	0	1	1	1	1	1	0	1	0	0	0	277030000	290140000	226070000	58528000	15308000	0	29543000	30316000	2.655	2.119	1.641	0.85	0.2		0.342	0.246	0.145
P02786	Transferrin receptor protein 1	TFRC	10.7	84.87	9.3186	15	7	7	0	1	1	0	2	0	2	4	1	3	1	0	3	3	3	6	1	3	1	0	3	3	3	6	922240	1377600	1054300	0	2585900	1609100	3944500	6489600	0.439	0.5	0.38		1.678	0.59	2.271	2.611	4.066
P02787	Serotransferrin	TF	56.7	77.063	323.31	689	39	37	74	63	59	66	66	48	68	54	38	35	34	36	36	33	37	34	36	33	33	34	35	33	35	32	1469000000	1801600000	1917800000	1231200000	1705700000	1027100000	1961600000	1229300000	1.166	1.09	1.153	1.481	1.846	0.628	1.883	0.825	1.06
P02788	Lactotransferrin	LTF	42.1	78.181	111.48	54	23	21	3	4	1	2	6	1	9	2	7	9	5	4	9	4	14	4	6	8	5	4	8	4	12	4	1926800	16078000	1200700	2388000	3585400	839460	11291000	2052900	0.274	1.745	0.129	0.515	0.696	0.092	1.945	0.247	1.119
P02790	Hemopexin	HPX	55.6	51.676	323.31	769	23	23	63	80	74	54	83	79	57	58	19	22	21	16	19	21	18	21	19	22	21	16	19	21	18	21	11703000000	15153000000	17353000000	8349800000	13516000000	17550000000	8791200000	10770000000	1.084	1.069	1.217	1.172	1.706	1.252	0.984	0.843	1.054
P02792	Ferritin light chain	FTL	12.6	20.019	3.2341	2	2	2	0	0	0	0	0	0	0	0	0	0	0	0	1	0	0	0	0	0	0	0	1	0	0	0	0	0	0	0	284570	0	0	0					0.024
P02794	Ferritin heavy chain	FTH1	14.8	21.225	3.4871	3	3	3	0	0	0	0	0	0	0	0	0	0	0	0	0	0	0	0	0	0	0	0	0	0	0	0	0	0	0	0	0	0	0	0
P03950	Angiogenin	ANG	38.1	16.55	18.478	54	6	6	7	4	6	3	2	7	5	7	5	5	5	4	4	6	4	6	5	5	5	4	4	6	4	6	43344000	28541000	33771000	22614000	16857000	67562000	31353000	56615000	1.356	0.68	0.8	1.071	0.719	1.627	1.185	1.495	1.286
P03951	Coagulation factor XI	F11	39	70.108	159.25	170	20	19	17	18	15	13	9	17	17	14	16	15	13	14	11	16	14	12	15	14	12	13	10	15	13	11	67858000	71909000	53467000	33102000	39147000	117490000	71001000	95946000	1.095	0.884	0.653	0.81	0.86	1.46	1.385	1.308	1.456
P03952	Plasma kallikrein	KLKB1	52.4	71.369	323.31	525	32	31	56	42	39	44	46	51	47	49	29	31	30	28	31	30	29	31	28	30	29	27	30	29	28	30	984280000	1401600000	1176400000	608790000	876980000	1254000000	959180000	1507100000	1.074	1.165	0.972	1.007	1.304	1.054	1.266	1.389	1.188
P04003	C4b-binding protein alpha chain	C4BPA	62.3	67.033	323.31	945	33	32	91	68	77	73	81	92	100	98	31	33	27	25	26	33	26	30	30	32	26	25	25	32	25	29	3047200000	4502000000	4010000000	1902100000	2463000000	5997100000	4190600000	7127700000	0.885	0.997	0.883	0.837	0.976	1.343	1.473	1.75	1.539
P04004	Vitronectin	VTN	52.5	54.305	323.31	1074	29	25	104	96	91	84	104	108	90	94	25	26	24	24	25	25	25	25	21	22	20	20	21	21	21	21	8845500000	11809000000	8390300000	5238600000	9310600000	11549000000	7010800000	8959000000	1.195	1.215	0.858	1.072	1.712	1.201	1.144	1.022	1.17
P04040	Catalase	CAT	36.8	59.755	219.85	109	15	15	10	9	8	6	6	12	9	10	10	12	9	7	8	10	9	12	10	12	9	7	8	10	9	12	24265000	26325000	25022000	19225000	21778000	29526000	24591000	33953000	0.721	0.596	0.563	0.866	0.881	0.676	0.883	0.853	1.199
P04066	Tissue alpha-L-fucosidase	FUCA1	11.4	53.688	3.3144	10	5	5	0	0	2	0	1	2	0	1	3	3	3	3	2	2	3	3	3	3	3	3	2	2	3	3	3964300	5962000	8355600	2672000	1659300	4151100	3761900	7742200	0.879	1.007	1.403	0.897	0.501	0.709	1.009	1.451	0.877
P04070	Vitamin K-dependent protein C	PROC	21	52.071	323.31	114	7	7	12	9	12	7	11	9	9	10	5	5	6	6	5	7	5	6	5	5	6	6	5	7	5	6	142390000	241440000	182330000	83581000	132680000	265660000	132780000	226100000	0.856	1.105	0.83	0.761	1.086	1.229	0.964	1.147	1.246
P04075	Fructose-bisphosphate aldolase A	ALDOA	55.5	39.42	170.22	85	15	13	16	16	9	9	5	3	6	3	13	14	11	10	9	4	8	7	12	12	9	9	8	3	8	6	114450000	164780000	114770000	52486000	37949000	13665000	28094000	29278000	2.183	2.394	1.657	1.517	0.985	0.2	0.648	0.472	0.297
P04083	Annexin A1	ANXA1	38.7	38.714	39.27	13	10	10	1	0	0	0	0	0	0	0	1	1	1	0	1	0	1	0	1	1	1	0	1	0	1	0	317930	251710	361160	0	775620	0	835620	0	0.061	0.036	0.052		0.202		0.192		3.966
P04114	Apolipoprotein B-100	APOB	48.3	515.6	323.31	4055	217	214	385	320	384	300	345	454	338	351	190	193	197	180	194	199	177	193	187	190	194	177	191	196	174	190	1583300000	1756900000	2454900000	1333300000	1617200000	3189100000	1845100000	2528000000	0.936	0.791	1.098	1.193	1.302	1.451	1.317	1.261	1.327
P04180	Phosphatidylcholine-sterol acyltransferase	LCAT	28	49.577	139.91	124	9	9	12	9	7	8	13	16	10	10	7	7	8	7	8	9	7	8	7	7	8	7	8	9	7	8	71075000	154360000	117140000	67870000	90202000	244430000	111390000	161070000	0.674	1.115	0.841	0.975	1.166	1.785	1.277	1.29	1.531
P04196	Histidine-rich glycoprotein	HRG	45.5	59.578	323.31	329	22	22	31	36	26	25	23	29	31	33	18	21	17	17	15	20	18	21	18	21	17	17	15	20	18	21	949800000	1408800000	1333600000	728060000	338210000	1076800000	896480000	1532300000	1.056	1.194	1.123	1.228	0.512	0.923	1.206	1.44	0.887
P04217	Alpha-1B-glycoprotein	A1BG	44.8	54.253	323.31	597	14	13	56	55	45	32	55	80	41	49	14	13	14	12	14	14	10	12	13	12	13	11	13	13	9	11	7300200000	8462600000	8693600000	6494000000	6533100000	9735600000	6754300000	9068600000	1.079	0.952	0.972	1.454	1.315	1.108	1.206	1.131	1.068
P04264	Keratin, type II cytoskeletal 1	KRT1	55.4	66.038	323.31	331	36	1	25	39	43	23	21	24	31	28	26	28	31	24	26	27	31	29	1	1	1	1	1	1	1	1	346950000	1014700000	2113700000	480860000	446280000	264940000	785140000	786900000	0.529	1.176	2.437	1.108	0.925	0.311	1.446	1.012	0.704
P04275	von Willebrand factor	VWF	26.4	309.26	323.31	353	59	59	18	16	26	12	36	46	39	55	26	21	33	19	35	44	41	45	26	21	33	19	35	44	41	45	8507200	7019600	17379000	5335200	15850000	30354000	25076000	38634000	0.488	0.306	0.755	0.463	1.239	1.341	1.739	1.872	3.077
P04406	Glyceraldehyde-3-phosphate dehydrogenase	GAPDH	50.1	36.053	156.78	71	13	13	14	16	10	3	6	2	4	2	11	11	10	7	7	6	7	7	11	11	10	7	7	6	7	7	81675000	156530000	101420000	25738000	33397000	12612000	18013000	34960000	1.938	2.83	1.823	0.926	1.08	0.231	0.517	0.701	0.336
P04632	Calpain small subunit 1	CAPNS1	5.6	28.315	2.2634	2	1	1	0	2	0	0	0	0	0	0	0	1	0	0	0	0	0	0	0	1	0	0	0	0	0	0	0	1534500	0	0	0	0	0	0		0.909
P04792	Heat shock protein beta-1	HSPB1	22	22.782	6.2963	6	4	4	0	1	4	0	0	0	0	0	2	2	4	2	1	1	0	1	2	2	4	2	1	1	0	1	2152700	2942800	13620000	1662200	749830	1965800	0	1755700	0.663	0.691	3.178	0.776	0.315	0.467		0.457	0.311
P05019	Insulin-like growth factor I	IGF1	14.4	21.841	3.4679	5	2	2	1	1	0	0	0	0	1	0	2	1	0	1	0	1	1	0	2	1	0	1	0	1	1	0	4939300	7407000	0	7883600	0	5033700	12980000	0	0.939	1.074		2.273		0.737	2.986		1.303
P05062	Fructose-bisphosphate aldolase B	ALDOB	29.4	39.473	78.387	35	8	7	2	2	5	1	1	5	1	5	3	4	5	3	3	6	2	6	3	3	4	2	2	5	2	5	7288400	15580000	31101000	693200	2613400	18255000	2945600	13600000	0.673	1.096	2.176	0.098	0.328	1.3	0.329	1.061	0.746
P05067	Amyloid-beta A4 protein	APP	4.8	86.942	27.058	8	3	3	3	1	2	1	0	0	1	0	3	2	2	1	0	0	1	0	3	2	2	1	0	0	1	0	3897700	3880700	0	527890	0	0	0	0	1.68	1.275		0.345
P05090	Apolipoprotein D	APOD	34.9	21.275	323.31	213	7	7	20	19	18	20	18	20	23	23	7	7	7	7	7	6	7	7	7	7	7	7	7	6	7	7	2784200000	3100100000	3010200000	2873500000	1787700000	4049500000	4119400000	3261600000	1.02	0.865	0.836	1.597	0.893	1.143	1.827	1.01	1.129
P05106	Integrin beta-3	ITGB3	10.4	87.057	36.945	17	6	6	8	6	1	2	0	0	0	0	5	6	4	5	1	0	1	1	5	6	4	5	1	0	1	1	3906900	5415700	3204800	2090500	356910	0	166420	157230	2.134	2.253	1.325	1.731	0.265		0.11	0.073	0.08
P05109	Protein S100-A8	S100A8	48.4	10.834	41.385	48	6	6	4	3	4	2	7	4	8	3	3	3	2	3	5	4	6	3	3	3	2	3	5	4	6	3	26803000	35460000	38394000	24327000	267560000	68904000	475380000	73861000	0.131	0.132	0.142	0.181	1.784	0.259	2.812	0.305	8.805
P05154	Plasma serine protease inhibitor	SERPINA5	33	45.674	297.7	82	12	12	12	11	13	9	0	3	1	12	11	12	12	6	1	4	3	11	11	12	12	6	1	4	3	11	102150000	132180000	170870000	37863000	143780	4356200	7820500	107610000	1.772	1.746	2.245	0.995	0.003	0.058	0.165	1.577	0.267
P05160	Coagulation factor XIII B chain	F13B	7.7	75.51	24.685	13	4	4	1	2	3	0	1	3	0	1	2	4	3	0	3	3	2	4	2	4	3	0	3	3	2	4	280700	2361400	1545700	0	1181800	3572300	1351600	2515600	0.205	1.314	0.855		1.176	2.009	1.193	1.551	1.873
P05164	Myeloperoxidase	MPO	5.6	83.868	6.2121	4	4	4	0	0	0	0	0	0	0	0	0	0	0	0	0	0	0	0	0	0	0	0	0	0	0	0	0	0	0	0	0	0	0	0
P05186	Alkaline phosphatase, tissue-nonspecific isozyme	ALPL	2.7	57.304	3.152	3	1	1	0	0	0	0	0	1	0	1	1	0	1	1	0	1	0	1	1	0	1	1	0	1	0	1	671240	0	461120	8154000	0	713400	0	594730	0.232		0.12	4.268		0.189		0.173	0.118
P05362	Intercellular adhesion molecule 1	ICAM1	22.6	57.825	82.462	52	10	10	2	3	9	2	5	4	5	4	7	7	8	6	6	5	7	7	7	7	8	6	6	5	7	7	11266000	12837000	24055000	5673300	9216300	9735100	11161000	13052000	1	0.868	1.618	0.763	1.115	0.666	1.199	0.979	0.932
P05413	Fatty acid-binding protein, heart	FABP3	24.1	14.858	7.8975	3	3	3	0	0	0	0	0	0	0	0	0	0	0	0	0	0	0	0	0	0	0	0	0	0	0	0	0	0	0	0	0	0	0	0
P05534	HLA class I histocompatibility antigen, A-24 alpha chain	HLA-A	35.3	40.688	83.326	44	9	4	7	2	13	0	0	3	0	2	7	5	9	1	0	3	2	7	3	1	4	0	0	0	1	3	17579000	6343400	53749000	247710	0	2684200	1099000	17818000	1.357	0.373	3.142	0.029		0.16	0.102	1.161	0.387
P05556	Integrin beta-1	ITGB1	9.6	88.414	20.949	23	7	7	2	4	4	1	1	2	2	3	4	5	5	4	2	5	4	4	4	5	5	4	2	5	4	4	4687700	5999900	7101700	2491100	600990	5233900	1551700	6010200	1.431	1.395	1.642	1.152	0.25	1.231	0.573	1.549	0.641
P06276	Cholinesterase	BCHE	22.8	68.417	114.5	91	12	11	7	12	7	4	8	14	4	8	10	11	9	6	9	9	9	8	9	10	8	5	8	8	8	7	134750000	149070000	154000000	117280000	97918000	231100000	86741000	135200000	1.131	0.953	0.979	1.492	1.12	1.494	0.88	0.959	0.978
P06312	Immunoglobulin kappa variable 4-1	IGKV4-1	17.4	13.38	6.3291	5	2	2	2	1	2	0	0	0	0	0	2	1	2	0	1	0	0	1	2	1	2	0	1	0	0	1	33085000	23410000	18330000	0	16541000	0	0	22099000	1.913	1.031	0.803		1.302			1.08	0.954
P06454	Prothymosin alpha	PTMA	12.6	12.203	2.9122	1	1	1	0	0	0	0	0	0	0	0	0	0	0	0	0	0	0	0	0	0	0	0	0	0	0	0	0	0	0	0	0	0	0	0
P06681	Complement C2	C2	46	83.267	323.31	448	32	32	45	46	36	25	34	53	32	40	30	30	29	25	30	31	26	31	30	30	29	25	30	31	26	31	548480000	530540000	528140000	384550000	403170000	739990000	550510000	812940000	1.118	0.824	0.815	1.188	1.12	1.162	1.358	1.4	1.278
P06702	Protein S100-A9	S100A9	38.6	13.242	234.79	55	5	5	3	4	6	1	6	4	9	5	4	4	5	2	5	4	5	5	4	4	5	2	5	4	5	5	39862000	29961000	116810000	12425000	189930000	49900000	258380000	101290000	0.265	0.151	0.587	0.125	1.715	0.255	2.072	0.568	4.087
P06703	Protein S100-A6	S100A6	16.7	10.18	4.0592	14	2	2	1	1	1	2	1	1	1	1	1	2	2	1	1	1	1	1	1	2	2	1	1	1	1	1	64389000	90714000	69889000	43198000	24515000	30769000	32042000	39122000	1.075	1.155	0.884	1.094	0.558	0.396	0.648	0.552	0.512
P06727	Apolipoprotein A-IV	APOA4	77	45.398	323.31	891	38	36	90	80	92	72	72	80	78	57	35	36	36	36	36	37	35	33	33	34	34	34	34	35	33	31	8768300000	11141000000	9361900000	5672700000	4902600000	11564000000	7276500000	8737800000	1.155	1.118	0.934	1.132	0.88	1.174	1.159	0.973	0.965
P06732	Creatine kinase M-type	CKM	9.2	43.101	2.7594	2	2	2	0	1	0	0	0	0	0	0	0	1	0	0	0	0	0	0	0	1	0	0	0	0	0	0	0	0	0	0	0	0	0	0
P06733	Alpha-enolase	ENO1	26.7	47.168	54.28	38	9	9	9	8	6	4	2	0	0	1	8	7	7	6	6	1	1	1	8	7	7	6	6	1	1	1	26475000	48780000	23655000	6313500	4796500	92775	1911500	304640	2.282	3.204	1.545	0.825	0.563	0.006	0.199	0.022	0.101
P06753	Tropomyosin alpha-3 chain	TPM3	11.9	32.95	2.9034	6	4	2	2	1	1	1	0	0	0	0	4	4	4	3	2	1	2	1	2	2	2	1	1	0	1	0	13734000	12626000	11251000	5954000	3927900	0	2823600	0	1.908	1.336	1.184	1.253	0.743		0.475		0.429
P07108	Acyl-CoA-binding protein	DBI	49.4	10.044	13.442	4	3	3	1	2	0	0	0	0	0	0	2	2	1	2	0	0	0	0	2	2	1	2	0	0	0	0	10556000	9906500	8117300	6053100	0	0	0	0	0.807	0.576	0.47	0.7
P07195	L-lactate dehydrogenase B chain	LDHB	30.5	36.638	37.4	71	9	8	6	8	5	6	4	9	5	4	7	7	7	7	7	7	7	8	6	6	6	6	6	6	6	7	48636000	74862000	60313000	32132000	22621000	40095000	28954000	55751000	1.067	1.252	1.002	1.069	0.676	0.677	0.768	1.033	0.718
P07203	Glutathione peroxidase 1	GPX1	15.8	22.088	2.0615	3	2	2	0	0	0	0	0	0	0	0	0	1	1	0	0	0	0	0	0	1	1	0	0	0	0	0	0	712020	815530	0	0	0	0	0		0.352	0.401
P07225	Vitamin K-dependent protein S	PROS1	38.3	75.122	323.31	370	28	26	37	30	31	24	27	40	33	38	22	26	25	23	24	25	21	25	21	24	24	22	23	24	20	24	660000000	707570000	1130500000	476170000	523540000	1120700000	695140000	1069600000	0.962	0.785	1.248	1.052	1.041	1.258	1.225	1.318	1.196
P07237	Protein disulfide-isomerase	P4HB	25	57.116	17.263	42	13	13	6	6	4	3	1	4	4	2	10	8	8	6	4	6	6	4	10	8	8	6	4	6	6	4	10944000	8327200	9476400	3316500	1968900	4604700	3789900	2251400	2.305	1.336	1.512	1.058	0.566	0.747	0.965	0.4	0.431
P07307	Asialoglycoprotein receptor 2	ASGR2	6.1	35.092	2.9262	1	1	1	0	0	0	0	0	1	0	0	0	0	0	0	0	1	0	0	0	0	0	0	0	1	0	0	0	0	0	0	0	3591800	0	0						0.919
P07333	Macrophage colony-stimulating factor 1 receptor	CSF1R	5.6	107.98	41.237	26	4	4	1	4	1	2	2	5	2	2	3	4	3	3	4	4	3	4	3	4	3	3	4	4	3	4	4190300	7776200	6029100	2792400	5803800	15037000	6107300	9857300	0.81	1.145	0.882	0.817	1.528	2.238	1.427	1.609	1.862
P07339	Cathepsin D	CTSD	14.3	44.552	19.592	19	4	4	2	1	1	1	2	3	1	1	3	3	3	3	3	4	3	2	3	3	3	3	3	4	3	2	4654300	9289000	10068000	4337100	9767800	13620000	10069000	4473400	0.634	0.965	1.039	0.895	1.813	1.429	1.659	0.515	1.533
P07355	Annexin A2	ANXA2	14.2	38.604	5.9461	2	3	3	0	0	0	0	0	0	0	0	0	1	1	0	0	0	2	0	0	1	1	0	0	0	2	0	0	98808	133710	0	0	0	447510	0		0.178	0.239				1.281		6.144
P07357	Complement component C8 alpha chain	C8A	38.4	65.163	323.31	275	18	18	26	22	20	19	24	37	19	26	18	16	16	16	14	16	13	15	18	16	16	16	14	16	13	15	869920000	897700000	960130000	677300000	523500000	1427100000	723900000	1300600000	1.088	0.855	0.91	1.284	0.893	1.375	1.095	1.375	1.145
P07358	Complement component C8 beta chain	C8B	48.2	67.046	323.31	362	25	25	34	27	28	22	39	40	32	30	23	21	22	21	24	23	21	21	23	21	22	21	24	23	21	21	847980000	852660000	894420000	515070000	823970000	1072300000	845210000	1106600000	1.178	0.903	0.941	1.085	1.559	1.148	1.42	1.298	1.321
P07359	Platelet glycoprotein Ib alpha chain	GP1BA	10.1	71.539	24.566	55	7	7	5	7	4	5	7	4	5	4	7	7	6	6	7	5	7	5	7	7	6	6	7	5	7	5	30579000	52600000	23741000	15752000	36717000	24701000	28579000	14469000	1.339	1.755	0.787	1.045	2.19	0.833	1.512	0.535	1.029
P07360	Complement component C8 gamma chain	C8G	55	22.277	323.31	385	10	10	41	29	36	19	37	41	25	35	10	10	10	7	9	10	8	10	10	10	10	7	9	10	8	10	1801900000	2454200000	2479600000	857050000	2042700000	2077600000	1457300000	3501800000	1.019	1.057	1.062	0.734	1.574	0.904	0.997	1.672	1.329
P07437	Tubulin beta chain	TUBB	8.8	49.67	5.6906	3	3	1	0	0	0	0	0	0	0	0	1	0	0	0	0	0	0	0	0	0	0	0	0	0	0	0	1527600	0	0	0	0	0	0	0	0.331
P07602	Prosaposin	PSAP	7.4	58.112	3.9302	5	4	4	0	0	0	0	1	0	1	0	2	1	2	2	2	1	2	2	2	1	2	2	2	1	2	2	8008800	8980200	10544000	5471900	7838000	13537000	14325000	13026000	0.825	0.705	0.822	0.854	1.099	1.074	1.784	1.133	1.588
P07738	Bisphosphoglycerate mutase	BPGM	19.3	30.005	44.715	13	4	4	0	0	0	0	0	1	0	0	0	0	0	1	0	1	0	0	0	0	0	1	0	1	0	0	0	0	0	1180100	0	16051000	0	0				0.112		0.781			6.973
P07741	Adenine phosphoribosyltransferase	APRT	6.1	19.608	2.9553	5	1	1	1	1	1	0	1	0	0	0	1	1	1	0	1	0	0	0	1	1	1	0	1	0	0	0	560310	2258200	1451400	0	295480	0	0	0	0.553	1.695	1.084		0.397				0.357
P07900	Heat shock protein HSP 90-alpha	HSP90AA1	12.7	84.659	18.061	19	8	4	3	5	4	1	0	0	0	0	6	7	4	4	1	2	2	0	4	4	4	3	1	2	2	0	12597000	15836000	3295300	7611400	1012800	3683300	7700800	0	1.648	1.578	0.326	1.51	0.18	0.371	1.218		0.466
P07911	Uromodulin	UMOD	5.3	69.76	1.7703	3	3	3	0	0	0	1	0	0	1	0	0	1	1	2	0	1	2	2	0	1	1	2	0	1	2	2	0	860080	797990	1436700	0	352860	1368100	1648000		0.733	0.676	2.436		0.304	1.85	1.557	0.965
P07942	Laminin subunit beta-1	LAMB1	7.8	198.04	19.042	26	11	11	2	4	6	1	0	2	0	2	4	7	8	4	2	5	2	3	4	7	8	4	2	5	2	3	1062600	1966700	2093400	1792600	271100	2183800	312770	1501300	0.916	1.293	1.367	2.344	0.319	1.451	0.326	1.094	0.539
P07951	Tropomyosin beta chain	TPM2	14.1	32.85	3.3849	6	6	0	2	1	1	1	1	0	0	0	6	5	5	4	2	1	2	3	0	0	0	0	0	0	0	0	9486100	11813000	7758300	4721800	1176600	0	586860	1096100	2.162	2.052	1.339	1.631	0.366		0.162	0.211	0.137
P07988	Pulmonary surfactant-associated protein B	SFTPB	10	42.117	9.116	6	4	4	0	0	3	0	0	0	0	0	2	1	4	0	0	1	2	1	2	1	4	0	0	1	2	1	587940	131740	26947000	0	0	369240	2785800	726550	0.129	0.022	4.488			0.062	0.74	0.135	0.202
P07998	Ribonuclease pancreatic	RNASE1	35.3	17.644	228.69	26	3	3	2	5	0	1	1	6	1	3	1	3	1	1	1	3	1	3	1	3	1	1	1	3	1	3	7328400	37620000	15780000	0	2783500	103840000	14996000	59011000	0.228	0.893	0.372		0.119	2.491	0.564	1.552	2.374
P08133	Annexin A6	ANXA6	10.8	75.872	10.765	6	5	5	0	0	0	0	0	0	0	0	0	0	0	0	0	0	0	0	0	0	0	0	0	0	0	0	0	0	0	0	0	0	0	0
P08185	Corticosteroid-binding globulin	SERPINA6	27.9	45.14	174.13	165	9	9	15	16	12	12	11	20	14	13	7	8	6	7	7	9	6	6	7	8	6	7	7	9	6	6	1552500000	1652300000	2376000000	534530000	1226700000	1527400000	1925300000	1904800000	1.036	0.84	1.2	0.541	1.115	0.785	1.553	1.074	1.252
P08195	4F2 cell-surface antigen heavy chain	SLC3A2	12.5	67.993	17.089	18	6	6	0	4	3	0	0	3	0	1	3	5	3	1	1	3	2	3	3	5	3	1	1	3	2	3	2106500	4941900	3227000	178950	61372	2378600	1514100	3690400	0.986	1.762	1.143	0.127	0.039	0.858	0.857	1.459	0.8
P08238	Heat shock protein HSP 90-beta	HSP90AB1	10.1	83.263	3.8738	1	6	1	0	0	0	0	0	0	0	0	4	5	2	3	2	1	1	1	1	1	1	1	1	0	0	0	466460	1040300	589330	131300	263070	0	0	0	0.807	1.37	0.772	0.344	0.62				0.753
P08253	72 kDa type IV collagenase	MMP2	18.3	73.881	17.37	33	9	9	1	6	6	2	1	3	3	2	5	7	9	4	5	5	4	5	5	7	9	4	5	5	4	5	4650800	6170600	9193500	3605300	4073700	4709000	4576700	6138500	1.035	1.045	1.549	1.215	1.234	0.807	1.231	1.153	0.914
P08294	Extracellular superoxide dismutase [Cu-Zn]	SOD3	32.9	25.851	24.727	22	5	5	0	1	0	11	5	0	3	1	1	2	1	5	4	0	4	2	1	2	1	5	4	0	4	2	1807600	15854000	12273000	140520000	60169000	0	62012000	21914000	0.058	0.392	0.302	6.906	2.659		2.433	0.601	0.991
P08311	Cathepsin G	CTSG	13.7	28.837	9.8755	3	3	3	0	0	0	0	0	0	0	0	0	0	0	0	0	0	0	0	0	0	0	0	0	0	0	0	0	0	0	0	0	0	0	0
P08493	Matrix Gla protein	MGP	10.7	12.353	1.6688	3	1	1	0	1	0	1	1	0	0	0	0	1	1	1	1	1	1	1	0	1	1	1	1	1	1	1	0	10852000	17667000	12126000	7354300	33580000	12509000	28119000		0.624	1.01	1.387	0.756	1.952	1.141	1.793	1.401
P08514	Integrin alpha-IIb	ITGA2B	3.8	113.38	5.3458	5	3	3	3	1	0	1	0	0	0	0	2	1	0	2	0	0	0	0	2	1	0	2	0	0	0	0	2344800	1908000	0	1474600	0	0	0	0	1.465	0.908		1.396
P08519	Apolipoprotein(a)	LPA	30.3	501.31	134.07	58	16	16	3	6	7	6	4	15	4	5	6	9	10	9	11	15	5	11	6	9	10	9	11	15	5	11	741630	1603100	3961400	3659300	3687800	6692300	1189000	1956400	0.362	0.596	1.464	2.707	2.454	2.517	0.701	0.806	1.263
P08567	Pleckstrin	PLEK	25.1	40.124	239.91	23	8	8	6	8	4	1	1	0	1	2	7	8	8	3	2	0	2	3	7	8	8	3	2	0	2	3	115600000	205460000	108060000	21099000	5376200	0	7094200	7274100	2.055	2.782	1.455	0.568	0.13		0.153	0.109	0.076
P08571	Monocyte differentiation antigen CD14	CD14	27.5	40.076	221.25	130	8	8	16	11	15	10	12	13	7	9	5	6	6	6	6	8	6	7	5	6	6	6	6	8	6	7	181080000	217670000	231150000	120940000	242040000	291570000	164750000	231780000	1.029	0.942	0.994	1.042	1.873	1.276	1.131	1.112	1.346
P08581	Hepatocyte growth factor receptor	MET	0.6	155.54	1.6193	2	1	1	0	0	1	0	0	0	0	0	0	0	1	0	0	0	0	0	0	0	1	0	0	0	0	0	0	0	517990	0	0	0	0	0			0.904
P08603	Complement factor H	CFH	60.1	139.09	323.31	1130	62	53	119	94	100	84	89	144	89	108	57	58	57	54	55	61	54	55	50	51	50	47	48	52	47	48	1069300000	1386300000	1024900000	653360000	765110000	2792000000	852480000	2053700000	0.977	0.965	0.709	0.904	0.953	1.966	0.942	1.586	1.532
P08670	Vimentin	VIM	12.2	53.651	10.783	4	6	5	0	0	0	0	2	0	0	0	1	1	1	1	3	1	1	1	0	0	0	0	2	0	0	0	0	0	0	0	256180	0	0	0					0.098
P08709	Coagulation factor VII	F7	19.1	51.593	59.18	24	5	5	3	1	3	1	1	5	1	2	3	3	2	1	3	4	1	3	3	3	2	1	3	4	1	3	17889000	11254000	19426000	5957800	21821000	20342000	8215400	17226000	1.468	0.704	1.207	0.741	2.441	1.286	0.815	1.195	1.392
P08758	Annexin A5	ANXA5	11.6	35.936	10.097	3	3	3	0	0	0	0	0	0	0	0	1	1	0	0	1	0	0	0	1	1	0	0	1	0	0	0	1262300	1771100	0	0	604380	0	0	0	0.47	0.503			0.307				0.631
P08865	40S ribosomal protein SA	RPSA	9.2	32.854	5.4291	2	2	2	0	0	0	0	0	0	0	0	0	0	0	0	0	0	0	0	0	0	0	0	0	0	0	0	0	0	0	0	0	0	0	0
P09172	Dopamine beta-hydroxylase	DBH	34.7	69.064	251.72	111	15	15	8	17	7	9	3	18	4	13	10	12	9	9	7	12	8	11	10	12	9	9	7	12	8	11	30619000	163070000	70022000	35301000	17738000	71513000	23026000	108010000	0.578	2.343	1	1.009	0.455	1.039	0.525	1.721	0.759
P09211	Glutathione S-transferase P	GSTP1	30	23.356	11.944	8	4	4	0	2	2	0	0	0	0	0	1	4	2	0	0	0	0	0	1	4	2	0	0	0	0	0	0	26773000	0	0	0	0	0	0		0.828
P09382	Galectin-1	LGALS1	40.7	14.716	34.914	8	4	4	0	0	0	0	0	0	0	0	0	0	1	0	0	1	0	1	0	0	1	0	0	1	0	1	0	0	1083400	0	0	1250900	0	1128100			0.09			0.106		0.105	1.172
P09417	Dihydropteridine reductase	QDPR	5.3	25.789	2.6611	4	1	1	0	3	0	0	0	0	0	0	0	1	0	1	1	0	0	0	0	1	0	1	1	0	0	0	0	1537700	0	83614	79777	0	0	0		1.958		0.212	0.182				0.168
P09486	SPARC	SPARC	30	34.632	21.482	24	6	6	6	7	3	4	1	0	0	0	6	5	4	3	2	1	1	1	6	5	4	3	2	1	1	1	48709000	58901000	47240000	18586000	11013000	324430	2323100	495870	3.067	2.825	2.252	1.772	0.945	0.016	0.177	0.026	0.117
P09651	Heterogeneous nuclear ribonucleoprotein A1	HNRNPA1	8.6	38.746	6.7779	4	2	2	1	0	0	0	0	0	1	0	1	0	0	0	0	0	1	0	1	0	0	0	0	0	1	0	754290	0	0	0	0	0	413190	0	0.803						0.531		0.661
P09871	Complement C1s subcomponent	C1S	39.5	76.684	323.31	360	22	22	43	32	24	31	32	30	27	35	20	17	17	20	20	20	19	18	20	17	17	20	20	20	19	18	886230000	1045300000	924200000	656050000	907960000	1089800000	1095700000	1650600000	0.956	0.858	0.755	1.072	1.333	0.905	1.429	1.503	1.42
P09960	Leukotriene A-4 hydrolase	LTA4H	12.9	69.284	12.964	8	6	6	0	0	1	0	0	0	0	1	1	1	3	0	1	1	1	3	1	1	3	0	1	1	1	3	1115700	206090	1670300	0	66832	265500	428470	645080	0.674	0.095	0.765		0.055	0.124	0.313	0.33	0.402
P09972	Fructose-bisphosphate aldolase C	ALDOC	15.7	39.455	33.287	5	3	1	1	1	0	1	0	0	0	0	2	3	2	2	1	1	0	1	1	1	0	1	0	0	0	0	2605300	5503200	0	938750	0	0	0	0	0.981	1.579		0.535
P0C0L4	Complement C4-A	C4A	49	192.78	323.31	2526	82	3	249	256	186	182	182	298	209	221	76	78	72	65	72	78	69	73	3	3	3	3	3	3	3	3	7271100000	9727300000	7232700000	5927800000	4308100000	13997000000	9139000000	11430000000	0.982	1.002	0.74	1.213	0.793	1.457	1.494	1.305	1.282
P0C0L5	Complement C4-B	C4B	48.3	192.75	170.84	191	81	3	18	19	15	14	17	18	18	14	75	77	71	64	71	77	67	71	3	3	3	2	3	3	2	2	328960000	529460000	404010000	255570000	277850000	566350000	550780000	881230000	0.815	0.999	0.758	0.958	0.938	1.08	1.649	1.844	1.561
P0C221	Coiled-coil domain-containing protein 175	CCDC175	2	93.625	-2	1	2	2	1	0	0	0	0	0	0	0	2	0	0	0	0	0	0	0	2	0	0	0	0	0	0	0	10652000	0	0	0	0	0	0	0	1.193
P0C842	Putative uncharacterized protein encoded by LINC00614	LINC00614	9.1	13.547	-2	0	1	1	0	0	0	0	0	0	0	0	0	0	0	0	0	1	0	0	0	0	0	0	0	1	0	0	0	0	0	0	0	0	0	0
P0DJI8	Serum amyloid A-1 protein	SAA1	62.3	13.532	323.31	36	10	5	2	1	0	2	5	2	2	4	7	2	0	3	8	6	5	8	3	1	0	2	3	3	3	4	243720000	9842700	0	19192000	762910000	14703000	42446000	1053700000	0.289	0.009		0.034	1.231	0.014	0.061	1.053	5.329
P0DJI9	Serum amyloid A-2 protein	SAA2	54.1	13.527	53.802	1	8	3	0	0	0	0	0	0	0	0	6	1	0	2	7	5	2	6	2	0	0	1	2	2	0	2	0	0	0	0	0	0	0	0
P0DMV9	Heat shock 70 kDa protein 1B	HSPA1B	16.5	70.051	90.191	13	8	3	0	2	2	0	0	0	0	0	1	3	2	0	0	0	0	0	0	0	1	0	0	0	0	0	696460	0	1343600	0	0	0	0	0	0.187		0.273
P0DOX2	Immunoglobulin alpha-2 heavy chain	---	28.6	48.934	169.15	35	10	1	3	5	3	2	4	2	3	1	7	6	7	6	7	5	5	8	0	1	0	0	0	0	0	1	48799000	40805000	37410000	16327000	36466000	9018900	23524000	39499000	1.63	1.038	0.946	0.826	1.66	0.232	0.951	1.115	0.891
P0DOX3	Immunoglobulin delta heavy chain	---	2.5	56.224	2.409	1	1	1	0	0	0	0	1	0	0	0	0	0	0	0	1	0	0	0	0	0	0	0	1	0	0	0	0	0	0	0	1298500	0	0	0					1.626
P0DOX5	Immunoglobulin gamma-1 heavy chain	---	35.6	49.328	95.51	169	11	5	15	13	14	13	20	11	14	14	10	10	10	10	10	10	9	9	4	4	4	4	4	5	4	4	587890000	710900000	572630000	929910000	870750000	395570000	518020000	876540000	0.973	0.896	0.718	2.333	1.964	0.505	1.038	1.226	0.962
P0DOX6	Immunoglobulin mu heavy chain	---	23.4	63.485	-2	5	13	1	0	1	1	0	0	0	0	1	11	12	11	10	10	10	11	11	0	1	1	1	0	0	1	1	0	1956200	2525700	830870	0	0	1248100	3446600		0.888	1.141	0.75			0.9	1.736	1.423
P0DOX7	Immunoglobulin kappa light chain	---	53.7	23.379	323.31	98	7	3	13	8	9	11	6	7	8	4	7	7	6	5	6	5	6	7	3	3	3	3	3	1	3	3	847000000	791010000	626310000	468510000	318600000	131340000	525570000	22212000	1.644	1.17	0.921	1.378	0.842	0.197	1.234	0.036	0.452
P0DOX8	Immunoglobulin lambda-1 light chain	---	34.7	22.83	252.06	74	6	3	10	10	4	4	6	4	7	6	6	5	4	3	6	4	4	6	3	3	3	2	3	2	3	3	1992700000	1012100000	945770000	592440000	365310000	395590000	841690000	1188700000	2.848	1.102	1.024	1.284	0.712	0.436	1.455	1.435	0.645
P0DOY3	Immunoglobulin lambda constant 3	IGLC3	63.2	11.265	12.031	70	5	2	10	6	7	6	9	4	5	5	5	4	3	3	5	3	3	5	2	2	2	2	2	1	2	2	990170000	591980000	178910000	584700000	897710000	150640000	578230000	593680000	2.196	1	0.3	1.964	2.712	0.257	1.55	1.112	1.031
P0DP03	Immunoglobulin heavy variable 3-30-5	IGHV3-30-5	9.4	12.947	3.6808	11	1	1	1	1	3	1	1	0	1	0	1	1	1	1	1	0	1	1	1	1	1	1	1	0	1	1	44862000	27922000	36458000	16041000	28801000	0	29411000	27321000	1.891	0.897	1.164	1.025	1.655		1.499	0.974	1.106
P0DP04	Immunoglobulin heavy variable 3-43D	IGHV3-43D	9.3	13.017	3.0724	8	1	1	1	1	1	0	1	0	0	1	1	1	1	1	1	0	1	1	1	1	1	1	1	0	1	1	31096000	21447000	27704000	4388200	16884000	0	15795000	0	1.956	1.027	1.319	0.418	1.447		1.201		1.122
P0DP08	Immunoglobulin heavy variable 4-38-2	IGHV4-38-2	21.4	13.016	18.481	13	2	2	2	3	1	0	0	1	0	2	2	2	1	0	1	1	0	2	2	2	1	0	1	1	0	2	10363000	12360000	5799500	0	6240900	0	0	10745000	1.385	1.258	0.587		1.137			1.213	1.091
P0DP09	Immunoglobulin kappa variable 1-13	IGKV1-13	13.7	12.569	1.9114	1	1	1	0	0	0	0	0	0	0	0	0	0	0	0	0	0	0	0	0	0	0	0	0	0	0	0	0	0	0	0	0	0	0	0
P0DP25	Calmodulin-3	CALM3	30.9	16.837	77.602	20	5	4	3	5	4	2	1	0	1	1	3	3	3	3	2	2	2	2	2	3	2	2	2	2	2	2	127230000	180730000	145890000	39003000	17854000	7869100	7571800	13140000	2.311	2.502	2.007	1.074	0.442	0.11	0.166	0.202	0.117
P10124	Serglycin	SRGN	8.9	17.652	54.595	6	1	1	1	1	2	1	1	0	0	0	1	1	1	1	1	0	0	0	1	1	1	1	1	0	0	0	75885000	0	70276000	42075000	0	0	0	0	1.443		1.012	1.213
P10153	Non-secretory ribonuclease	RNASE2	9.3	18.354	3.0037	2	2	2	0	0	0	0	0	0	0	0	0	0	1	0	0	0	1	0	0	0	1	0	0	0	1	0	0	0	2536800	0	0	0	4860000	0			0.226				0.693		3.066
P10321	HLA class I histocompatibility antigen, Cw-7 alpha chain	HLA-C	14.2	40.648	4.618	4	3	1	0	0	0	0	0	1	0	2	3	3	2	0	0	2	0	2	1	1	1	0	0	1	0	1	733820	1665900	1817900	0	0	491760	0	2475100	0.681	1.177	1.277			0.351		1.94	1.096
P10586	Receptor-type tyrosine-protein phosphatase F	PTPRF	5.8	212.88	15.236	17	7	7	1	1	2	0	0	6	1	1	2	2	2	1	1	6	1	2	2	2	2	1	1	6	1	2	85663	480290	654160	93785	144850	2239400	0	695770	0.166	0.706	0.956	0.275	0.38	3.329		1.134	3.071
P10599	Thioredoxin	TXN	21	11.737	4.2563	16	2	2	2	3	3	1	1	0	1	0	2	2	2	2	1	0	1	0	2	2	2	2	1	0	1	0	10477000	42940000	26438000	14455000	0	0	8377300	0	0.443	1.384	0.847	0.926			0.429		0.477
P10619	Lysosomal protective protein	CTSA	2.7	54.465	1.8517	1	1	1	0	0	0	0	0	0	1	0	0	0	0	0	0	0	1	0	0	0	0	0	0	0	1	0	0	0	0	0	0	0	0	0
P10643	Complement component C7	C7	53.1	93.517	323.31	544	36	30	50	38	44	29	57	59	46	46	32	33	30	25	31	31	29	32	26	27	25	20	26	25	23	26	681710000	873300000	989650000	503730000	771740000	1149100000	694580000	1106800000	0.894	0.872	0.982	1	1.377	1.16	1.101	1.225	1.297
P10645	Chromogranin-A	CHGA	11.2	50.688	40.429	7	3	3	0	0	0	0	0	0	2	0	1	1	0	0	0	1	2	0	1	1	0	0	0	1	2	0	666850	1309800	0	0	0	3384400	822540	0	0.214	0.319				0.834	0.317		2.159
P10646	Tissue factor pathway inhibitor	TFPI	8.2	35.015	16.527	4	2	2	0	0	0	0	0	1	1	0	2	0	1	1	0	1	1	0	2	0	1	1	0	1	1	0	3974000	0	4904000	1828200	0	2922700	3333700	0	1.233		1.151	0.859		0.699	1.25		0.901
P10720	Platelet factor 4 variant	PF4V1	37.5	11.553	6.4901	5	3	1	1	2	1	1	0	0	0	0	3	3	2	2	1	0	1	1	1	1	1	1	0	0	0	0	7984700	6970200	1921500	2916000	0	0	0	0	1.926	1.281	0.351	1.065
P10721	Mast/stem cell growth factor receptor Kit	KIT	5.2	109.86	79.485	35	5	5	5	5	3	3	3	3	2	2	4	4	2	3	2	2	2	1	4	4	2	3	2	2	2	1	5185600	2004700	3179600	1982200	2052900	2017700	1559100	2325000	2.156	0.635	1.001	1.25	1.163	0.646	0.784	0.817	0.676
P10768	S-formylglutathione hydrolase	ESD	7.4	31.462	61.182	7	2	2	1	2	1	0	0	0	0	0	1	2	1	1	1	0	1	0	1	2	1	1	1	0	1	0	0	3005600	1210700	668920	1256100	0	1171000	0		0.863	0.345	0.382	0.646		0.534		1.113
P10909	Clusterin	CLU	36.7	52.494	323.31	588	17	17	55	43	60	55	58	50	52	52	16	15	15	15	16	15	14	15	16	15	15	15	16	15	14	15	5110100000	4626700000	5728400000	3366300000	3640200000	6435500000	4888000000	4720300000	1.252	0.864	1.063	1.25	1.215	1.214	1.447	0.977	1.096
P11021	Endoplasmic reticulum chaperone BiP	HSPA5	29.8	72.332	64.651	94	16	15	9	12	8	6	11	7	7	9	10	13	10	9	12	10	11	8	10	13	10	9	12	10	11	8	40243000	52433000	57087000	23956000	29655000	26233000	28851000	21541000	1.43	1.418	1.535	1.289	1.434	0.718	1.24	0.646	0.712
P11142	Heat shock cognate 71 kDa protein	HSPA8	25.5	70.897	165.4	49	14	11	8	8	9	4	3	0	1	1	8	11	10	8	8	4	1	4	7	9	9	7	8	3	1	4	16406000	30765000	26355000	7128300	7098500	915640	1051200	5203900	1.462	2.088	1.779	0.962	0.862	0.062	0.113	0.392	0.227
P11226	Mannose-binding protein C	MBL2	50.8	26.143	289.56	94	10	10	6	10	8	4	14	14	5	6	6	9	8	7	10	10	7	8	6	9	8	7	10	10	7	8	67767000	234740000	375640000	122580000	380050000	536050000	135550000	210280000	0.297	0.785	1.249	0.816	2.273	1.812	0.72	0.779	1.774
P11279	Lysosome-associated membrane glycoprotein 1	LAMP1	5.8	44.882	2.5247	11	3	3	1	2	1	1	1	1	1	1	2	2	2	1	1	2	1	2	2	2	2	1	1	2	1	2	5789400	7915100	8506000	4947900	3720900	15845000	4866500	8229000	0.865	0.902	0.963	1.121	0.758	1.824	0.88	1.039	1.169
P11597	Cholesteryl ester transfer protein	CETP	12	54.756	10.752	13	5	5	0	1	1	0	0	3	1	4	1	2	2	1	2	3	1	3	1	2	2	1	2	3	1	3	2651200	59640	147930	1651900	4911700	19169000	4150000	10777000	0.597	0.01	0.025	0.564	1.507	3.324	1.13	2.049	6.697
P11717	Cation-independent mannose-6-phosphate receptor	IGF2R	3.5	274.37	87.046	30	7	7	0	2	4	1	1	6	3	4	3	3	5	4	1	5	5	6	3	3	5	4	1	5	5	6	526000	373070	1143800	392430	165290	1341300	1029200	1048500	0.834	0.451	1.374	0.944	0.358	1.639	1.974	1.404	1.492
P12109	Collagen alpha-1(VI) chain	COL6A1	5.2	108.53	9.9793	12	4	4	0	0	4	0	0	3	2	1	1	0	3	0	1	3	2	2	1	0	3	0	1	3	2	2	279630	0	1433100	0	561420	868980	859280	1518800	0.385		1.495		1.054	0.922	1.43	1.766	1.376
P12111	Collagen alpha-3(VI) chain	COL6A3	9.2	343.67	54.93	84	24	24	3	8	11	7	7	10	6	4	9	13	16	12	11	13	9	10	9	13	16	12	11	13	9	10	1596900	4553000	4818000	2211800	1991500	3574600	1234600	1587900	0.675	1.468	1.545	1.418	1.148	1.165	0.632	0.568	0.688
P12259	Coagulation factor V	F5	29	251.7	323.31	435	60	50	35	31	30	30	26	48	31	42	39	40	39	34	37	50	39	45	31	32	31	28	30	40	32	36	56562000	64320000	71327000	46111000	60253000	110570000	67855000	109580000	0.798	0.692	0.763	0.987	1.159	1.203	1.159	1.307	1.49
P12429	Annexin A3	ANXA3	18.3	36.375	37.553	8	5	5	0	0	1	0	1	0	0	0	0	2	1	0	2	0	0	0	0	2	1	0	2	0	0	0	0	889120	664100	0	1235100	0	0	0		0.26	0.193		0.647				2.857
P12814	Alpha-actinin-1	ACTN1	25.3	103.06	41.766	40	19	19	10	5	10	4	0	0	0	0	13	11	10	7	3	0	1	1	13	11	10	7	3	0	1	1	13018000	5554900	11743000	2921300	979330	0	150630	118050	2.545	0.827	1.739	0.866	0.26		0.036	0.019	0.07
P12821	Angiotensin-converting enzyme	ACE	7.4	149.71	12.716	21	7	7	1	3	4	0	1	1	0	3	2	5	5	2	3	3	3	4	2	5	5	2	3	3	3	4	626450	2111800	31910000	613940	40437000	543390	326400	1365900	0.098	0.252	3.783	0.146	8.624	0.065	0.062	0.18	2.087
P12830	Cadherin-1	CDH1	5.6	97.455	8.6304	23	4	4	4	0	2	1	2	4	2	1	3	3	3	1	2	3	2	2	3	3	3	1	2	3	2	2	6226100	11050000	10593000	1768700	2394300	20995000	1900300	3521600	0.957	1.295	1.234	0.412	0.502	2.487	0.354	0.458	0.975
P12955	Xaa-Pro dipeptidase	PEPD	23.5	54.548	61.117	74	10	10	8	10	7	8	4	6	4	7	8	10	7	7	6	7	6	7	8	10	7	7	6	7	6	7	22765000	56944000	28534000	20144000	11604000	24555000	16603000	17503000	0.959	1.828	0.911	1.286	0.667	0.797	0.846	0.623	0.588
P13473	Lysosome-associated membrane glycoprotein 2	LAMP2	6.8	44.96	11.383	37	3	3	4	3	4	3	3	3	2	3	3	3	3	2	3	3	2	2	3	3	3	2	3	3	2	2	26990000	26345000	21580000	29220000	16028000	37302000	35260000	34933000	1.092	0.812	0.661	1.79	0.883	1.162	1.724	1.194	1.14
P13489	Ribonuclease inhibitor	RNH1	8	49.973	33.339	6	2	2	1	2	0	1	0	1	0	0	1	1	0	1	0	1	0	0	1	1	0	1	0	1	0	0	1213100	310830	0	642530	0	894530	0	0	0.851	0.166		0.684		0.483			0.852
P13591	Neural cell adhesion molecule 1	NCAM1	22.4	94.573	136.45	112	15	15	7	9	14	13	9	7	7	9	8	10	12	11	10	7	8	8	8	10	12	11	10	7	8	8	17840000	32643000	43655000	18864000	12365000	33773000	18260000	31166000	0.76	1.059	1.408	1.217	0.717	1.108	0.941	1.121	0.875
P13598	Intercellular adhesion molecule 2	ICAM2	6.2	30.654	3.2674	20	2	2	1	2	2	1	1	2	3	3	2	2	2	2	2	2	2	2	2	2	2	2	2	2	2	2	10262000	23122000	30549000	7958900	11204000	13970000	13306000	26263000	0.677	1.161	1.525	0.796	1.007	0.71	1.061	1.463	1.02
P13639	Elongation factor 2	EEF2	6.2	95.337	3.0543	5	4	4	0	0	0	0	1	0	1	0	0	0	1	2	2	1	2	1	0	0	1	2	2	1	2	1	0	0	282900	43149000	144600000	6996700	236130000	210830000			0.004	1.02	3.075	0.085	4.456	2.779	5.076
P13671	Complement component C6	C6	46.7	104.79	323.31	564	37	37	60	47	44	42	52	45	40	58	31	32	30	29	31	34	29	33	31	32	30	29	31	34	29	33	1016700000	1079900000	1039300000	465340000	834150000	1265500000	809210000	1253900000	1.179	0.955	0.913	0.817	1.319	1.131	1.136	1.229	1.246
P13693	Translationally-controlled tumor protein	TPT1	11.6	19.595	18.231	7	2	2	1	1	2	1	0	0	0	0	1	2	2	1	0	0	0	0	1	2	2	1	0	0	0	0	2285100	2941000	8309900	0	0	0	0	0	0.467	0.458	1.286
P13716	Delta-aminolevulinic acid dehydratase	ALAD	8.8	36.294	5.5742	6	2	2	1	0	1	0	0	0	1	0	1	1	1	0	1	0	1	0	1	1	1	0	1	0	1	0	2838800	866920	1937300	0	363360	0	613700	0	1.55	0.361	0.801		0.27		0.405		0.373
P13727	Bone marrow proteoglycan	PRG2	9.5	25.205	3.7761	15	2	2	2	2	2	1	1	2	2	1	2	2	2	1	2	2	2	2	2	2	2	1	2	2	2	2	9384400	10224000	8371100	6861400	8606400	13607000	11000000	10970000	1.035	0.859	0.7	1.146	1.294	1.156	1.468	1.022	1.321
P13796	Plastin-2	LCP1	47.4	70.288	323.31	163	23	23	13	14	12	11	13	23	10	16	16	17	17	15	16	20	13	19	16	17	17	15	16	20	13	19	28781000	45107000	54773000	25876000	31483000	50055000	30826000	60085000	0.709	0.846	1.021	0.966	1.057	0.949	0.918	1.25	1.178
P13798	Acylamino-acid-releasing enzyme	APEH	6.6	81.224	7.3412	8	4	4	0	0	0	0	0	0	0	0	0	1	1	0	0	0	0	1	0	1	1	0	0	0	0	1	0	1070100	228440	0	0	0	0	895420		0.633	0.135					0.587	1.529
P13987	CD59 glycoprotein	CD59	9.4	14.177	6.7647	22	1	1	2	2	2	2	3	2	2	2	1	1	1	1	1	1	1	1	1	1	1	1	1	1	1	1	17566000	8256100	26483000	16543000	8594300	33710000	19905000	20391000	1.062	0.38	1.213	1.515	0.707	1.57	1.456	1.041	1.145
P14151	L-selectin	SELL	14.8	42.187	323.31	85	5	5	8	7	9	6	6	9	7	7	4	4	4	4	4	4	4	3	4	4	4	4	4	4	4	3	318540000	325860000	372510000	195740000	260430000	400110000	139680000	209670000	1.326	1.033	1.174	1.233	1.476	1.282	0.703	0.737	0.881
P14174	Macrophage migration inhibitory factor	MIF	7.8	12.476	1.7532	6	1	1	1	1	0	0	0	1	0	1	1	1	1	1	0	1	0	1	1	1	1	1	0	1	0	1	1390700	9864700	1824800	881850	0	2447600	0	1643400	0.521	2.815	0.518	0.501		0.706		0.52	0.563
P14209	CD99 antigen	CD99	13	18.848	4.5998	2	2	2	0	0	1	0	0	0	0	0	0	0	1	0	0	0	0	0	0	0	1	0	0	0	0	0	0	0	0	0	0	0	0	0
P14314	Glucosidase 2 subunit beta	PRKCSH	9.3	59.425	18.61	16	4	4	1	1	4	1	1	1	0	1	1	2	4	1	1	1	1	1	1	2	4	1	1	1	1	1	2930100	5674000	7615300	816220	1540800	0	1808400	0	0.905	1.335	1.781	0.382	0.649		0.675		0.601
P14543	Nidogen-1	NID1	9	136.38	27.747	24	10	10	3	1	5	1	1	2	1	4	5	3	7	6	4	4	6	6	5	3	7	6	4	4	6	6	3782700	1715300	5346400	2325200	2187500	2139200	2274600	4356500	1.351	0.467	1.447	1.259	1.065	0.588	0.983	1.315	0.873
P14618	Pyruvate kinase PKM	PKM	39.2	57.936	117.99	70	16	16	14	16	13	4	2	4	2	2	13	14	11	7	5	5	6	6	13	14	11	7	5	5	6	6	33164000	55443000	46128000	6549300	4133100	5513700	4967300	6054100	2.056	2.619	2.166	0.615	0.35	0.264	0.372	0.318	0.175
P14625	Endoplasmin	HSP90B1	13.9	92.468	30.087	64	10	9	5	6	5	8	5	5	6	4	7	7	5	9	7	7	7	7	6	6	4	8	6	6	6	6	12972000	9596400	10168000	6996800	8904000	11483000	5249800	6785900	1.543	0.87	0.916	1.26	1.444	1.052	0.755	0.681	0.857
P14780	Matrix metalloproteinase-9	MMP9	14.3	78.457	24.107	36	9	9	4	2	1	2	1	3	6	1	3	1	2	2	1	2	6	1	3	1	2	2	1	2	6	1	1250200	659500	814490	656490	300750	1612400	6462400	481920	0.322	0.13	0.159	0.257	0.106	0.321	2.017	0.105	2.937
P15090	Fatty acid-binding protein, adipocyte	FABP4	31.8	14.719	7.6561	13	5	5	0	0	0	0	0	1	0	0	0	0	0	1	0	1	0	0	0	0	0	1	0	1	0	0	0	0	0	6801600	0	3480600	0	0				0.022		0.006			0.273
P15104	Glutamine synthetase	GLUL	4	42.064	2.9646	1	1	1	0	0	0	0	0	0	0	0	0	0	0	0	0	0	0	0	0	0	0	0	0	0	0	0	0	0	0	0	0	0	0	0
P15144	Aminopeptidase N	ANPEP	24	109.54	104.49	138	21	21	15	12	12	8	6	17	8	17	16	15	16	14	12	16	12	17	16	15	16	14	12	16	12	17	14891000	22178000	20349000	13216000	10383000	21636000	13105000	23742000	0.938	1.064	0.971	1.26	0.891	1.05	0.999	1.263	0.993
P15151	Poliovirus receptor	PVR	13.4	45.302	161.93	52	5	5	5	4	7	2	6	4	4	5	2	4	5	2	5	4	2	4	2	4	5	2	5	4	2	4	29950000	50208000	45428000	26080000	56073000	41862000	40333000	68799000	0.722	0.923	0.83	0.953	1.842	0.778	1.176	1.401	1.516
P15531	Nucleoside diphosphate kinase A	NME1	28.3	17.149	3.5543	3	4	1	0	1	0	0	0	0	0	0	1	3	2	2	2	1	1	1	0	1	0	0	0	0	0	0	0	0	0	0	0	0	0	0
P15924	Desmoplakin	DSP	1	331.77	3.6564	10	3	3	0	0	4	1	0	0	2	1	0	1	3	1	0	0	2	1	0	1	3	1	0	0	2	1	0	635410	324400	101980	0	0	209700	110230		2.337	1.187	0.747			1.225	0.45	0.588
P16035	Metalloproteinase inhibitor 2	TIMP2	10.9	24.399	9.9696	21	3	3	2	2	2	1	3	4	1	1	2	2	2	2	2	3	2	1	2	2	2	2	2	3	2	1	5492800	7570700	12791000	1436100	6111400	7941300	5954300	3618800	1.018	1.069	1.796	0.403	1.543	1.133	1.335	0.567	1.068
P16070	CD44 antigen	CD44	8.5	81.537	15.337	27	5	5	4	2	0	3	1	3	2	3	3	3	0	2	2	3	2	4	3	3	0	2	2	3	2	4	23869000	10931000	0	21502000	11191000	15744000	20675000	24773000	1.354	0.473		1.848	0.865	0.688	1.418	1.188	0.849
P16109	P-selectin	SELP	6.4	90.833	6.3734	8	3	3	3	2	2	1	0	0	0	0	3	3	2	1	1	0	1	1	3	3	2	1	1	0	1	1	1648300	1685800	620890	0	270410	0	245290	217770	2.84	2.213	0.81		0.634		0.511	0.317	0.249
P16152	Carbonyl reductase [NADPH] 1	CBR1	5.8	30.375	-2	0	1	1	0	0	0	0	0	0	0	0	0	0	0	0	0	0	0	0	0	0	0	0	0	0	0	0	0	0	0	0	0	0	0	0
P16188	HLA class I histocompatibility antigen, A-30 alpha chain	HLA-A	23.8	40.904	-2	2	6	0	1	1	0	0	0	0	0	0	5	5	5	1	0	3	1	4	0	0	0	0	0	0	0	0	0	885010	0	0	0	0	0	0		0.909
P16284	Platelet endothelial cell adhesion molecule	PECAM1	1.8	82.521	4.7149	5	1	1	2	1	0	0	0	0	1	1	1	1	1	1	1	1	1	1	1	1	1	1	1	1	1	1	582930	420050	609670	281150	352030	322540	415150	0	1.572	0.863	1.244	1.148	1.293	0.67	1.354		0.916
P16401	Histone H1.5	HIST1H1B	7.1	22.58	2.3428	2	1	1	0	0	0	0	1	0	0	0	0	0	0	0	1	0	0	0	0	0	0	0	1	0	0	0	0	0	0	0	0	0	0	0
P16930	Fumarylacetoacetase	FAH	9.5	46.374	7.1304	16	4	4	2	1	3	0	0	1	1	1	3	3	4	3	1	1	3	2	3	3	4	3	1	1	3	2	3142700	9713800	10137000	3736700	1861100	3545900	4984900	4057000	0.642	1.512	1.568	1.157	0.519	0.558	1.231	0.701	0.617
P17066	Heat shock 70 kDa protein 6	HSPA6	11.7	71.027	5.8846	10	6	1	1	0	1	1	1	1	1	1	3	4	3	2	1	2	1	1	1	1	1	1	1	1	1	1	15161000	17349000	13377000	9109500	8361100	6462200	8054100	7379400	1.757	1.531	1.173	1.599	1.32	0.576	1.128	0.722	0.618
P17813	Endoglin	ENG	11.4	70.577	19.057	36	6	6	4	3	1	2	4	0	5	4	4	4	3	4	5	1	5	4	4	4	3	4	5	1	5	4	8171100	4844200	5960700	6924500	7709500	8142900	11719000	4743600	1.063	0.48	0.587	1.365	1.367	0.816	1.844	0.521	1.301
P17936	Insulin-like growth factor-binding protein 3	IGFBP3	53.6	31.674	277.79	215	15	15	21	18	16	21	21	21	21	18	15	14	14	15	13	13	15	13	15	14	14	15	13	13	15	13	429180000	625470000	392090000	237560000	201020000	471130000	332070000	419090000	1.379	1.531	0.954	1.157	0.88	1.166	1.29	1.138	0.891
P18065	Insulin-like growth factor-binding protein 2	IGFBP2	38.2	34.814	124.79	82	9	9	8	5	9	2	8	14	5	7	8	6	7	3	8	7	6	5	8	6	7	3	8	7	6	5	34383000	25148000	43117000	13631000	49978000	49658000	28251000	17356000	1.029	0.573	0.976	0.618	2.036	1.143	1.022	0.439	1.452
P18206	Vinculin	VCL	38.3	123.8	323.31	201	39	39	44	37	31	19	17	8	9	12	35	35	28	27	20	11	15	17	35	35	28	27	20	11	15	17	96878000	122590000	87410000	40542000	26419000	2802600	15614000	10913000	2.994	2.886	2.046	1.899	1.112	0.067	0.583	0.285	0.208
P18428	Lipopolysaccharide-binding protein	LBP	12.5	53.383	18.703	55	6	6	7	5	2	1	7	10	4	5	5	5	3	4	5	6	4	5	5	5	3	4	5	6	4	5	52797000	66496000	19567000	13826000	93107000	136170000	33544000	119710000	1.084	1.04	0.305	0.43	2.605	2.153	0.833	2.076	2.682
P18669	Phosphoglycerate mutase 1	PGAM1	17.7	28.804	8.757	8	4	4	0	2	1	0	0	0	0	0	1	2	1	0	0	0	0	0	1	2	1	0	0	0	0	0	2898000	11956000	0	0	0	0	0	0	0.212	0.667
P19021	Peptidyl-glycine alpha-amidating monooxygenase	PAM	3.4	108.33	4.4882	3	3	3	1	0	1	0	0	0	0	0	1	1	1	1	0	0	1	0	1	1	1	1	0	0	1	0	239680	257590	0	228680	0	0	198250	0	1.069	0.875		1.546			1.069		0.919
P19022	Cadherin-2	CDH2	4	99.808	-2	1	2	2	0	0	0	0	0	0	0	0	0	0	0	0	0	0	0	0	0	0	0	0	0	0	0	0	0	0	0	0	0	0	0	0
P19256	Lymphocyte function-associated antigen 3	CD58	4	28.147	2.5369	1	1	1	0	0	1	0	0	0	0	0	1	0	1	0	0	0	0	0	1	0	1	0	0	0	0	0	6010500	0	5075600	0	0	0	0	0	1.267		0.811
P19320	Vascular cell adhesion protein 1	VCAM1	33.2	81.275	271.65	117	20	20	8	9	14	8	12	16	9	10	9	10	12	10	13	15	11	13	9	10	12	10	13	15	11	13	14312000	17968000	33844000	99903000	32422000	45892000	22968000	27146000	0.494	0.472	0.884	5.221	1.524	1.219	0.958	0.79	0.635
P19338	Nucleolin	NCL	5.4	76.613	3.8189	2	3	3	0	0	0	0	0	0	1	0	1	2	1	1	1	1	2	0	1	2	1	1	1	1	2	0	0	1216900	692260	0	739050	0	424170	0		1.29	0.729		1.402		0.714		1.048
P19652	Alpha-1-acid glycoprotein 2	ORM2	39.3	23.602	238.09	241	7	5	23	19	22	12	21	35	12	20	7	7	6	5	6	7	5	7	5	5	4	3	4	5	3	5	2392500000	2748000000	3325800000	1599500000	4840400000	6530300000	4035200000	4226700000	0.714	0.625	0.751	0.723	1.967	1.5	1.455	1.065	2.128
P19823	Inter-alpha-trypsin inhibitor heavy chain H2	ITIH2	28.8	106.46	323.31	651	28	17	58	77	54	63	56	61	46	61	27	27	25	26	27	28	26	26	17	17	15	16	17	17	16	16	3641100000	4366400000	2441300000	2736200000	2541800000	4689300000	4405800000	4912500000	1.178	1.076	0.598	1.342	1.12	1.168	1.724	1.343	1.277
P19827	Inter-alpha-trypsin inhibitor heavy chain H1	ITIH1	35.8	101.39	323.31	684	29	26	63	57	60	47	60	73	53	60	24	26	22	21	23	25	22	24	22	24	20	19	21	23	20	22	2605500000	3636000000	3275000000	2146500000	2266800000	4486400000	2652300000	3808000000	0.968	1.028	0.921	1.208	1.146	1.283	1.19	1.195	1.167
P19971	Thymidine phosphorylase	TYMP	3.5	49.955	3.2595	4	1	1	1	1	1	0	0	0	0	0	1	1	1	0	0	0	0	0	1	1	1	0	0	0	0	0	713910	692800	887280	0	0	0	0	0	1.153	0.853	1.085
P20023	Complement receptor type 2	CR2	9.1	112.91	25.58	22	7	7	2	0	6	3	0	5	0	2	2	2	6	2	2	5	3	4	2	2	6	2	2	5	3	4	1351700	1678100	6620900	1418900	984220	4664900	1485900	1491700	0.771	0.729	2.858	1.226	0.764	2.048	1.025	0.719	0.816
P20742	Pregnancy zone protein	PZP	32.7	163.86	323.31	206	43	37	6	28	11	11	97	7	10	9	17	33	21	20	43	19	22	17	11	29	16	15	37	13	17	13	5102700	110860000	20494000	22264000	707710000	9698100	20979000	10757000	0.07	1.156	0.212	0.461	13.203	0.102	0.348	0.124	7.255
P20774	Mimecan	OGN	3.7	33.922	1.9399	2	1	1	0	0	0	0	0	1	0	0	0	0	0	0	0	1	0	0	0	0	0	0	0	1	0	0	0	0	0	0	0	1604700	0	0						1.293
P20810	Calpastatin	CAST	8.8	76.572	6.2436	5	4	4	0	1	0	0	0	0	0	0	0	1	1	0	1	1	0	1	0	1	1	0	1	1	0	1	0	0	58068	0	25011	52168	0	155590			0.075		0.059	0.068		0.224	1.56
P20851	C4b-binding protein beta chain	C4BPB	48.8	28.357	51.954	160	10	10	13	15	10	9	13	19	14	17	9	7	8	7	9	9	7	9	9	7	8	7	9	9	7	9	570440000	533720000	431030000	308470000	467890000	891220000	578260000	1019600000	1.037	0.739	0.594	0.85	1.159	1.247	1.271	1.566	1.628
P20929	Nebulin	NEB	0.5	772.91	2.3625	6	3	3	1	0	0	1	1	1	0	0	3	1	2	2	2	2	1	1	3	1	2	2	2	2	1	1	2076000	0	658120	2485300	3056700	257330	439760	430720	1.613		0.388	2.926	3.236	0.154	0.413	0.282	0.622
P20933	N(4)-(beta-N-acetylglucosaminyl)-L-asparaginase	AGA	10.1	37.208	3.7564	1	2	2	0	0	1	0	0	0	0	0	0	0	1	0	0	0	1	0	0	0	1	0	0	0	1	0	0	0	0	0	0	0	0	0
P21246	Pleiotrophin	PTN	6	18.942	-2	0	1	1	0	0	0	0	0	0	0	0	1	1	1	1	1	0	1	1	1	1	1	1	1	0	1	1	0	0	0	0	0	0	0	0
P21291	Cysteine and glycine-rich protein 1	CSRP1	24.4	20.567	12.044	4	3	3	2	2	0	0	0	0	0	0	2	2	0	0	0	0	0	0	2	2	0	0	0	0	0	0	0	15797000	0	0	0	0	0	0		0.909
P21333	Filamin-A	FLNA	17	280.74	148.4	107	34	34	32	18	21	18	12	0	1	1	32	19	26	23	17	1	5	7	32	19	26	23	17	1	5	7	21589000	6136700	15162000	8807400	4784400	1053600	802130	1594400	4.601	0.996	2.447	2.844	1.39	0.173	0.206	0.287	0.189
P21695	Glycerol-3-phosphate dehydrogenase [NAD(+)], cytoplasmic	GPD1	23.5	37.567	10.167	7	7	7	0	0	0	0	0	0	0	0	0	1	0	1	0	0	1	1	0	1	0	1	0	0	1	1	0	315460	0	224210	0	0	500400	93542		0.062		0.087			0.154	0.02	1.168
P21926	CD9 antigen	CD9	4.4	25.416	26.076	3	1	1	1	1	1	0	0	0	0	0	1	1	1	1	0	0	0	0	1	1	1	1	0	0	0	0	12231000	35547000	33427000	9561900	0	0	0	0	0.643	1.425	1.331	0.761
P22105	Tenascin-X	TNXB	9.1	458.22	321.91	174	23	23	14	20	21	13	12	12	14	13	18	17	20	20	16	14	16	16	18	17	20	20	16	14	16	16	5262100	9773700	11313000	5140700	6403400	6687300	5181900	6847600	0.815	1.154	1.328	1.206	1.351	0.798	0.971	0.896	0.892
P22314	Ubiquitin-like modifier-activating enzyme 1	UBA1	2.6	117.85	3.0376	6	2	2	1	1	2	0	0	0	0	0	1	1	1	0	1	0	0	0	1	1	1	0	1	0	0	0	739970	429890	493390	0	115160	0	0	0	1.926	0.853	0.972		0.408				0.326
P22352	Glutathione peroxidase 3	GPX3	34.1	25.552	32.767	63	7	7	5	6	5	4	5	5	2	5	6	6	6	5	6	6	6	6	6	6	6	5	6	6	6	6	125910000	463920000	101520000	52582000	74691000	280150000	81159000	335160000	0.678	1.903	0.414	0.429	0.548	1.162	0.528	1.524	1.099
P22392	Nucleoside diphosphate kinase B	NME2	31.6	17.298	74.024	26	5	2	4	4	4	3	1	1	0	1	3	3	4	3	2	1	2	2	2	1	2	1	0	0	1	1	22280000	50476000	24498000	4676800	5675700	2942700	4418400	6453400	1.958	3.379	1.63	0.622	0.68	0.199	0.469	0.479	0.241
P22626	Heterogeneous nuclear ribonucleoproteins A2/B1	HNRNPA2B1	13	37.429	4.6482	5	4	4	2	0	0	0	0	0	0	0	1	0	0	0	0	0	1	0	1	0	0	0	0	0	1	0	343500	0	0	0	0	0	238390	0	0.089						0.075		0.843
P22692	Insulin-like growth factor-binding protein 4	IGFBP4	26.4	27.934	64.843	53	6	6	5	4	6	6	2	8	3	5	5	3	5	5	5	6	4	5	5	3	5	5	5	6	4	5	36734000	37528000	36054000	34591000	41432000	68233000	44447000	26681000	0.957	0.745	0.712	1.367	1.472	1.37	1.401	0.588	1.278
P22792	Carboxypeptidase N subunit 2	CPN2	23.9	60.556	323.31	146	11	11	16	15	15	10	11	15	7	12	8	9	10	9	6	10	8	10	8	9	10	9	6	10	8	10	347210000	576850000	565490000	326990000	343090000	477000000	399590000	659310000	0.875	1.107	1.079	1.248	1.177	0.926	1.218	1.403	1.096
P22891	Vitamin K-dependent protein Z	PROZ	28.8	44.743	243.48	140	10	10	11	11	10	3	14	11	15	14	9	7	9	5	8	9	7	8	9	7	9	5	8	9	7	8	112640000	166760000	84222000	50727000	115330000	190890000	119380000	197700000	0.931	1.05	0.527	0.635	1.299	1.215	1.193	1.381	1.619
P22897	Macrophage mannose receptor 1	MRC1	7.7	166.01	12.782	39	9	9	4	3	4	1	2	1	6	4	6	5	5	4	4	5	6	7	6	5	5	4	4	5	6	7	2021800	1363600	1869600	1069300	975830	2482800	3143600	3522900	1.056	0.543	0.739	0.846	0.694	0.999	1.986	1.554	1.644
P23229	Integrin alpha-6	ITGA6	5.8	126.6	6.0834	8	5	5	2	2	4	0	0	0	0	0	4	3	4	2	0	0	0	0	4	3	4	2	0	0	0	0	1521800	1192100	1674300	581170	0	0	0	0	1.462	0.873	1.218	0.846
P23284	Peptidyl-prolyl cis-trans isomerase B	PPIB	28.7	23.742	47.462	10	5	5	2	5	2	1	0	0	0	0	4	5	3	3	0	0	0	1	4	5	3	3	0	0	0	1	26210000	61446000	20810000	8400900	0	0	0	5075700	1.283	2.29	0.771	0.622				0.21	0.169
P23469	Receptor-type tyrosine-protein phosphatase epsilon	PTPRE	2	80.641	-2	0	1	1	0	0	0	0	0	0	0	0	1	0	1	1	1	1	1	0	1	0	1	1	1	1	1	0	0	0	0	0	0	0	0	0
P23470	Receptor-type tyrosine-protein phosphatase gamma	PTPRG	6.4	162	16.973	27	8	8	2	4	2	1	2	3	2	1	3	5	6	3	3	7	6	3	3	5	6	3	3	7	6	3	1823600	3952200	4761700	1608300	1566000	7216400	2937400	2865700	0.589	0.973	1.165	0.787	0.689	1.796	1.147	0.782	1.256
P23526	Adenosylhomocysteinase	AHCY	5.1	47.716	2.3221	3	2	2	0	0	0	0	0	0	0	0	0	0	0	0	0	0	0	0	0	0	0	0	0	0	0	0	0	0	0	0	0	0	0	0
P23528	Cofilin-1	CFL1	61.4	18.502	247.52	61	9	9	14	13	8	6	2	1	3	3	9	7	8	5	6	1	3	4	9	7	8	5	6	1	3	4	191870000	252610000	182990000	82587000	33675000	4018000	14414000	18116000	2.617	2.625	1.89	1.707	0.626	0.042	0.238	0.209	0.126
P24043	Laminin subunit alpha-2	LAMA2	1.2	343.9	2.0791	4	3	3	0	0	0	1	0	0	0	0	0	1	0	1	0	0	0	0	0	1	0	1	0	0	0	0	0	29235	0	0	0	0	0	0		0.342
P24298	Alanine aminotransferase 1	GPT	4.4	54.636	2.9353	2	2	2	0	0	0	0	0	0	0	0	0	0	0	0	0	0	0	0	0	0	0	0	0	0	0	0	0	0	0	0	0	0	0	0
P24592	Insulin-like growth factor-binding protein 6	IGFBP6	5.4	25.322	11.882	15	1	1	1	1	1	1	1	1	2	2	1	1	1	1	1	1	1	1	1	1	1	1	1	1	1	1	9182200	7878900	8346300	6358600	5079700	10359000	9088400	14838000	1.123	0.734	0.773	1.177	0.846	0.975	1.343	1.532	1.234
P24593	Insulin-like growth factor-binding protein 5	IGFBP5	25	30.57	98.45	55	6	6	7	6	5	5	2	4	6	6	5	4	6	5	3	3	5	4	5	4	6	5	3	3	5	4	19596000	42664000	55433000	20297000	6762600	48327000	30075000	25280000	0.774	1.285	1.658	1.215	0.364	1.471	1.437	0.844	0.835
P24821	Tenascin	TNC	15.3	240.85	142.91	102	23	23	5	9	11	6	8	11	9	8	10	13	14	10	10	14	12	13	10	13	14	10	10	14	12	13	2296500	4394900	6077600	2107600	2224300	4235200	5558400	5641300	0.553	0.806	1.109	0.769	0.73	0.786	1.619	1.148	1.323
P25311	Zinc-alpha-2-glycoprotein	AZGP1	59.1	34.258	323.31	629	21	21	52	59	52	49	51	63	60	47	16	17	17	16	16	18	17	17	16	17	17	16	16	18	17	17	8083400000	10227000000	10251000000	5291600000	7097700000	9909900000	9466300000	9525500000	1.062	1.024	1.02	1.054	1.272	1.003	1.505	1.057	1.163
P25398	40S ribosomal protein S12	RPS12	16.7	14.515	7.7756	3	1	1	2	0	0	0	0	0	1	0	1	0	0	0	0	0	1	0	1	0	0	0	0	0	1	0	4344100	0	0	0	0	0	4634500	0	1.155						1.489		1.289
P25774	Cathepsin S	CTSS	7.3	37.495	6.4305	9	2	2	1	1	1	0	1	1	0	0	1	1	1	0	1	1	0	0	1	1	1	0	1	1	0	0	0	0	0	0	811060	4785200	0	0					0.311	1.034
P25788	Proteasome subunit alpha type-3	PSMA3	8.6	28.433	1.6434	1	2	2	0	0	0	0	1	0	0	0	0	0	1	2	1	0	1	0	0	0	1	2	1	0	1	0	0	0	4047000	2084000	386800	0	363050	0			2.375	2.447	0.408		0.341		0.155
P25815	Protein S100-P	S100P	13.7	10.4	2.8942	1	1	1	0	0	0	0	0	0	0	0	0	0	0	0	0	0	0	0	0	0	0	0	0	0	0	0	0	0	0	0	0	0	0	0
P25963	NF-kappa-B inhibitor alpha	NFKBIA	2.2	35.609	-2	0	1	1	0	0	0	0	0	0	0	0	0	0	0	0	0	0	0	1	0	0	0	0	0	0	0	1	0	0	0	0	0	0	0	0
P26022	Pentraxin-related protein PTX3	PTX3	7.1	41.975	2.0102	5	2	2	0	1	0	0	0	0	0	0	1	1	1	0	1	1	1	1	1	1	1	0	1	1	1	1	1129300	3137400	2145100	0	1242400	2665600	1192300	2542600	0.656	1.388	0.944		0.984	1.192	0.837	1.247	1.069
P26038	Moesin	MSN	19.6	67.819	24.978	42	11	11	7	9	10	2	1	0	2	2	9	10	10	6	4	5	3	5	9	10	10	6	4	5	3	5	19645000	35820000	27469000	12932000	2663200	3418500	1880900	2359500	1.979	2.748	2.095	1.973	0.366	0.266	0.229	0.201	0.121
P26447	Protein S100-A4	S100A4	16.8	11.728	9.2526	22	2	2	2	2	3	3	1	0	2	1	2	2	2	2	2	1	2	1	2	2	2	2	2	1	2	1	36720000	72743000	27137000	52104000	15626000	8320500	8882600	13289000	1.45	2.187	0.812	3.116	0.841	0.253	0.424	0.444	0.259
P26583	High mobility group protein B2	HMGB2	5.3	24.033	3.2205	1	1	1	0	0	0	0	0	0	0	0	0	0	0	0	0	0	0	0	0	0	0	0	0	0	0	0	0	0	0	0	0	0	0	0
P26641	Elongation factor 1-gamma	EEF1G	6.4	50.118	5.0435	2	1	1	1	0	0	0	0	0	1	0	1	0	0	1	0	0	1	0	1	0	0	1	0	0	1	0	524610	0	0	49723	0	0	405880	0	1.916			0.275			1.792		1.636
P26927	Hepatocyte growth factor-like protein	MST1	45.9	80.319	323.31	240	25	25	18	23	18	12	21	31	22	26	20	21	20	18	20	22	21	22	20	21	20	18	20	22	21	22	143980000	177380000	142930000	103760000	162000000	209380000	180430000	245880000	0.93	0.873	0.7	1.016	1.426	1.041	1.41	1.342	1.483
P27169	Serum paraoxonase/arylesterase 1	PON1	56.9	39.731	250.86	160	13	13	13	10	15	11	12	28	11	13	9	11	9	8	9	13	8	8	9	11	9	8	9	13	8	8	918320000	1113700000	1509700000	790180000	978900000	1902700000	1363500000	1501800000	0.891	0.824	1.11	1.163	1.294	1.423	1.6	1.232	1.391
P27348	14-3-3 protein theta	YWHAQ	20	27.764	25.671	6	6	1	1	1	1	1	0	0	1	0	6	6	6	6	3	4	4	4	1	1	1	1	0	1	1	0	2270400	2389200	2456100	0	0	2070700	353610	0	1.147	0.919	0.939			0.805	0.216		0.51
P27482	Calmodulin-like protein 3	CALML3	40.9	16.891	32.407	8	5	4	1	0	5	1	0	0	0	0	1	1	5	2	1	0	1	0	0	1	4	1	1	0	1	0	4948100	992140	22462000	3263600	1770400	0	1637700	0	0.922	0.141	3.172	0.922	0.45		0.369		0.318
P27487	Dipeptidyl peptidase 4	DPP4	10.6	88.278	14.627	16	7	7	1	0	2	1	0	4	2	2	3	3	4	3	1	6	3	5	3	3	4	3	1	6	3	5	2553100	2435800	2418200	1326000	703840	5077300	1180300	2954300	1.447	1.053	1.038	1.139	0.543	2.218	0.81	1.415	1.066
P27797	Calreticulin	CALR	31.4	48.141	80.137	22	8	8	3	8	4	2	0	1	0	0	6	7	4	2	1	1	1	0	6	7	4	2	1	1	1	0	13611000	15675000	5576600	0	1670900	0	441230	0	1.956	1.715	0.606		0.327		0.076		0.141
P27918	Properdin	CFP	32.2	51.276	250.68	306	15	15	28	29	29	28	24	27	33	33	14	12	13	14	13	15	14	15	14	12	13	14	13	15	14	15	602290000	670830000	740270000	470320000	313430000	666860000	516250000	991420000	1.142	0.969	1.063	1.351	0.81	0.974	1.183	1.588	1.007
P27930	Interleukin-1 receptor type 2	IL1R2	5	45.421	24.942	4	2	2	0	0	0	0	0	0	1	0	1	0	0	1	0	0	1	2	1	0	0	1	0	0	1	2	952190	0	0	1193600	0	0	0	4818000	0.385			0.732				1.649	2.953
P28070	Proteasome subunit beta type-4	PSMB4	5.7	29.204	3.0835	1	1	1	0	0	0	0	0	0	0	0	0	1	1	1	0	0	0	1	0	1	1	1	0	0	0	1	0	891080	723990	420520	0	0	0	1508300		0.839	0.678	0.788				1.575	2.05
P28799	Granulins	GRN	6.9	63.544	14.643	13	3	3	1	1	2	1	0	2	1	1	2	1	2	1	2	2	1	1	2	1	2	1	2	2	1	1	470370	683440	2518800	1050400	1031700	0	959610	1325800	0.432	0.478	1.751	1.461	1.291		1.065	1.028	1.095
P28827	Receptor-type tyrosine-protein phosphatase mu	PTPRM	2.2	163.68	4.4249	6	3	3	0	0	0	1	1	0	0	1	0	1	0	1	1	1	0	2	0	1	0	1	1	1	0	2	0	99568	0	0	0	99612	0	116890		0.991				1.002		1.289	1.156
P29350	Tyrosine-protein phosphatase non-receptor type 6	PTPN6	3.5	67.56	1.9256	2	2	2	0	2	0	0	0	0	0	0	1	2	1	1	0	0	0	0	1	2	1	1	0	0	0	0	451180	2524200	295890	61623	0	0	0	0	0.748	3.19	0.371	0.156
P29401	Transketolase	TKT	21	67.877	31.271	34	8	8	5	3	3	2	2	2	2	1	7	4	3	3	2	3	5	3	7	4	3	3	2	3	5	3	6674400	5373500	1608400	2897500	2292600	2577700	1741100	2793600	1.414	0.867	0.258	0.929	0.662	0.42	0.446	0.5	0.585
P29508	Serpin B3	SERPINB3	8.5	44.564	20.077	3	3	3	0	0	3	0	0	0	0	0	1	1	3	1	0	0	1	0	1	1	3	1	0	0	1	0	1136800	1248000	9227100	1160900	0	0	4027700	0	0.455	0.38	2.796	0.703			1.948		1.798
P29622	Kallistatin	SERPINA4	40.7	48.541	244.05	289	17	17	21	32	21	17	22	28	20	26	13	16	14	15	15	15	13	15	13	16	14	15	15	15	13	15	647480000	850200000	795420000	376430000	568430000	799370000	557180000	1069700000	0.975	0.975	0.907	0.859	1.167	0.927	1.014	1.361	1.203
P30041	Peroxiredoxin-6	PRDX6	42	25.035	14.755	27	8	8	2	6	4	3	2	2	1	0	5	8	5	7	2	4	5	1	5	8	5	7	2	4	5	1	8203200	24199000	22585000	11993000	2844900	2894300	5825100	1289600	0.986	2.214	2.054	2.183	0.465	0.267	0.846	0.131	0.23
P30043	Flavin reductase (NADPH)	BLVRB	35	22.119	143.88	46	6	6	4	3	1	0	3	6	1	3	4	3	2	3	3	6	3	4	4	3	2	3	3	6	3	4	12405000	12996000	12258000	6232600	7591100	58331000	14705000	23006000	0.357	0.285	0.268	0.271	0.298	1.294	0.512	0.559	2.255
P30044	Peroxiredoxin-5, mitochondrial	PRDX5	12.1	22.086	1.783	2	2	2	1	1	0	0	0	0	0	0	2	1	1	0	0	0	0	0	2	1	1	0	0	0	0	0	2453300	681880	176700	0	0	0	0	0	1.979	0.419	0.108
P30046	D-dopachrome decarboxylase	DDT	17.8	12.712	3.3297	4	2	2	1	0	0	0	0	0	1	0	1	1	1	1	0	0	1	0	1	1	1	1	0	0	1	0	2156700	3184500	3288200	1698400	0	0	2631300	0	0.538	0.605	0.622	0.642			0.794		1.319
P30086	Phosphatidylethanolamine-binding protein 1	PEBP1	39.6	21.057	41.987	21	6	6	3	2	2	1	1	1	0	0	5	4	4	3	3	1	3	2	5	4	4	3	3	1	3	2	19777000	27951000	22846000	6737900	2599900	0	5114100	7633100	1.199	1.292	1.049	0.62	0.215		0.375	0.391	0.314
P30101	Protein disulfide-isomerase A3	PDIA3	24	56.782	17.676	30	9	9	6	7	5	6	1	1	0	1	8	7	7	7	3	2	2	3	8	7	7	7	3	2	2	3	15987000	21610000	18646000	8347600	2548600	619290	1166700	2280300	2.736	2.818	2.418	2.165	0.595	0.082	0.241	0.33	0.123
P30740	Leukocyte elastase inhibitor	SERPINB1	17.4	42.741	10.702	14	7	7	3	4	2	0	0	0	0	0	3	5	3	1	1	0	0	0	3	5	3	1	1	0	0	0	6652800	7573100	6334000	1022800	548590	0	0	0	1.013	0.878	0.73	0.235	0.114				0.16
P31025	Lipocalin-1	LCN1	12.5	19.25	2.7403	2	2	2	0	0	0	0	0	0	0	0	0	0	0	0	0	0	0	0	0	0	0	0	0	0	0	0	0	0	0	0	0	0	0	0
P31146	Coronin-1A	CORO1A	18.7	51.026	58.459	37	9	9	4	6	5	3	5	0	1	1	5	7	8	6	6	1	4	2	5	7	8	6	6	1	4	2	21299000	38119000	25253000	8617900	12184000	1131500	5264200	4291900	1.727	2.354	1.55	1.058	1.346	0.071	0.517	0.294	0.333
P31150	Rab GDP dissociation inhibitor alpha	GDI1	17.4	50.582	77.754	17	6	3	6	6	3	1	0	0	0	0	5	6	3	3	0	0	0	0	3	3	2	2	0	0	0	0	10040000	12667000	6433500	3138600	0	0	0	0	1.715	1.647	0.832	0.812
P31151	Protein S100-A7	S100A7	23.8	11.471	7.7029	15	3	3	0	0	3	0	0	0	11	0	1	0	3	0	0	0	3	0	1	0	3	0	0	0	3	0	937660	0	69263000	0	0	0	194330000	0	0.02		1.106				4.955		8.801
P31944	Caspase-14	CASP14	29.3	27.679	22.217	14	7	7	1	0	6	0	0	1	3	0	2	1	7	1	2	1	3	1	2	1	7	1	2	1	3	1	1303900	197960	13321000	201280	1697100	1649500	3405000	217240	0.716	0.083	5.544	0.168	1.272	0.699	2.263	0.101	0.666
P31946	14-3-3 protein beta/alpha	YWHAB	24.4	28.082	10.725	2	7	2	0	1	0	0	0	0	0	0	5	6	5	5	3	3	3	4	0	1	0	0	0	0	0	0	0	0	0	0	0	0	0	0
P31947	14-3-3 protein sigma	SFN	13.3	27.774	-2	10	4	1	1	2	2	1	1	0	1	1	4	4	4	4	3	2	3	4	1	1	1	1	1	1	1	1	11524000	19574000	10316000	8986200	3524500	2037400	2602900	3539700	1.477	1.912	1.002	1.747	0.616	0.201	0.404	0.383	0.261
P31949	Protein S100-A11	S100A11	17.1	11.74	3.0152	2	2	2	0	0	0	0	0	0	0	0	0	0	0	0	0	0	0	0	0	0	0	0	0	0	0	0	0	0	0	0	0	0	0	0
P32119	Peroxiredoxin-2	PRDX2	53	21.892	52.166	77	11	10	8	5	4	6	5	7	5	7	7	6	5	6	6	10	6	7	6	5	4	5	5	9	5	6	109770000	86753000	101490000	72381000	85573000	174110000	118850000	168000000	0.66	0.397	0.462	0.66	0.701	0.806	0.864	0.853	1.48
P32456	Guanylate-binding protein 2	GBP2	1.9	67.208	-2	0	1	1	0	0	0	0	0	0	0	0	0	0	0	0	0	1	0	0	0	0	0	0	0	1	0	0	0	0	0	0	0	0	0	0
P32969	60S ribosomal protein L9	RPL9	14.1	21.863	1.8371	1	1	1	0	0	0	0	0	0	1	0	1	0	0	0	0	0	1	0	1	0	0	0	0	0	1	0	763480	0	0	0	0	0	820320	0	1.15						1.495		1.3
P33151	Cadherin-5	CDH5	17.3	87.527	170.93	67	11	11	3	4	6	4	6	5	6	9	8	8	9	7	7	9	9	10	8	8	9	7	7	9	9	10	25098000	26740000	68548000	18649000	32784000	61860000	26601000	61611000	0.699	0.567	1.445	0.787	1.244	1.326	0.896	1.449	1.405
P33908	Mannosyl-oligosaccharide 1,2-alpha-mannosidase IA	MAN1A1	17	72.968	19.682	44	10	10	4	4	5	2	4	4	5	3	7	8	7	5	7	6	8	7	7	8	7	5	7	6	8	7	7735200	15611000	16105000	7463100	20950000	37286000	13812000	36391000	0.47	0.723	0.742	0.687	1.737	1.746	1.016	1.869	2.429
P34096	Ribonuclease 4	RNASE4	33.3	16.84	11.684	18	4	4	3	1	3	2	0	2	1	1	3	2	3	3	2	3	2	3	3	2	3	3	2	3	2	3	22974000	10902000	13728000	9900400	6770200	20460000	8391400	28408000	1.782	0.644	0.806	1.163	0.715	1.222	0.786	1.861	1.043
P34932	Heat shock 70 kDa protein 4	HSPA4	4.9	94.33	2.6645	4	3	3	0	0	0	0	0	0	0	0	0	0	0	0	0	0	0	0	0	0	0	0	0	0	0	0	0	0	0	0	0	0	0	0
P35326	Small proline-rich protein 2A	SPRR2A	43.1	7.9653	2.6631	2	2	2	0	0	0	0	0	0	2	0	0	0	0	0	0	0	2	0	0	0	0	0	0	0	2	0	0	0	0	0	0	0	20678000	0							1.443
P35443	Thrombospondin-4	THBS4	21.7	105.87	172.71	87	14	12	6	10	11	8	5	5	4	9	10	12	12	9	10	8	9	12	8	10	10	8	8	6	7	10	10930000	29890000	26900000	8721100	9951500	4120800	7943600	11573000	0.897	1.869	1.672	1.085	1.114	0.26	0.788	0.802	0.537
P35542	Serum amyloid A-4 protein	SAA4	33.1	14.746	111.63	57	4	4	4	6	4	5	4	6	6	4	4	3	2	2	3	4	3	3	4	3	2	2	3	4	3	3	1555500000	1595800000	1702900000	1074100000	1201800000	1754900000	1386400000	2030100000	1.155	0.903	0.958	1.21	1.216	1.004	1.245	1.274	1.121
P35555	Fibrillin-1	FBN1	7.2	312.24	54.304	48	15	15	4	6	4	1	5	5	6	3	9	8	8	5	9	8	9	7	9	8	8	5	9	8	9	7	1241700	512090	1580600	328230	912190	1130300	426290	780690	1.638	0.515	1.58	0.656	1.641	1.149	0.68	0.87	0.989
P35579	Myosin-9	MYH9	5.2	226.53	24.252	14	7	7	0	1	3	2	0	1	0	0	3	1	6	5	3	1	3	1	3	1	6	5	3	1	3	1	1488400	1807100	2793800	1310400	1859100	1646500	1950300	1992600	0.976	0.903	1.387	1.302	1.662	0.832	1.547	1.104	1.126
P35590	Tyrosine-protein kinase receptor Tie-1	TIE1	5.4	125.09	4.4621	7	4	4	1	0	1	0	0	2	0	0	3	1	1	1	0	3	0	1	3	1	1	1	0	3	0	1	147630	209660	168260	45900	0	356840	0	311280	1.013	1.096	0.875	0.477		1.887		1.804	2.133
P35754	Glutaredoxin-1	GLRX	17.9	11.776	2.2145	2	2	2	0	0	0	0	0	0	0	0	0	0	0	1	1	0	1	0	0	0	0	1	1	0	1	0	0	0	0	1136600	1777300	0	2005100	0				0.284	0.398		0.398		1.401
P35858	Insulin-like growth factor-binding protein complex acid labile subunit	IGFALS	36.4	66.034	323.31	304	19	19	30	35	22	20	21	39	21	29	17	17	17	15	15	19	15	17	17	17	17	15	15	19	15	17	648780000	986210000	732760000	575180000	521100000	1040300000	548050000	787270000	1.067	1.235	0.913	1.434	1.167	1.318	1.089	1.094	1.004
P35916	Vascular endothelial growth factor receptor 3	FLT4	3.1	152.76	5.6096	8	3	3	0	2	1	0	0	0	1	1	1	3	1	1	0	1	1	2	1	3	1	1	0	1	1	2	150570	1427700	412430	133880	0	272210	279420	1450400	0.334	2.416	0.694	0.45		0.466	0.75	2.722	1.348
P36222	Chitinase-3-like protein 1	CHI3L1	19.1	42.625	22.373	7	5	5	0	0	0	0	0	7	0	0	0	0	0	0	0	5	0	0	0	0	0	0	0	5	0	0	0	0	0	0	0	7090700	0	0						1.799
P36871	Phosphoglucomutase-1	PGM1	17.4	61.448	19.563	16	8	8	6	6	0	0	0	0	0	0	7	6	2	1	1	1	1	2	7	6	2	1	1	1	1	2	8611400	14182000	17723000	100760	9363100	16918000	13010000	4943300	1.101	1.383	1.717	0.02	1.633	1.667	2.013	0.534	1.385
P36980	Complement factor H-related protein 2	CFHR2	29.3	30.65	20.304	39	7	4	3	5	4	3	1	6	3	3	7	7	7	7	3	7	7	7	4	4	4	4	1	4	4	4	18828000	127400000	108030000	74800000	7946600	131760000	48562000	58152000	0.351	1.809	1.526	2.112	0.202	1.892	1.095	0.915	0.708
P37802	Transgelin-2	TAGLN2	50.3	22.391	123.82	69	9	9	18	16	14	8	3	0	1	3	9	9	9	7	5	4	5	6	9	9	9	7	5	4	5	6	175540000	307110000	162440000	59022000	16990000	6095200	10759000	16063000	3.001	4.001	2.104	1.53	0.395	0.08	0.222	0.232	0.087
P37837	Transaldolase	TALDO1	24	37.54	30.351	33	8	8	3	3	4	1	2	2	3	3	4	5	5	2	2	2	4	4	4	5	5	2	2	2	4	4	7863900	5083200	10010000	3397700	1931100	2474900	899800	3532500	1.308	0.645	1.261	0.857	0.437	0.317	0.18	0.496	0.351
P37840	Alpha-synuclein	SNCA	9.3	14.46	10.596	2	1	1	1	0	1	0	0	0	0	0	1	0	1	0	0	0	0	0	1	0	1	0	0	0	0	0	4595800	0	5725400	0	0	0	0	0	1.135		1.071
P39060	Collagen alpha-1(XVIII) chain	COL18A1	3.5	178.19	11.811	12	4	4	1	1	0	0	1	3	2	1	2	1	1	0	1	4	2	1	2	1	1	0	1	4	2	1	1717000	634140	235110	0	527120	4029000	324980	470960	1.779	0.501	0.184		0.745	3.216	0.407	0.412	1.455
P39687	Acidic leucine-rich nuclear phosphoprotein 32 family member A	ANP32A	6.4	28.585	1.9182	1	1	1	0	0	0	0	0	0	0	0	0	0	0	0	0	0	1	0	0	0	0	0	0	0	1	0	0	0	0	0	0	0	8485900	0							1.211
P40189	Interleukin-6 receptor subunit beta	IL6ST	3.4	103.54	3.7663	2	2	2	0	0	0	0	1	0	0	0	1	0	1	0	1	1	1	1	1	0	1	0	1	1	1	1	542250	0	979900	0	1062300	554420	636550	730900	0.871		1.193		2.327	0.687	1.237	0.992	1.27
P40197	Platelet glycoprotein V	GP5	18.9	60.958	20.765	12	8	8	1	8	1	1	1	0	0	0	3	8	4	2	1	1	1	1	3	8	4	2	1	1	1	1	2237600	27751000	3908800	2201200	459990	216510	374180	474930	0.7	6.623	0.927	1.045	0.197	0.052	0.141	0.126	0.056
P40925	Malate dehydrogenase, cytoplasmic	MDH1	20.7	36.426	37.323	16	5	5	1	5	2	0	1	0	0	0	4	5	3	2	3	1	1	2	4	5	3	2	3	1	1	2	10639000	16862000	7978800	3624100	2625900	2543800	1913000	3236500	1.517	1.831	0.861	0.783	0.511	0.279	0.33	0.39	0.302
P41222	Prostaglandin-H2 D-isomerase	PTGDS	28.9	21.029	9.0818	39	5	5	1	3	1	1	5	12	1	3	4	4	4	3	3	5	4	4	4	4	4	3	3	5	4	4	29359000	40630000	46022000	22367000	41980000	175690000	45930000	88788000	0.606	0.639	0.719	0.7	1.18	2.793	1.146	1.548	2.503
P41271	Neuroblastoma suppressor of tumorigenicity 1	NBL1	6.1	19.408	3.4706	3	1	1	0	1	0	0	0	1	0	0	1	1	0	0	0	1	1	1	1	1	0	0	0	1	1	1	2648300	3969800	0	0	0	4432600	997940	8469900	0.783	0.894				1.008	0.356	2.114	1.383
P42574	Caspase-3	CASP3	7.9	31.608	2.0368	1	1	1	0	1	0	0	0	0	0	0	0	1	0	0	0	0	0	0	0	1	0	0	0	0	0	0	0	930670	0	0	0	0	0	0		0.909
P43121	Cell surface glycoprotein MUC18	MCAM	22.8	71.607	42.52	58	11	11	4	6	10	6	5	6	4	4	8	9	10	9	6	9	8	6	8	9	10	9	6	9	8	6	16714000	18071000	26405000	10697000	10849000	26134000	18358000	20425000	1.066	0.877	1.274	1.033	0.941	1.283	1.414	1.1	1.115
P43251	Biotinidase	BTD	19.9	61.132	27.05	102	8	8	6	8	9	7	10	14	8	10	6	6	6	5	6	7	5	5	6	6	6	5	6	7	5	5	116730000	193990000	177370000	94206000	124060000	271140000	124240000	193310000	0.82	1.037	0.943	1.002	1.187	1.466	1.055	1.146	1.277
P43487	Ran-specific GTPase-activating protein	RANBP1	10	23.31	2.4711	3	2	2	0	0	0	0	0	0	0	0	0	0	0	0	0	0	0	0	0	0	0	0	0	0	0	0	0	0	0	0	0	0	0	0
P43652	Afamin	AFM	55.9	69.068	323.31	577	34	33	57	53	53	47	47	51	37	58	30	30	30	29	29	31	26	29	29	29	29	28	28	30	25	28	2515700000	3526600000	2544800000	1965000000	1674300000	3454900000	1211600000	4123600000	1.103	1.178	0.845	1.306	1	1.166	0.642	1.527	0.978
P46531	Neurogenic locus notch homolog protein 1	NOTCH1	0.7	272.5	2.918	1	1	1	0	1	0	0	0	0	0	0	0	1	0	0	0	0	0	0	0	1	0	0	0	0	0	0	0	0	0	0	0	0	0	0
P46782	40S ribosomal protein S5	RPS5	8.3	22.876	2.2243	1	1	1	0	0	0	0	0	0	0	0	0	0	0	0	1	1	1	0	0	0	0	0	1	1	1	0	0	0	0	0	182640	959880	3351200	0					0.215	0.637	3.492
P46940	Ras GTPase-activating-like protein IQGAP1	IQGAP1	0.8	189.25	1.8514	1	1	1	0	0	0	0	0	0	0	0	0	0	0	0	0	0	0	0	0	0	0	0	0	0	0	0	0	0	0	0	0	0	0	0
P47755	F-actin-capping protein subunit alpha-2	CAPZA2	9.1	32.949	1.9745	3	2	1	1	1	1	0	0	0	0	0	2	2	2	0	0	0	0	0	1	1	1	0	0	0	0	0	1044700	1294600	0	0	0	0	0	0	1.066	1.006
P47756	F-actin-capping protein subunit beta	CAPZB	9.7	31.35	12.121	7	2	2	1	2	0	0	0	0	0	0	2	2	1	2	1	0	0	1	2	2	1	2	1	0	0	1	2023200	1600400	758970	996990	109570	0	0	189280	1.906	1.149	0.541	1.423	0.141			0.15	0.116
P47929	Galectin-7	LGALS7	18.4	15.075	7.2997	2	2	2	0	0	2	0	0	0	0	0	0	0	2	0	0	1	1	0	0	0	2	0	0	1	1	0	0	0	29823000	0	0	6779200	3888100	0			1.997			0.461	0.416		0.22
P48059	LIM and senescent cell antigen-like-containing domain protein 1	LIMS1	17.8	37.251	25.501	19	5	5	6	7	4	2	0	0	0	0	5	5	4	4	1	0	0	0	5	5	4	4	1	0	0	0	17840000	31096000	18219000	5163400	1946300	0	0	0	1.433	1.904	1.109	0.629	0.213				0.168
P48637	Glutathione synthetase	GSS	5.5	52.384	1.7877	1	2	2	0	0	1	0	0	0	0	0	1	1	2	1	0	0	1	0	1	1	2	1	0	0	1	0	708480	1498800	2043800	649620	0	0	1100600	0	0.687	1.108	1.502	0.955			1.291		1.214
P48740	Mannan-binding lectin serine protease 1	MASP1	26.9	79.246	323.31	183	15	15	17	19	16	16	14	18	17	14	11	12	12	12	11	12	13	13	11	12	12	12	11	12	13	13	119680000	175750000	176130000	119700000	130020000	173100000	142730000	161040000	0.94	1.052	1.048	1.425	1.392	1.048	1.356	1.069	1.09
P49189	4-trimethylaminobutyraldehyde dehydrogenase	ALDH9A1	5.5	53.801	3.3825	2	2	2	0	0	0	0	0	0	0	0	0	0	0	1	1	1	1	1	0	0	0	1	1	1	1	1	0	0	0	424380	220770	361720	561530	637950				0.678	0.317	0.294	0.716	0.569	0.699
P49908	Selenoprotein P	SELENOP	14.7	43.173	37.104	85	7	7	5	9	8	8	11	6	9	5	7	7	7	6	7	7	7	7	7	7	7	6	7	7	7	7	225890000	311460000	330140000	187150000	204090000	348980000	323750000	320560000	0.883	0.927	0.977	1.108	1.088	1.051	1.531	1.058	1.214
P49913	Cathelicidin antimicrobial peptide	CAMP	25.9	19.301	66.278	31	5	5	3	6	3	2	2	2	3	3	3	5	4	2	4	4	3	3	3	5	4	2	4	4	3	3	3716800	25055000	34294000	4638800	10873000	24810000	18017000	14125000	0.274	1.41	1.919	0.519	1.094	1.412	1.609	0.881	1.212
P50395	Rab GDP dissociation inhibitor beta	GDI2	18.2	50.663	6.8286	11	6	3	1	3	1	1	1	0	0	0	3	6	2	2	1	0	1	0	1	3	1	1	1	0	1	0	696780	3843700	658990	232040	253820	0	237620	0	0.603	2.532	0.432	0.304	0.299		0.248		0.283
P50552	Vasodilator-stimulated phosphoprotein	VASP	13.4	39.829	36.964	8	4	4	2	5	1	0	0	0	0	0	3	4	2	0	1	0	0	0	3	4	2	0	1	0	0	0	360040	3280900	4521600	0	174430	0	0	0	0.254	1.761	2.413		0.167				0.113
P51452	Dual specificity protein phosphatase 3	DUSP3	6.5	20.478	2.1094	3	1	1	1	0	1	1	0	0	0	0	1	0	1	1	0	0	0	0	1	0	1	1	0	0	0	0	2375300	0	2375500	924500	0	0	0	0	1.499		1.135	0.884
P51884	Lumican	LUM	37.6	38.429	323.31	219	12	9	19	17	21	17	19	24	15	15	10	11	11	11	11	11	10	10	8	8	9	9	9	9	8	8	1097200000	1240200000	1423100000	871000000	560390000	1001900000	445540000	929330000	1.346	1.159	1.322	1.618	0.937	0.947	0.661	0.963	0.644
P51970	NADH dehydrogenase [ubiquinone] 1 alpha subcomplex subunit 8	NDUFA8	5.8	20.105	-2	0	1	1	0	0	0	0	0	0	0	0	0	1	0	0	1	1	1	1	0	1	0	0	1	1	1	1	0	0	0	0	0	0	0	0
P52209	6-phosphogluconate dehydrogenase, decarboxylating	PGD	22.2	53.139	39.644	14	8	8	2	2	1	2	1	0	0	0	5	5	4	3	4	0	4	0	5	5	4	3	4	0	4	0	4741600	11867000	7171800	1065200	2762000	0	2731800	0	0.784	1.495	0.898	0.268	0.623		0.545		0.678
P52272	Heterogeneous nuclear ribonucleoprotein M	HNRNPM	2.2	77.515	2.0454	1	1	1	0	0	0	0	0	0	0	0	0	0	0	0	0	0	0	0	0	0	0	0	0	0	0	0	0	0	0	0	0	0	0	0
P52565	Rho GDP-dissociation inhibitor 1	ARHGDIA	19.1	23.207	42.874	15	4	4	3	2	3	1	1	0	0	0	4	3	3	3	2	1	1	2	4	3	3	3	2	1	1	2	23393000	35595000	24275000	7700500	6150500	1926000	912280	1628600	2.086	2.418	1.639	1.04	0.748	0.132	0.098	0.123	0.153
P52566	Rho GDP-dissociation inhibitor 2	ARHGDIB	28.9	22.988	27.245	30	5	5	4	6	5	4	2	0	3	1	4	4	4	2	2	1	2	2	4	4	4	2	2	1	2	2	49010000	69973000	47106000	25131000	13068000	2230600	8917800	8450800	2.099	2.283	1.527	1.631	0.763	0.074	0.462	0.305	0.213
P52597	Heterogeneous nuclear ribonucleoprotein F	HNRNPF	3.1	45.671	1.6642	1	1	1	0	0	0	0	0	0	0	0	0	0	0	0	0	0	0	0	0	0	0	0	0	0	0	0	0	0	0	0	0	0	0	0
P52736	Zinc finger protein 133	ZNF133	1.4	73.388	-2	0	1	1	0	0	0	0	0	0	0	0	0	1	1	0	0	0	0	1	0	1	1	0	0	0	0	1	0	0	0	0	0	0	0	0
P52907	F-actin-capping protein subunit alpha-1	CAPZA1	9.1	32.922	4.6609	5	2	1	2	1	1	0	0	0	0	0	2	2	2	0	1	0	0	0	1	1	1	0	1	0	0	0	1769900	2053600	2175700	0	445760	0	0	0	1.116	0.986	1.039		0.384				0.367
P53634	Dipeptidyl peptidase 1	CTSC	2.6	51.853	1.9781	2	1	1	0	0	0	0	0	0	0	0	0	0	0	0	0	0	0	0	0	0	0	0	0	0	0	0	0	0	0	0	0	0	0	0
P54108	Cysteine-rich secretory protein 3	CRISP3	10.2	27.63	7.0544	14	3	3	2	2	0	1	0	1	2	3	3	2	3	3	2	3	3	3	3	2	3	3	2	3	3	3	12230000	17804000	7359300	9828700	1677700	26310000	26980000	29232000	0.838	0.929	0.382	1.02	0.156	1.389	2.235	1.693	1.727
P54257	Huntingtin-associated protein 1	HAP1	1.6	75.506	-2	0	1	1	0	0	0	0	0	0	0	0	1	1	0	1	1	0	1	1	1	1	0	1	1	0	1	1	0	0	0	0	0	0	0	0
P54289	Voltage-dependent calcium channel subunit alpha-2/delta-1	CACNA2D1	15	124.57	74.18	47	13	13	7	7	5	4	2	2	3	4	9	9	7	6	4	3	5	7	9	9	7	6	4	3	5	7	2337200	2831300	3115800	2916200	875320	700470	1480500	2699400	1.276	1.176	1.288	2.41	0.65	0.294	0.977	1.244	0.515
P54802	Alpha-N-acetylglucosaminidase	NAGLU	2.3	82.265	8.8228	9	1	1	1	0	1	0	1	1	1	1	1	0	1	0	1	1	1	1	1	0	1	0	1	1	1	1	714380	0	633110	0	694190	434050	597870	403160	1.296		0.87		1.717	0.607	1.312	0.618	0.982
P55056	Apolipoprotein C-IV	APOC4	35.4	14.553	22.504	51	6	6	4	6	5	1	3	5	5	4	5	6	6	6	5	5	5	5	5	6	6	6	5	5	5	5	356400000	576930000	728740000	246020000	281010000	1099100000	355960000	333220000	0.882	1.087	1.365	0.922	0.946	2.094	1.065	0.697	1.128
P55058	Phospholipid transfer protein	PLTP	15.8	54.739	32.093	38	7	7	8	3	3	4	0	3	2	3	6	5	6	7	5	7	4	4	6	5	6	7	5	7	4	4	33327000	31565000	38296000	30813000	17977000	45122000	21289000	24464000	1.317	0.951	1.147	1.846	0.969	1.374	1.017	0.818	0.794
P55072	Transitional endoplasmic reticulum ATPase	VCP	12.4	89.321	8.7533	9	6	6	3	1	5	0	0	0	0	0	3	2	3	0	0	0	0	0	3	2	3	0	0	0	0	0	593880	383410	1131700	0	0	0	0	0	0.995	0.49	1.437
P55103	Inhibin beta C chain	INHBC	18.5	38.237	56.847	22	4	4	2	1	3	2	2	3	2	2	2	2	3	1	2	3	1	2	2	2	3	1	2	3	1	2	4151800	11263000	14731000	3547200	5404900	21031000	4025400	11794000	0.516	1.065	1.385	0.667	0.914	2.011	0.605	1.237	1.312
P55209	Nucleosome assembly protein 1-like 1	NAP1L1	6.9	45.374	3.9917	3	2	2	1	1	1	0	0	0	0	0	2	2	2	0	0	0	0	0	2	2	2	0	0	0	0	0	3402200	5748600	2729500	0	0	0	0	0	1.025	1.32	0.623
P55290	Cadherin-13	CDH13	10.7	78.286	17.948	27	5	5	4	2	4	3	1	2	1	2	3	4	4	2	3	5	3	3	3	4	4	2	3	5	3	3	5642600	9924500	12079000	6028300	4962700	9591700	7062400	10758000	0.746	1	1.21	1.208	0.894	0.977	1.13	1.202	1.009
P58546	Myotrophin	MTPN	33.9	12.895	12.928	7	3	3	2	2	1	1	0	0	0	0	3	2	1	1	1	0	1	1	3	2	1	1	1	0	1	1	35609000	36079000	20469000	8179100	6144400	0	4414500	4045800	2.809	2.168	1.223	0.978	0.66		0.421	0.269	0.251
P59666	Neutrophil defensin 3	DEFA3	20.2	10.245	5.042	13	3	3	1	1	1	0	2	1	1	1	1	1	1	2	2	2	2	1	1	1	1	2	2	2	2	1	23187000	16253000	28521000	23364000	100150000	49881000	44329000	42282000	0.297	0.158	0.277	0.454	1.748	0.492	0.687	0.458	2.854
P60174	Triosephosphate isomerase	TPI1	53.1	30.791	48.92	40	10	10	7	8	4	3	1	0	1	2	8	10	6	6	2	1	5	3	8	10	6	6	2	1	5	3	23705000	55107000	30802000	13377000	4464400	982100	4086000	5133400	1.575	2.79	1.55	1.347	0.405	0.051	0.329	0.288	0.148
P60660	Myosin light polypeptide 6	MYL6	25.2	16.93	5.3444	8	3	3	1	1	0	1	2	0	0	0	1	1	2	1	2	0	0	0	1	1	2	1	2	0	0	0	1406700	416470	5403500	0	3900800	0	0	0	0.391	0.088	1.138		1.478				2.742
P60709	Actin, cytoplasmic 1	ACTB	46.4	41.736	323.31	283	13	1	44	43	38	24	29	12	20	16	13	13	13	12	13	12	12	13	1	1	1	1	1	1	1	1	1679800000	2476700000	1824200000	668240000	594690000	203280000	271070000	515830000	2.239	2.515	1.841	1.349	1.08	0.209	0.437	0.581	0.29
P60900	Proteasome subunit alpha type-6	PSMA6	8.1	27.399	2.6044	4	2	2	0	0	0	0	0	0	1	0	0	0	0	1	1	0	1	0	0	0	0	1	1	0	1	0	0	0	0	891040	649860	0	0	0				1.43	0.938				0.656
P60981	Destrin	DSTN	7.3	18.506	5.5471	5	1	1	1	1	2	0	0	0	0	0	1	1	1	0	0	0	0	0	1	1	1	0	0	0	0	0	7719800	12281000	7962800	0	0	0	0	0	1.135	1.375	0.887
P60983	Glia maturation factor beta	GMFB	19	16.713	2.2828	3	2	2	1	1	0	0	0	0	0	0	1	1	2	0	0	0	1	0	1	1	2	0	0	0	1	0	295870	1148600	1513600	0	0	0	412110	0	0.456	1.35	1.769				0.769		0.645
P61088	Ubiquitin-conjugating enzyme E2 N	UBE2N	7.2	17.138	1.607	1	1	1	0	0	0	0	0	0	0	0	0	1	0	0	0	0	0	0	0	1	0	0	0	0	0	0	0	1037300	0	0	0	0	0	0		0.297
P61160	Actin-related protein 2	ACTR2	9.9	44.76	11.586	14	3	3	2	4	2	3	0	0	1	1	2	3	2	2	2	2	1	2	2	3	2	2	2	2	1	2	9435400	17416000	9350400	4002400	3781200	1319000	654110	939110	1.64	2.305	1.231	1.054	0.896	0.176	0.137	0.138	0.216
P61224	Ras-related protein Rap-1b	RAP1B	21.2	20.825	8.4365	12	4	4	4	4	2	2	0	0	0	0	3	4	4	3	0	0	0	1	3	4	4	3	0	0	0	1	18192000	58642000	13817000	5209500	0	0	0	1277900	1.117	2.744	0.643	0.485				0.067	0.054
P61604	10 kDa heat shock protein, mitochondrial	HSPE1	6.9	10.932	-2	0	1	1	0	0	0	0	0	0	0	0	0	0	0	0	0	0	1	0	0	0	0	0	0	0	1	0	0	0	0	0	0	0	0	0
P61626	Lysozyme C	LYZ	48.6	16.537	105.84	35	6	6	4	3	2	5	2	3	3	4	5	5	5	4	5	5	4	4	5	5	5	4	5	5	4	4	105770000	127440000	117020000	66330000	76429000	178070000	84396000	158410000	1.134	1.041	0.95	1.078	1.117	1.471	1.094	1.434	1.217
P61769	Beta-2-microglobulin	B2M	16.8	13.714	28.943	9	2	2	1	2	0	1	1	1	1	0	2	2	2	2	2	2	2	2	2	2	2	2	2	2	2	2	121650000	162840000	35941000	14811000	175050000	275440000	9800100	18260000	1.076	1.097	0.24	0.199	2.111	1.877	0.105	0.136	1.619
P61916	NPC intracellular cholesterol transporter 2	NPC2	17.2	16.57	26.117	9	2	2	1	1	0	1	1	1	0	0	1	1	0	1	1	1	0	1	1	1	0	1	1	1	0	1	0	0	0	0	0	8980900	0	5047200						0.751		0.463
P61978	Heterogeneous nuclear ribonucleoprotein K	HNRNPK	8.2	50.976	5.1893	4	3	3	0	0	0	0	0	0	0	0	0	0	0	0	0	0	0	0	0	0	0	0	0	0	0	0	0	0	0	0	0	0	0	0
P61981	14-3-3 protein gamma	YWHAG	23.9	28.302	52.684	19	6	3	4	4	3	1	0	0	0	0	6	6	5	6	3	2	3	3	3	3	2	3	1	1	1	0	10961000	14551000	7126500	4738100	323070	129840	3033600	0	1.711	1.731	0.842	1.121	0.068	0.016	0.573		0.162
P62241	40S ribosomal protein S8	RPS8	6.2	24.205	10.437	1	1	1	0	0	0	0	0	0	0	0	0	0	0	0	0	0	0	0	0	0	0	0	0	0	0	0	0	0	0	0	0	0	0	0
P62258	14-3-3 protein epsilon	YWHAE	42	29.174	7.5028	14	10	7	2	2	2	0	1	0	0	0	4	6	7	3	3	1	3	4	1	3	4	0	1	0	1	1	1791100	9861600	9659500	0	0	0	15107000	8430700	0.216	0.905	0.88				2.198	0.857	2.29
P62328	Thymosin beta-4	TMSB4X	31.8	5.0526	39.432	45	2	2	5	6	10	5	4	2	3	4	2	2	2	2	2	1	2	2	2	2	2	2	2	1	2	2	4068000000	5511100000	4593300000	2978700000	984220000	253640000	604320000	1532900000	2.206	2.277	1.886	2.448	0.727	0.106	0.397	0.703	0.219
P62826	GTP-binding nuclear protein Ran	RAN	16.2	24.423	5.1496	5	3	3	0	1	0	0	0	0	0	0	1	1	0	0	1	0	1	0	1	1	0	0	1	0	1	0	1542200	2926700	0	0	2207800	0	1176000	0	0.513	0.742			1.002		0.473		1.175
P62857	40S ribosomal protein S28	RPS28	17.4	7.8409	2.0835	3	1	1	0	0	0	0	0	0	0	0	0	0	0	0	0	0	0	0	0	0	0	0	0	0	0	0	0	0	0	0	0	0	0	0
P62937	Peptidyl-prolyl cis-trans isomerase A	PPIA	37	18.012	25.026	44	6	6	7	10	5	3	2	3	1	2	6	6	6	5	3	3	2	3	6	6	6	5	3	3	2	3	123870000	228790000	149060000	48751000	42176000	13474000	16976000	18513000	1.706	2.402	1.555	1.018	0.792	0.143	0.283	0.216	0.215
P62942	Peptidyl-prolyl cis-trans isomerase FKBP1A	FKBP1A	25	11.951	62.42	7	2	2	2	3	1	0	0	0	0	0	2	2	2	0	0	0	0	0	2	2	2	0	0	0	0	0	15839000	39414000	52829000	0	0	0	0	0	0.501	0.949	1.265
P63104	14-3-3 protein zeta/delta	YWHAZ	69.8	27.745	93.372	106	16	11	21	18	12	11	10	0	7	7	16	14	14	13	11	7	10	10	11	9	9	8	8	4	7	6	330860000	496980000	318770000	128770000	60499000	475970000	58870000	31843000	1.98	2.266	1.445	1.168	0.493	2.194	0.426	0.161	0.477
P63241	Eukaryotic translation initiation factor 5A-1	EIF5A	27.9	16.832	2.6673	3	3	3	0	2	0	0	0	0	0	0	2	3	2	2	1	0	3	1	2	3	2	2	1	0	3	1	10436000	22706000	15253000	12245000	3525300	0	16032000	2833300	0.911	1.508	1.008	1.618	0.42		1.691	0.209	0.613
P63261	Actin, cytoplasmic 2	ACTG1	46.4	41.792	14.261	0	13	1	0	0	0	0	0	0	0	0	13	13	13	12	12	12	11	13	1	1	1	1	0	1	0	1	0	0	0	0	0	0	0	0
P63267	Actin, gamma-enteric smooth muscle	ACTG2	23.4	41.876	74.538	43	8	1	10	3	5	8	2	1	3	4	8	8	8	8	8	8	8	8	1	1	1	1	1	1	1	1	172530000	301530000	148990000	28625000	32826000	12528000	6319400	41480000	2.498	3.325	1.634	0.627	0.647	0.14	0.111	0.507	0.174
P63313	Thymosin beta-10	TMSB10	31.8	5.0256	2.9634	9	1	1	1	1	1	0	1	2	0	0	1	1	1	0	1	1	0	1	1	1	1	0	1	1	0	1	32857000	28060000	19912000	0	6655900	10689000	0	5227300	1.025	0.667	0.471		0.283	0.257		0.138	0.313
P67809	Nuclease-sensitive element-binding protein 1	YBX1	11.1	35.924	36.96	2	2	2	0	0	0	0	0	0	0	0	1	0	0	0	0	0	0	0	1	0	0	0	0	0	0	0	348390	0	0	0	0	0	0	0	0.346
P67936	Tropomyosin alpha-4 chain	TPM4	35.5	28.521	214.84	63	11	6	13	14	9	7	4	1	2	5	11	10	9	8	3	2	2	4	6	6	5	5	2	1	1	2	221340000	259620000	138330000	97559000	27195000	2626100	12257000	21626000	3.525	3.15	1.668	2.354	0.59	0.032	0.237	0.291	0.108
P68363	Tubulin alpha-1B chain	TUBA1B	19.5	50.151	66.45	17	6	2	4	3	4	1	1	0	0	0	5	5	5	3	1	0	0	0	2	1	2	1	0	0	0	0	4789200	5927700	14138000	1791900	585540	0	0	0	0.897	0.846	2.007	0.51	0.15				0.141
P68366	Tubulin alpha-4A chain	TUBA4A	18.3	49.924	3.9849	4	6	2	1	1	2	0	0	0	0	0	5	6	5	3	3	0	0	1	2	2	2	1	2	0	0	1	4532600	2837900	5556400	2744000	819970	0	0	324200	2.132	1.017	1.979	1.957	0.525			0.129	0.185
P68431	Histone H3.1	HIST1H3A	23.5	15.404	6.2445	1	1	1	1	0	0	0	0	0	0	0	1	0	0	0	0	0	0	0	1	0	0	0	0	0	0	0	13847000	0	0	0	0	0	0	0	1.193
P68871	Hemoglobin subunit beta	HBB	82.3	15.998	141.01	241	10	5	13	12	9	9	19	27	12	13	10	10	8	8	10	10	10	10	5	5	5	5	5	5	5	5	930230000	1123400000	797280000	485410000	1057300000	4079200000	1000600000	1941100000	0.221	0.203	0.143	0.174	0.341	0.744	0.287	0.388	2.375
P69891	Hemoglobin subunit gamma-1	HBG1	66	16.14	2.681	3	10	1	0	0	0	0	0	0	0	0	1	1	1	1	2	2	1	3	0	0	0	0	1	1	0	0	0	0	0	0	990860	13218000	0	0					0.072	0.54
P69892	Hemoglobin subunit gamma-2	HBG2	66	16.126	31.24	16	10	1	0	0	0	0	0	0	0	0	1	1	1	1	1	1	1	3	0	0	0	0	0	0	0	0	0	0	1035600	10096000	0	0	0	4553200			0.005	0.096				0.024	0.475
P69905	Hemoglobin subunit alpha	HBA1	62.7	15.257	135.99	137	7	3	6	11	3	6	4	13	8	10	4	5	4	4	4	7	4	5	1	1	1	1	1	3	1	1	788060000	846050000	392740000	265040000	488680000	2769200000	749870000	884960000	0.359	0.295	0.136	0.183	0.304	0.973	0.414	0.341	2.088
P78371	T-complex protein 1 subunit beta	CCT2	2.2	57.488	1.8195	1	1	1	0	0	0	0	0	0	0	0	0	0	0	0	0	0	0	0	0	0	0	0	0	0	0	0	0	0	0	0	0	0	0	0
P78417	Glutathione S-transferase omega-1	GSTO1	26.1	27.566	49.957	23	6	6	6	2	3	1	0	1	2	3	6	4	5	3	2	3	3	3	6	4	5	3	2	3	3	3	24216000	44297000	21666000	8823600	4541400	10539000	4464500	6335800	1.921	2.676	1.301	1.06	0.491	0.643	0.429	0.424	0.286
P78509	Reelin	RELN	0.5	388.38	5.6815	4	1	1	0	1	2	0	1	0	0	0	1	1	1	1	1	0	0	0	1	1	1	1	1	0	0	0	133180	169400	0	140250	95297	0	0	0	1.106	1.072		1.765	1.078				0.82
P80108	Phosphatidylinositol-glycan-specific phospholipase D	GPLD1	25.4	92.335	162.44	174	19	19	19	13	17	15	10	23	17	16	14	16	15	13	13	18	13	17	14	16	15	13	13	18	13	17	119870000	195020000	226150000	106020000	88654000	250530000	140050000	305940000	0.777	0.963	1.11	1.042	0.782	1.25	1.097	1.674	1.234
P80188	Neutrophil gelatinase-associated lipocalin	LCN2	26.8	22.588	56.539	5	3	3	0	0	0	0	0	1	1	0	0	0	0	0	0	2	2	0	0	0	0	0	0	2	2	0	0	0	0	0	0	3274100	2635800	0						0.57	0.72
P80511	Protein S100-A12	S100A12	8.7	10.575	1.5974	2	1	1	0	0	0	0	1	0	0	0	0	0	0	0	1	0	1	1	0	0	0	0	1	0	1	1	0	0	0	0	39962000	0	6604900	13830000					1.491		0.218	0.32
P80723	Brain acid soluble protein 1	BASP1	22.9	22.693	3.5997	3	3	3	0	0	0	0	1	0	0	0	0	0	0	0	2	0	0	0	0	0	0	0	2	0	0	0	0	0	0	0	6119000	0	0	0					1.475
P81605	Dermcidin	DCD	22.7	11.284	7.5099	18	3	3	2	2	1	2	0	1	2	1	2	2	2	2	2	1	2	1	2	2	2	2	2	1	2	1	67491000	47237000	97671000	129160000	71394000	47372000	78404000	87025000	1.019	0.544	1.117	2.955	1.468	0.551	1.431	1.11	0.809
P98160	Basement membrane-specific heparan sulfate proteoglycan core protein	HSPG2	5.4	468.83	29.645	43	20	20	4	7	2	1	1	10	4	4	8	10	9	6	6	12	10	9	8	10	9	6	6	12	10	9	1884600	2232500	2113700	1598000	1281200	2674200	3364200	2243300	1.123	1.014	0.954	1.443	1.041	1.227	2.424	1.129	1.284
P99999	Cytochrome c	CYCS	13.3	11.749	1.7869	1	1	1	0	1	0	0	0	0	0	0	0	1	0	0	0	0	0	0	0	1	0	0	0	0	0	0	0	0	0	0	0	0	0	0
Q00597	Fanconi anemia group C protein	FANCC	2	63.428	-2	0	1	1	0	0	0	0	0	0	0	0	0	0	0	0	0	0	1	0	0	0	0	0	0	0	1	0	0	0	0	0	0	0	0	0
Q00839	Heterogeneous nuclear ribonucleoprotein U	HNRNPU	1.8	90.583	2.9115	1	1	1	0	0	0	0	0	0	0	0	0	0	0	0	0	0	0	0	0	0	0	0	0	0	0	0	0	0	0	0	0	0	0	0
Q01082	Spectrin beta chain, non-erythrocytic 1	SPTBN1	1	274.61	3.7716	2	2	2	0	0	0	0	0	0	0	0	0	0	0	0	0	0	0	0	0	0	0	0	0	0	0	0	0	0	0	0	0	0	0	0
Q01459	Di-N-acetylchitobiase	CTBS	20.5	43.759	24.806	35	7	7	4	4	2	2	2	5	1	2	5	6	5	3	4	6	5	4	5	6	5	3	4	6	5	4	20928000	33171000	29818000	9568800	27007000	37568000	28448000	36723000	0.817	0.986	0.882	0.566	1.437	1.13	1.343	1.212	1.576
Q01469	Fatty acid-binding protein 5	FABP5	40.7	15.164	54.976	13	4	4	0	1	3	0	1	0	0	0	1	1	3	2	1	1	1	0	1	1	3	2	1	1	1	0	927200	4385600	85820000	2171300	3199900	1560800	4694600	0	0.047	0.169	3.297	0.166	0.221	0.061	0.289		0.207
Q01518	Adenylyl cyclase-associated protein 1	CAP1	32.6	51.901	107.06	50	13	13	9	15	13	3	2	0	1	2	12	10	10	5	4	0	2	4	12	10	10	5	4	0	2	4	40138000	37885000	31295000	6717000	2430800	0	85752	1274900	3.286	2.363	1.94	0.834	0.272		0.009	0.088	0.058
Q02156	Protein kinase C epsilon type	PRKCE	1.6	83.673	-2	0	1	1	0	0	0	0	0	0	0	0	1	1	1	1	0	1	1	0	1	1	1	1	0	1	1	0	0	0	0	0	0	0	0	0
Q02413	Desmoglein-1	DSG1	1.8	113.75	3.6613	1	1	1	0	0	1	0	0	0	0	0	0	0	1	0	0	0	0	0	0	0	1	0	0	0	0	0	0	0	1559400	0	0	0	0	0			0.904
Q02985	Complement factor H-related protein 3	CFHR3	31.2	37.323	25.238	49	9	2	3	5	4	2	5	6	5	4	8	7	8	7	8	8	7	7	1	1	2	1	2	2	2	1	30889000	39981000	55080000	39461000	70826000	170600000	36585000	40233000	0.561	0.554	0.758	1.087	1.754	2.389	0.804	0.618	1.88
Q03014	Hematopoietically-expressed homeobox protein HHEX	HHEX	3.7	30.021	-2	0	1	1	0	0	0	0	0	0	0	0	0	0	0	0	0	0	0	1	0	0	0	0	0	0	0	1	0	0	0	0	0	0	0	0
Q03591	Complement factor H-related protein 1	CFHR1	40	37.65	98.473	44	11	1	4	2	3	8	4	3	5	6	9	9	9	9	8	11	9	9	1	1	1	1	1	1	1	1	67568000	55024000	111090000	74011000	66961000	217790000	62653000	125500000	0.875	0.543	1.089	1.452	1.18	2.171	0.981	1.372	1.441
Q04917	14-3-3 protein eta	YWHAH	32.9	28.218	32.831	13	8	5	1	5	1	1	0	0	0	1	6	7	6	6	4	1	2	4	3	4	3	3	2	0	0	1	7960300	8846500	8441500	4445800	1339500	0	0	1269600	1.732	1.465	1.39	1.465	0.397			0.233	0.208
Q05682	Caldesmon	CALD1	5.3	93.23	11.535	11	3	3	4	3	3	1	0	0	0	0	3	3	3	2	0	0	0	0	3	3	3	2	0	0	0	0	2726300	4108300	1927200	572120	0	0	0	0	1.716	1.97	0.919	0.546
Q06033	Inter-alpha-trypsin inhibitor heavy chain H3	ITIH3	27.3	99.848	323.31	331	22	16	37	28	21	18	47	31	26	32	16	19	18	15	19	18	13	16	12	14	13	10	14	13	9	12	433040000	619370000	528300000	245270000	895190000	573470000	417750000	564690000	0.957	1.043	0.884	0.821	2.694	0.976	1.115	1.054	1.576
Q06413	Myocyte-specific enhancer factor 2C	MEF2C	2.7	51.221	2.0303	0	1	1	0	0	0	0	0	0	0	0	1	1	1	0	0	1	1	1	1	1	1	0	0	1	1	1	0	0	0	0	0	0	0	0
Q06830	Peroxiredoxin-1	PRDX1	52.3	22.11	17.5	15	8	7	1	0	3	0	0	0	4	0	4	4	6	3	1	1	6	1	3	3	5	2	0	0	5	0	3399100	21449000	18565000	1690100	0	0	5232000	0	0.288	1.384	1.191	0.217			0.535		0.695
Q07075	Glutamyl aminopeptidase	ENPEP	2.4	109.24	1.8144	7	2	2	0	1	0	0	1	2	0	1	1	1	1	1	1	2	1	1	1	1	1	1	1	2	1	1	119040	319260	685450	56324	177180	490140	195690	341970	0.5	1.023	2.182	0.358	1.015	1.586	0.994	1.214	1.184
Q07954	Prolow-density lipoprotein receptor-related protein 1	LRP1	6.3	504.6	80.801	61	23	23	3	4	7	4	2	5	4	5	9	12	13	10	7	12	9	8	9	12	13	10	7	12	9	8	348940	868720	1057000	298870	326310	1303100	409300	494660	0.61	1.155	1.398	0.79	0.777	1.753	0.864	0.73	1.043
Q08188	Protein-glutamine gamma-glutamyltransferase E	TGM3	3.5	76.631	4.1308	3	2	2	0	0	3	0	0	0	0	0	0	0	2	0	0	0	0	0	0	0	2	0	0	0	0	0	0	0	1541600	0	0	0	0	0			0.904
Q08380	Galectin-3-binding protein	LGALS3BP	34.4	65.33	323.31	223	17	17	25	20	20	17	25	26	17	14	15	14	13	14	15	14	13	13	15	14	13	14	15	14	13	13	258630000	362010000	461090000	221300000	520170000	660850000	278730000	428740000	0.82	0.874	1.106	1.063	2.246	1.613	1.068	1.148	1.573
Q08554	Desmocollin-1	DSC1	2.6	99.986	3.2188	4	2	2	0	0	1	0	0	0	0	1	0	0	2	0	1	0	1	1	0	0	2	0	1	0	1	1	0	0	882680	0	317100	0	143830	434370			1.93		1.247		0.502	1.059	0.485
Q08830	Fibrinogen-like protein 1	FGL1	29.2	36.379	172.42	36	8	8	1	3	2	0	6	6	3	7	4	6	6	4	7	6	7	8	4	6	6	4	7	6	7	8	5082200	14116000	18897000	3161200	109900000	26054000	18893000	32012000	0.199	0.422	0.561	0.188	5.873	0.787	0.896	1.06	6.289
Q09472	Histone acetyltransferase p300	EP300	1.2	264.16	2.3777	0	2	2	0	0	0	0	0	0	0	0	2	2	1	1	1	1	1	1	2	2	1	1	1	1	1	1	0	0	0	0	0	0	0	0
Q0VAK6	Leiomodin-3	LMOD3	2.3	64.914	-2	0	1	1	0	0	0	0	0	0	0	0	0	1	1	1	1	1	1	1	0	1	1	1	1	1	1	1	0	0	0	0	0	0	0	0
Q10588	ADP-ribosyl cyclase/cyclic ADP-ribose hydrolase 2	BST1	10.7	35.724	52.861	19	3	3	2	4	1	1	3	1	0	3	1	2	2	1	2	3	1	2	1	2	2	1	2	3	1	2	10983000	36883000	9294800	0	6795000	6285400	5498500	15678000	0.975	2.495	0.624		0.821	0.43	0.59	1.175	0.553
Q12789	General transcription factor 3C polypeptide 1	GTF3C1	0.8	238.87	2.2189	0	1	1	0	0	0	0	0	0	0	0	0	0	0	0	1	0	0	0	0	0	0	0	1	0	0	0	0	0	0	0	0	0	0	0
Q12805	EGF-containing fibulin-like extracellular matrix protein 1	EFEMP1	41.6	54.64	323.31	111	16	16	10	11	11	6	11	11	8	10	13	12	11	8	10	12	7	9	13	12	11	8	10	12	7	9	85789000	142740000	123910000	60424000	92954000	155150000	52473000	94984000	0.979	1.241	1.071	1.045	1.446	1.363	0.724	0.915	1.026
Q12841	Follistatin-related protein 1	FSTL1	17.5	34.985	8.1854	15	5	5	3	1	2	0	1	1	1	0	4	4	3	2	2	4	3	3	4	4	3	2	2	4	3	3	2813900	2409100	1536200	609850	419730	3958300	2291600	2581900	1.34	0.875	0.554	0.439	0.273	1.452	1.32	1.038	1.273
Q12860	Contactin-1	CNTN1	17.7	113.32	62.659	29	13	13	2	4	4	2	1	2	1	1	5	9	8	7	4	6	5	4	5	9	8	7	4	6	5	4	3138100	6462000	6350200	2430500	2173700	7746300	1815300	3437800	0.863	1.354	1.322	1.013	0.815	1.641	0.603	0.798	0.847
Q12884	Prolyl endopeptidase FAP	FAP	6.7	87.711	6.8728	9	5	4	1	1	3	0	0	1	1	2	3	2	5	2	3	2	3	4	2	1	4	1	2	1	2	3	714320	0	3134400	213610	475450	0	297310	1260600	1.006		3.342	0.456	0.912		0.506	1.499	0.607
Q12907	Vesicular integral-membrane protein VIP36	LMAN2	9	40.228	18.64	18	3	3	1	1	3	0	1	3	2	2	1	1	2	1	1	3	2	2	1	1	2	1	1	3	2	2	2029200	2258600	1433600	1811300	1567100	8650100	3111600	5142700	0.773	0.656	0.414	1.047	0.815	2.54	1.434	1.656	2.23
Q12913	Receptor-type tyrosine-protein phosphatase eta	PTPRJ	8.2	145.94	166.25	64	8	8	7	5	8	6	7	5	5	5	7	7	7	7	6	7	6	6	7	7	7	7	6	7	6	6	10964000	10367000	16599000	5314700	7943700	16046000	3286700	10560000	1.294	0.932	1.483	0.949	1.276	1.458	0.469	1.052	0.913
Q12955	Ankyrin-3	ANK3	0.5	480.4	1.9057	3	2	2	0	0	0	2	0	1	0	0	1	2	2	2	2	2	1	2	1	2	2	2	2	2	1	2	19525	1278200	786930	2113500	669180	835690	702840	725510	0.023	1.106	0.677	3.64	1.036	0.732	0.965	0.697	0.63
Q13093	Platelet-activating factor acetylhydrolase	PLA2G7	13.4	50.077	37.82	29	5	5	2	2	4	2	3	5	1	3	2	3	4	3	3	4	2	3	2	3	4	3	3	4	2	3	4519500	1556400	17309000	9420100	12000000	16270000	4371900	2696800	0.661	0.174	1.916	2.087	2.39	1.832	0.773	0.333	1.101
Q13103	Secreted phosphoprotein 24	SPP2	26.5	24.337	171.8	60	5	5	7	6	3	6	3	5	6	7	3	3	3	3	3	3	2	4	3	3	3	3	3	3	2	4	105990000	104680000	82457000	67410000	97963000	135550000	87384000	106710000	1.394	1.048	0.822	1.344	1.754	1.373	1.39	1.185	1.237
Q13201	Multimerin-1	MMRN1	8.4	138.11	54.57	11	7	7	1	1	3	0	0	2	0	2	2	2	3	0	1	2	0	2	2	2	3	0	1	2	0	2	349960	237120	1242500	0	500940	568570	0	670220	0.789	0.407	2.121		1.538	0.987		1.276	1.146
Q13228	Methanethiol oxidase	SELENBP1	11.2	52.39	13.756	10	4	4	1	0	0	0	0	2	0	1	1	2	1	0	0	3	1	1	1	2	1	0	0	3	1	1	0	441270	428210	0	0	2234500	181130	278120		0.326	0.315			1.67	0.212	0.228	2.194
Q13332	Receptor-type tyrosine-protein phosphatase S	PTPRS	1.2	217.04	1.9475	2	2	2	0	0	0	0	0	0	0	0	0	0	0	0	0	0	0	0	0	0	0	0	0	0	0	0	0	0	0	0	0	0	0	0
Q13418	Integrin-linked protein kinase	ILK	19.5	51.419	9.0758	12	8	8	2	8	2	0	0	0	0	0	6	8	4	2	2	1	1	1	6	8	4	2	2	1	1	1	10274000	274940000	211970000	1480100	713820	13470000	2186000	3056500	0.243	4.966	3.807	0.052	0.023	0.246	0.062	0.061	0.043
Q13421	Mesothelin	MSLN	3.8	68.985	2.56	2	2	2	0	0	1	0	0	0	0	0	0	0	1	1	1	2	0	0	0	0	1	1	1	2	0	0	0	0	788050	80446	196140	1166900	0	0			1.423	0.291	0.637	2.142			1.621
Q13449	Limbic system-associated membrane protein	LSAMP	13.3	37.393	9.0609	6	3	3	1	1	1	0	0	0	0	1	1	3	1	0	1	0	1	1	1	3	1	0	1	0	1	1	813690	288670	1110100	0	446190	0	264740	0	1.474	0.398	1.523		1.101		0.58		0.743
Q13508	Ecto-ADP-ribosyltransferase 3	ART3	11.3	43.923	12.178	3	3	3	0	1	0	0	0	1	0	0	0	2	1	1	0	2	1	1	0	2	1	1	0	2	1	1	0	1541500	1427300	925770	0	1549300	923610	1248100		1.112	1.024	1.329		1.13	1.058	0.998	0.919
Q13642	Four and a half LIM domains protein 1	FHL1	14.2	36.263	17.901	14	4	4	6	4	3	1	0	0	0	0	4	3	2	1	0	0	0	0	4	3	2	1	0	0	0	0	6930200	11907000	3368700	0	0	0	0	0	1.117	1.463	0.411
Q13740	CD166 antigen	ALCAM	10.1	65.102	13.433	39	5	5	3	3	2	2	5	4	4	3	4	3	4	2	5	3	3	4	4	3	4	2	5	3	3	4	6601600	7132300	10211000	2303200	5688400	7278300	3803400	8900300	1.104	0.909	1.293	0.584	1.296	0.938	0.769	1.257	1.095
Q13790	Apolipoprotein F	APOF	11.7	35.399	30.042	76	3	3	11	7	6	2	6	8	5	7	2	2	2	2	2	3	2	3	2	2	2	2	2	3	2	3	106910000	176320000	142590000	15375000	70873000	210140000	49229000	171900000	1	1.257	1.01	0.219	0.904	1.515	0.557	1.359	1.244
Q13813	Spectrin alpha chain, non-erythrocytic 1	SPTAN1	0.6	284.54	1.8068	1	1	1	0	0	0	0	0	0	0	0	0	0	0	0	0	0	0	0	0	0	0	0	0	0	0	0	0	0	0	0	0	0	0	0
Q13822	Ectonucleotide pyrophosphatase/phosphodiesterase family member 2	ENPP2	11.1	98.993	109.88	24	7	7	1	3	2	0	0	7	1	4	1	5	3	2	2	5	2	3	1	5	3	2	2	5	2	3	1457600	4354000	3660900	724770	1445700	7233300	1422400	2971800	0.631	1.435	1.199	0.476	0.852	2.411	0.745	1.087	1.362
Q13867	Bleomycin hydrolase	BLMH	12.3	52.562	15.808	4	5	5	0	0	2	0	0	0	0	0	0	1	4	0	1	1	1	1	0	1	4	0	1	1	1	1	0	484160	1623300	0	205440	1697600	678230	645000		0.423	1.408		0.32	1.497	0.939	0.624	0.923
Q14012	Calcium/calmodulin-dependent protein kinase type 1	CAMK1	3	41.337	1.9282	1	1	1	0	1	0	0	0	0	0	0	0	1	0	0	0	0	0	0	0	1	0	0	0	0	0	0	0	0	0	0	0	0	0	0
Q14019	Coactosin-like protein	COTL1	17.6	15.945	2.5781	14	3	3	3	3	3	2	1	0	1	0	3	3	3	3	2	0	1	1	3	3	3	3	2	0	1	1	19523000	49331000	24853000	14502000	3208700	0	1583900	1773700	1.595	3.071	1.538	1.796	0.358		0.156	0.122	0.106
Q14118	Dystroglycan	DAG1	2.7	97.44	2.231	4	2	2	0	0	0	0	0	1	0	0	1	0	2	0	0	2	1	0	1	0	2	0	0	2	1	0	33387	0	804150	0	0	2438400	631260	0	0.038		0.69			2.127	0.864		4.109
Q14126	Desmoglein-2	DSG2	5.5	122.29	19.648	30	4	4	1	5	3	1	4	2	1	5	4	4	3	2	3	4	2	4	4	4	3	2	3	4	2	4	1743400	4013100	3279200	1657900	2818100	4875700	2199000	5124600	0.6	1.053	0.856	0.866	1.322	1.293	0.916	1.491	1.488
Q14515	SPARC-like protein 1	SPARCL1	25.9	75.207	212.6	81	13	13	6	8	7	2	9	6	7	8	7	7	8	7	9	6	8	8	7	7	8	7	9	6	8	8	11736000	10091000	12702000	8502700	9019100	15601000	15535000	16658000	0.925	0.605	0.758	1.014	0.969	0.947	1.481	1.109	1.365
Q14520	Hyaluronan-binding protein 2	HABP2	38.8	62.671	323.31	463	21	21	45	49	39	30	45	49	36	39	19	19	20	20	19	20	20	20	19	19	20	20	19	20	20	20	985970000	1272100000	1039700000	906770000	1033100000	1701300000	911600000	1243200000	1.037	1.02	0.829	1.447	1.481	1.379	1.16	1.105	1.183
Q14624	Inter-alpha-trypsin inhibitor heavy chain H4	ITIH4	41.6	103.36	323.31	739	37	34	60	76	60	54	66	73	58	67	31	33	32	27	33	33	28	32	28	30	29	24	30	30	26	29	2568100000	3056300000	2486800000	2085100000	2652500000	4048400000	2392200000	4468800000	1.027	0.931	0.753	1.264	1.446	1.247	1.157	1.51	1.348
Q14697	Neutral alpha-glucosidase AB	GANAB	3.4	106.87	2.4281	2	2	2	0	1	1	0	0	0	0	0	1	2	1	0	0	1	0	0	1	2	1	0	0	1	0	0	235510	733920	280900	0	0	125550	0	0	0.872	2.072	0.788			0.358			0.288
Q14766	Latent-transforming growth factor beta-binding protein 1	LTBP1	2.7	186.79	7.5167	5	3	3	4	0	1	0	0	0	0	0	3	0	1	0	0	0	0	1	3	0	1	0	0	0	0	1	224910	0	0	0	0	0	0	115880	1.575							0.685	0.435
Q14847	LIM and SH3 domain protein 1	LASP1	19.5	29.717	6.6858	8	4	4	2	4	1	0	0	0	0	0	2	4	1	1	1	0	1	1	2	4	1	1	1	0	1	1	1801300	6951100	2993400	649230	435080	0	307010	141770	1.091	3.208	1.374	0.597	0.359		0.225	0.073	0.14
Q15018	BRISC complex subunit Abraxas 2	ABRAXAS2	3.6	46.9	-2	0	1	1	0	0	0	0	0	0	0	0	1	0	1	1	0	1	1	0	1	0	1	1	0	1	1	0	0	0	0	0	0	0	0	0
Q15067	Peroxisomal acyl-coenzyme A oxidase 1	ACOX1	1.7	74.423	2.9142	0	1	1	0	0	0	0	0	0	0	0	1	1	1	1	1	1	1	1	1	1	1	1	1	1	1	1	1241200	1714800	1996700	496700	1198400	1252600	1355900	626640	1.039	1.095	1.267	0.631	1.367	0.808	1.374	0.444	0.99
Q15113	Procollagen C-endopeptidase enhancer 1	PCOLCE	34.3	47.972	151.94	84	11	11	10	7	7	8	4	7	11	7	7	8	7	8	6	7	9	7	7	8	7	8	6	7	9	7	59496000	42507000	38829000	34649000	26499000	68560000	28886000	52102000	1.705	0.928	0.843	1.505	1.034	1.514	1.001	1.261	0.966
Q15149	Plectin	PLEC	1.1	531.78	2.8156	5	3	3	1	0	0	0	0	1	2	0	1	0	1	0	0	1	1	0	1	0	1	0	0	1	1	0	18872	0	430260	0	0	0	10391	0	0.075		1.295				0.051		0.074
Q15166	Serum paraoxonase/lactonase 3	PON3	14.7	39.607	44.729	31	4	4	5	3	3	3	1	2	4	3	3	4	4	4	2	3	4	3	3	4	4	4	2	3	4	3	8871200	8218700	13827000	8042800	2815900	11059000	10506000	12184000	1.054	0.744	1.244	1.448	0.455	1.012	1.509	1.223	0.935
Q15185	Prostaglandin E synthase 3	PTGES3	8.1	18.697	3.6451	2	1	1	0	1	0	0	0	0	0	0	0	1	0	0	0	0	0	0	0	1	0	0	0	0	0	0	0	5299200	0	0	0	0	0	0		0.947
Q15223	Nectin-1	NECTIN1	1.4	57.157	-2	0	1	1	0	0	0	0	0	0	0	0	1	1	1	0	1	1	1	1	1	1	1	0	1	1	1	1	0	0	0	0	0	0	0	0
Q15257	Serine/threonine-protein phosphatase 2A activator	PTPA	3.6	40.667	2.1068	1	1	1	0	1	0	0	0	0	0	0	0	1	0	0	0	0	0	0	0	1	0	0	0	0	0	0	0	0	0	0	0	0	0	0
Q15293	Reticulocalbin-1	RCN1	4.5	38.89	1.7989	1	1	1	0	0	1	0	0	0	0	0	1	0	1	1	1	0	1	0	1	0	1	1	1	0	1	0	403250	0	522250	261730	294420	0	368790	0	1.323		1.299	1.302	1.317		1.465		1.063
Q15404	Ras suppressor protein 1	RSU1	14.8	31.54	4.0811	5	4	4	1	4	0	0	0	0	0	0	2	4	2	2	1	1	0	1	2	4	2	2	1	1	0	1	9517200	27391000	16300000	9758200	121970	223450	0	28152000	1.233	2.704	1.6	1.915	0.021	0.022		3.081	0.559
Q15427	Splicing factor 3B subunit 4	SF3B4	3.3	44.385	-2	0	1	1	0	0	0	0	0	0	0	0	1	1	1	1	1	1	1	1	1	1	1	1	1	1	1	1	0	0	0	0	0	0	0	0
Q15485	Ficolin-2	FCN2	14.7	34.001	21.271	17	4	4	2	2	3	0	0	3	2	1	4	2	4	2	0	4	3	2	4	2	4	2	0	4	3	2	6194400	6658000	26914000	47517	0	17396000	638130	0	0.838	0.686	2.756	0.009		1.812	0.104		0.893
Q15555	Microtubule-associated protein RP/EB family member 2	MAPRE2	5.8	37.031	35.003	4	1	1	1	1	1	1	0	0	0	0	1	1	1	1	0	0	0	0	1	1	1	1	0	0	0	0	2002200	1978200	2822300	604640	0	0	0	0	1.29	0.971	1.377	0.591
Q15582	Transforming growth factor-beta-induced protein ig-h3	TGFBI	24.3	74.68	211.49	114	15	15	5	13	12	9	7	13	11	11	9	13	13	12	11	13	12	15	9	13	13	12	11	13	12	15	32410000	62471000	70858000	28128000	32918000	66403000	49777000	73505000	0.708	1.04	1.172	0.931	0.98	1.118	1.315	1.357	1.239
Q15643	Thyroid receptor-interacting protein 11	TRIP11	0.9	227.58	-2	0	1	1	0	0	0	0	0	0	0	0	0	0	0	0	1	0	0	0	0	0	0	0	1	0	0	0	0	0	0	0	0	0	0	0
Q15652	Probable JmjC domain-containing histone demethylation protein 2C	JMJD1C	0.5	284.52	-2	0	1	1	0	0	0	0	0	0	0	0	0	0	0	0	0	1	0	0	0	0	0	0	0	1	0	0	0	0	0	0	0	0	0	0
Q15691	Microtubule-associated protein RP/EB family member 1	MAPRE1	13.8	29.999	5.8263	1	2	2	0	0	0	0	0	0	0	0	1	2	1	0	0	0	0	0	1	2	1	0	0	0	0	0	0	220190	0	0	0	0	0	0		1.363
Q15746	Myosin light chain kinase, smooth muscle	MYLK	1.7	210.71	3.1631	5	3	3	2	1	2	0	0	0	0	0	2	3	3	1	0	0	0	0	2	3	3	1	0	0	0	0	386450	847800	630650	126300	0	0	0	0	0.926	1.548	1.145	0.459
Q15828	Cystatin-M	CST6	7.4	16.511	2.0444	9	1	1	1	0	1	1	1	1	1	1	1	1	1	1	1	1	1	1	1	1	1	1	1	1	1	1	4559700	5469900	13195000	5257300	4298800	10866000	9902400	7112000	0.69	0.631	1.512	1.206	0.886	1.267	1.812	0.909	1.207
Q15843	NEDD8	NEDD8	13.6	9.0714	1.7279	4	1	1	1	1	0	1	0	0	0	0	1	1	1	1	1	0	0	0	1	1	1	1	1	0	0	0	3723700	11682000	7683200	2520400	1668700	0	0	0	0.714	1.706	1.115	0.732	0.436				0.409
Q15848	Adiponectin	ADIPOQ	21.7	26.413	59.515	46	3	3	4	5	5	2	2	7	3	2	2	3	2	2	2	3	2	2	2	3	2	2	2	3	2	2	24495000	85378000	47291000	28758000	34035000	247410000	34949000	22354000	0.402	1.069	0.588	0.716	0.763	3.131	0.694	0.31	1.765
Q15942	Zyxin	ZYX	20.5	61.277	88.242	14	7	7	7	4	1	2	0	0	0	0	7	7	3	3	0	0	1	0	7	7	3	3	0	0	1	0	24336000	19602000	13229000	4921300	0	0	436260	0	2.765	1.697	1.139	0.848			0.061		0.038
Q16181	Septin-7	SEPT7	5	50.679	1.5885	2	2	2	0	0	0	0	0	0	0	0	0	0	0	0	0	0	0	0	0	0	0	0	0	0	0	0	0	0	0	0	0	0	0	0
Q16270	Insulin-like growth factor-binding protein 7	IGFBP7	21.3	29.13	9.8755	23	4	4	2	3	2	1	2	4	1	2	3	3	4	2	2	3	1	4	3	3	4	2	2	3	1	4	3914800	6661500	14858000	4993100	2141900	17207000	2023400	16548000	0.517	0.669	1.484	0.998	0.385	1.748	0.323	1.844	1.172
Q16610	Extracellular matrix protein 1	ECM1	64.1	60.673	323.31	249	26	26	27	23	22	13	23	25	21	19	22	19	22	16	20	23	17	18	22	19	22	16	20	23	17	18	181170000	365430000	372140000	127260000	252830000	298070000	167270000	330120000	0.792	1.217	1.232	0.843	1.506	1.004	0.885	1.219	1.13
Q16627	C-C motif chemokine 14	CCL14	11.8	10.678	1.7373	2	1	1	0	0	0	0	0	0	0	1	1	0	1	1	0	0	1	1	1	0	1	1	0	0	1	1	3078700	0	4354800	2238600	0	0	2502500	2783600	1.26		1.349	1.389			1.238	0.962	0.825
Q16706	Alpha-mannosidase 2	MAN2A1	6.1	131.14	38.495	31	6	6	2	4	3	1	2	3	3	2	3	5	4	2	2	3	3	3	3	5	4	2	2	3	3	3	1698900	2780300	1870600	672960	455610	1799900	1798300	1384200	1.174	1.464	0.979	0.705	0.429	0.958	1.504	0.808	0.856
Q16851	UTP--glucose-1-phosphate uridylyltransferase	UGP2	13	56.94	33.811	8	5	5	0	1	0	0	0	0	0	0	0	2	1	0	0	0	0	0	0	2	1	0	0	0	0	0	0	255680	1016100	0	0	0	0	0		0.075	0.295
Q16853	Membrane primary amine oxidase	AOC3	12.5	84.621	43.779	43	9	9	5	4	4	2	2	3	4	4	8	5	6	4	4	6	7	6	8	5	6	4	4	6	7	6	9822200	14565000	19035000	6878100	14420000	20545000	13609000	15565000	0.669	0.756	0.982	0.711	1.34	1.079	1.121	0.896	1.423
Q29983	MHC class I polypeptide-related sequence A	MICA	2.3	42.915	-2	0	1	1	0	0	0	0	0	0	0	0	1	0	0	0	0	0	0	0	1	0	0	0	0	0	0	0	0	0	0	0	0	0	0	0
Q2KHT4	Germ cell-specific gene 1 protein	GSG1	3.7	39.248	-2	0	1	1	0	0	0	0	0	0	0	0	0	0	0	0	0	0	0	0	0	0	0	0	0	0	0	0	0	0	0	0	0	0	0	0
Q3ZCW2	Galectin-related protein	LGALSL	34.9	18.986	9.7405	16	5	5	2	5	4	2	1	0	0	1	3	5	3	2	1	1	0	1	3	5	3	2	1	1	0	1	36327000	56539000	39955000	14112000	6348100	637090	0	2079900	2.19	2.596	1.824	1.289	0.522	0.029		0.106	0.111
Q49B96	Cytochrome c oxidase assembly protein COX19	COX19	14.4	10.394	-2	0	1	1	0	0	0	0	0	0	0	0	0	0	1	0	0	0	0	0	0	0	1	0	0	0	0	0	0	0	0	0	0	0	0	0
Q4LDE5	Sushi, von Willebrand factor type A, EGF and pentraxin domain-containing protein 1	SVEP1	0.8	390.17	2.4826	3	2	2	0	0	0	0	1	1	0	1	0	1	0	0	1	1	0	1	0	1	0	0	1	1	0	1	0	28899	0	0	0	55517	0	0		0.714				1.386			1.941
Q5BJE1	Coiled-coil domain-containing protein 178	CCDC178	1.4	102.01	-2	0	1	1	0	0	0	0	0	0	0	0	1	1	1	1	0	0	1	1	1	1	1	1	0	0	1	1	0	0	0	0	0	0	0	0
Q5H8A4	GPI ethanolamine phosphate transferase 2	PIGG	0.8	108.17	-2	0	1	1	0	0	0	0	0	0	0	0	1	0	0	0	0	1	1	0	1	0	0	0	0	1	1	0	0	0	0	0	0	0	0	0
Q5JSH3	WD repeat-containing protein 44	WDR44	2.6	101.37	2.0422	2	2	2	0	1	0	0	0	0	0	0	0	1	0	0	0	0	0	0	0	1	0	0	0	0	0	0	0	235930	0	0	0	0	0	0		0.069
Q5QJE6	Deoxynucleotidyltransferase terminal-interacting protein 2	DNTTIP2	1.3	84.468	-2	0	1	1	0	0	0	0	0	0	0	0	0	0	0	0	0	0	0	1	0	0	0	0	0	0	0	1	0	0	0	0	0	0	0	0
Q5SRE5	Nucleoporin NUP188 homolog	NUP188	1	196.04	2.1683	2	2	2	0	1	0	0	0	0	0	1	1	1	1	1	1	2	1	1	1	1	1	1	1	2	1	1	70775	342470	60034	63300	28933	696650	54195	677950	0.37	1.365	0.238	0.501	0.207	2.806	0.342	2.995	2.567
Q5T749	Keratinocyte proline-rich protein	KPRP	10.9	64.135	6.544	5	5	5	0	0	0	0	0	0	5	0	0	0	0	0	0	0	5	0	0	0	0	0	0	0	5	0	0	0	0	0	0	0	12060000	0							2.812
Q5VTE0	Putative elongation factor 1-alpha-like 3	EEF1A1P5	21	50.184	10.615	9	5	5	4	0	0	0	0	0	2	0	2	0	1	1	0	1	4	1	2	0	1	1	0	1	4	1	12007000	0	275080	161810	0	68527	3489700	723600	3.687		0.064	0.076		0.017	1.296	0.188	0.392
Q5VTJ3	Kelch domain-containing protein 7A	KLHDC7A	2.1	84.478	-2	0	1	1	0	0	0	0	0	0	0	0	1	0	0	0	0	0	0	0	1	0	0	0	0	0	0	0	0	0	0	0	0	0	0	0
Q5W5X9	Tetratricopeptide repeat protein 23	TTC23	2.7	50.009	-2	0	1	1	0	0	0	0	0	0	0	0	0	0	0	0	0	1	0	0	0	0	0	0	0	1	0	0	0	0	0	0	0	0	0	0
Q684P5	Rap1 GTPase-activating protein 2	RAP1GAP2	1.6	80.055	-2	0	1	1	0	0	0	0	0	0	0	0	1	1	0	0	0	1	1	1	1	1	0	0	0	1	1	1	0	0	0	0	0	0	0	0
Q69YN4	Protein virilizer homolog	VIRMA	0.4	202.02	-2	0	1	1	0	0	0	0	0	0	0	0	0	0	0	0	0	0	0	1	0	0	0	0	0	0	0	1	0	0	0	0	0	0	0	0
Q69YU3	Ankyrin repeat domain-containing protein 34A	ANKRD34A	2.6	52.635	-2	0	1	1	0	0	0	0	0	0	0	0	0	0	0	0	0	0	0	0	0	0	0	0	0	0	0	0	0	0	0	0	0	0	0	0
Q6EMK4	Vasorin	VASN	12.9	71.712	274.56	98	7	7	8	8	11	8	10	11	7	9	7	6	7	6	6	7	6	6	7	6	7	6	6	7	6	6	54386000	61864000	77633000	46299000	63057000	101210000	57134000	78140000	0.922	0.8	0.998	1.19	1.459	1.323	1.172	1.12	1.298
Q6N022	Teneurin-4	TENM4	0.4	307.95	-2	0	1	1	0	0	0	0	0	0	0	0	0	1	0	0	0	0	0	0	0	1	0	0	0	0	0	0	0	0	0	0	0	0	0	0
Q6P179	Endoplasmic reticulum aminopeptidase 2	ERAP2	5.5	110.46	4.1476	9	4	4	0	0	0	1	1	2	1	2	0	1	0	2	1	2	2	4	0	1	0	2	1	2	2	4	0	132000	0	275310	273370	104470	235430	3067500		0.198		0.821	0.733	0.158	0.561	5.104	3.217
Q6P387	Uncharacterized protein C16orf46	C16orf46	2.5	43.417	1.6718	14	1	1	1	2	0	1	1	1	2	1	1	1	1	1	1	1	1	1	1	1	1	1	1	1	1	1	30088000	30553000	19822000	22280000	14656000	9203100	46681000	25149000	1.341	1.037	0.669	1.505	0.889	0.316	2.517	0.947	1.026
Q6PIF6	Unconventional myosin-VIIb	MYO7B	0.4	241.6	-2	0	1	1	0	0	0	0	0	0	0	0	0	0	0	0	0	0	1	1	0	0	0	0	0	0	1	1	0	0	0	0	0	0	0	0
Q6Q759	Sperm-associated antigen 17	SPAG17	0.8	251.74	1.6092	0	1	1	0	0	0	0	0	0	0	0	1	0	0	1	1	1	0	0	1	0	0	1	1	1	0	0	0	0	0	0	0	0	0	0
Q6TCH7	Progestin and adipoQ receptor family member 3	PAQR3	2.3	36.216	-2	0	1	1	0	0	0	0	0	0	0	0	0	0	0	0	0	0	0	0	0	0	0	0	0	0	0	0	0	0	0	0	0	0	0	0
Q6UWP8	Suprabasin	SBSN	45.8	60.54	138.78	74	14	14	4	6	8	4	3	11	4	7	8	9	10	5	6	11	8	9	8	9	10	5	6	11	8	9	2740400	2258000	11062000	1031800	1728600	6369900	2434700	6836400	0.662	0.415	2.024	0.378	0.569	1.186	0.711	1.395	1.11
Q6UX06	Olfactomedin-4	OLFM4	2.4	57.279	1.6991	1	1	1	0	0	0	0	0	0	0	0	0	0	0	0	0	0	0	0	0	0	0	0	0	0	0	0	0	0	0	0	0	0	0	0
Q6UX71	Plexin domain-containing protein 2	PLXDC2	11.9	59.582	28.185	22	5	5	3	2	2	0	3	4	1	1	5	3	3	0	3	4	3	1	5	3	3	0	3	4	3	1	7227700	6320900	4101400	0	2585400	4284200	4602900	3029200	2.199	1.465	0.945		1.072	1.004	1.693	0.778	0.74
Q6UXB8	Peptidase inhibitor 16	PI16	17.9	49.471	72.871	41	7	7	4	3	3	2	6	3	2	4	5	5	5	5	7	6	4	5	5	5	5	5	7	6	4	5	62822000	99766000	106630000	77730000	78296000	122490000	54776000	66125000	0.895	1.082	1.15	1.678	1.519	1.344	0.944	0.795	0.958
Q6UY14	ADAMTS-like protein 4	ADAMTSL4	4.5	116.54	49.566	20	3	3	1	2	4	1	2	1	2	2	2	2	3	3	2	1	2	2	2	2	3	3	2	1	2	2	557350	1601500	3857100	821310	711090	514560	1252200	2492300	0.442	0.967	2.316	0.987	0.767	0.314	1.201	1.669	0.838
Q6Y2X3	DnaJ homolog subfamily C member 14	DNAJC14	1.3	78.568	-2	0	1	1	0	0	0	0	0	0	0	0	1	1	1	0	0	1	0	0	1	1	1	0	0	1	0	0	0	0	0	0	0	0	0	0
Q6YHK3	CD109 antigen	CD109	6	161.69	71.13	48	7	7	3	5	5	4	5	3	4	6	4	6	6	4	6	4	4	5	4	6	6	4	6	4	4	5	1753400	4481200	4022100	1773900	4986700	1847700	3612200	4597900	0.575	1.12	1	0.882	2.229	0.467	1.433	1.274	1.51
Q6ZU69	Protein FAM205A	FAM205A	0.9	148.09	-2	0	1	1	0	0	0	0	0	0	0	0	0	0	1	0	0	0	0	0	0	0	1	0	0	0	0	0	0	0	0	0	0	0	0	0
Q6ZVX7	F-box only protein 50	NCCRP1	10.9	30.847	4.1139	6	3	3	0	0	2	0	0	0	4	0	0	0	1	1	1	0	3	1	0	0	1	1	1	0	3	1	0	0	2278300	171170	351620	0	5155500	234680			1.257	0.188	0.35		4.541	0.144	2.323
Q712K3	Ubiquitin-conjugating enzyme E2 R2	UBE2R2	4.6	27.166	-2	0	1	1	0	0	0	0	0	0	0	0	0	0	0	0	1	0	0	0	0	0	0	0	1	0	0	0	0	0	0	0	0	0	0	0
Q76LX8	A disintegrin and metalloproteinase with thrombospondin motifs 13	ADAMTS13	13.2	153.6	64.701	71	14	14	8	10	5	2	4	9	4	8	11	12	9	6	9	8	9	11	11	12	9	6	9	8	9	11	6351700	11194000	8846700	2610400	5986500	8175000	6855800	12270000	0.994	1.335	1.049	0.618	1.276	0.986	1.297	1.623	1.297
Q7L5D6	Golgi to ER traffic protein 4 homolog	GET4	5.2	36.504	-2	0	1	1	0	0	0	0	0	0	0	0	0	1	0	0	1	1	0	0	0	1	0	0	1	1	0	0	0	0	0	0	0	0	0	0
Q7Z398	Zinc finger protein 550	ZNF550	1.7	48.381	1.8545	11	1	1	1	1	1	1	1	1	1	1	1	1	1	1	1	1	1	1	1	1	1	1	1	1	1	1	19185000	24927000	18649000	17130000	12045000	30351000	28332000	51538000	0.785	0.777	0.578	1.061	0.672	0.957	1.403	1.781	1.504
Q7Z3B1	Neuronal growth regulator 1	NEGR1	5.6	38.719	1.9382	1	1	1	0	0	0	0	0	0	0	0	0	0	0	0	0	0	0	0	0	0	0	0	0	0	0	0	0	0	0	0	0	0	0	0
Q7Z3E2	Coiled-coil domain-containing protein 186	CCDC186	1	103.69	-2	0	1	1	0	0	0	0	0	0	0	0	1	1	1	1	0	1	1	1	1	1	1	1	0	1	1	1	0	0	0	0	0	0	0	0
Q7Z6E9	E3 ubiquitin-protein ligase RBBP6	RBBP6	0.7	201.56	-2	0	1	1	0	0	0	0	0	0	0	0	1	1	0	1	0	1	0	1	1	1	0	1	0	1	0	1	0	0	0	0	0	0	0	0
Q7Z7G0	Target of Nesh-SH3	ABI3BP	6.6	118.64	20.607	15	5	5	1	0	3	0	0	3	1	1	2	2	4	2	1	3	1	1	2	2	4	2	1	3	1	1	1386700	2188100	3664100	833320	444160	3425700	707660	1786100	0.912	1.096	1.825	0.83	0.398	1.735	0.563	0.992	0.791
Q7Z7M0	Multiple epidermal growth factor-like domains protein 8	MEGF8	3.9	303.1	29.561	34	10	10	3	2	2	3	3	1	2	3	3	3	5	5	4	2	5	3	3	3	5	5	4	2	5	3	777790	781750	677100	692770	529870	225090	943100	206030	1.223	0.937	0.807	1.651	1.137	0.273	1.794	0.274	0.753
Q86SQ4	Adhesion G-protein coupled receptor G6	ADGRG6	1.3	136.69	3.7141	6	1	1	0	0	0	1	1	0	0	0	1	0	1	1	1	0	0	0	1	0	1	1	1	0	0	0	398270	0	367740	130420	226920	0	0	0	1.013		0.709	0.503	0.787				1.061
Q86T96	E3 ubiquitin-protein ligase RNF180	RNF180	1.9	68.253	-2	0	1	1	0	0	0	0	0	0	0	0	0	0	0	1	1	1	1	1	0	0	0	1	1	1	1	1	0	0	0	0	0	0	0	0
Q86TH1	ADAMTS-like protein 2	ADAMTSL2	3.3	104.62	3.896	12	3	3	4	0	1	0	0	0	2	2	2	0	2	0	0	0	2	2	2	0	2	0	0	0	2	2	785770	0	1062800	0	0	0	564630	1545600	0.79		0.81				0.687	1.314	1.251
Q86U17	Serpin A11	SERPINA11	11.1	46.989	20.541	10	4	4	0	0	3	0	1	2	0	0	0	1	2	0	2	3	0	1	0	1	2	0	2	3	0	1	0	540890	6972900	0	1118700	7061900	0	964770		0.185	2.36		0.681	2.43		0.364	0.91
Q86UD1	Out at first protein homolog	OAF	11	30.688	4.6163	17	3	3	0	1	2	0	2	2	2	2	0	1	2	1	2	2	2	3	0	1	2	1	2	2	2	3	0	4921400	22309000	3265000	12442000	20051000	11965000	10622000		0.359	1.62	0.474	1.624	1.481	1.387	0.86	1.636
Q86UN3	Reticulon-4 receptor-like 2	RTN4RL2	9.8	46.105	9.1115	15	4	4	1	1	2	0	1	3	1	1	1	1	2	1	2	3	2	2	1	1	2	1	2	3	2	2	1676900	1402700	3245200	10479000	1750000	20073000	1394700	4030000	0.311	0.198	0.455	2.944	0.442	2.866	0.313	0.631	1.088
Q86UX7	Fermitin family homolog 3	FERMT3	38.2	75.952	186.36	69	20	20	24	19	14	8	1	0	2	1	20	19	17	11	3	0	4	4	20	19	17	11	3	0	4	4	66012000	80345000	54084000	17925000	3329200	0	404670	2830700	3.146	2.916	1.952	1.295	0.216		0.023	0.114	0.051
Q86VB7	Scavenger receptor cysteine-rich type 1 protein M130	CD163	18.9	125.45	169.63	122	17	17	9	10	11	10	13	13	15	9	13	12	15	13	15	15	14	13	13	12	15	13	15	15	14	13	13878000	11937000	27780000	13294000	25932000	28815000	26876000	25020000	0.749	0.492	1.137	1.089	1.909	1.199	1.756	1.142	1.732
Q86VF7	Nebulin-related-anchoring protein	NRAP	1.1	197.07	3.0616	0	1	1	0	0	0	0	0	0	0	0	1	1	0	0	0	0	0	1	1	1	0	0	0	0	0	1	0	0	0	0	0	0	0	0
Q86YW5	Trem-like transcript 1 protein	TREML1	5.1	32.678	3.6752	4	1	1	1	1	1	1	0	0	0	0	1	1	1	1	0	0	0	0	1	1	1	1	0	0	0	0	5283100	9940400	6137700	1997500	0	0	0	0	1.08	1.547	0.95	0.618
Q8IUB2	WAP four-disulfide core domain protein 3	WFDC3	3.9	24.687	-2	12	1	1	1	2	1	2	2	1	1	0	1	1	1	1	1	1	1	1	1	1	1	1	1	1	1	1	5537000	6806000	4331500	4833300	9120500	5732100	4970800	689290	1.212	1.135	0.718	1.604	2.722	0.967	1.316	0.127	1.099
Q8IUD2	ELKS/Rab6-interacting/CAST family member 1	ERC1	1.3	128.08	-2	0	1	1	0	0	0	0	0	0	0	0	0	0	1	1	0	0	0	0	0	0	1	1	0	0	0	0	0	0	0	0	0	0	0	0
Q8IUL8	Cartilage intermediate layer protein 2	CILP2	3.5	126.29	7.6176	12	3	3	2	0	4	1	0	2	1	2	1	0	3	1	1	1	1	1	1	0	3	1	1	1	1	1	361920	0	2475300	509420	226430	407600	274520	414150	0.648		3.354	1.382	0.551	0.562	0.595	0.626	0.325
Q8IV04	Carabin	TBC1D10C	2	49.712	1.7897	10	1	1	0	3	0	6	0	1	0	0	0	1	0	1	0	1	0	0	0	1	0	1	0	1	0	0	0	74426000	0	1116500000	0	0	0	0		0.114		3.391
Q8IV38	Ankyrin repeat and MYND domain-containing protein 2	ANKMY2	2.3	49.298	-2	0	1	1	0	0	0	0	0	0	0	0	1	0	1	1	1	1	1	0	1	0	1	1	1	1	1	0	0	0	0	0	0	0	0	0
Q8IW19	Aprataxin and PNK-like factor	APLF	2.2	56.955	-2	0	1	1	0	0	0	0	0	0	0	0	0	0	0	0	0	1	0	0	0	0	0	0	0	1	0	0	0	0	0	0	0	0	0	0
Q8IWL2	Pulmonary surfactant-associated protein A1	SFTPA1	8.9	26.242	3.0818	4	2	2	0	0	1	0	0	1	0	0	1	1	1	1	1	1	1	1	1	1	1	1	1	1	1	1	2372600	882030	4605100	1591200	724030	2587300	685060	2400600	0.951	0.269	1.397	0.966	0.395	0.799	0.332	0.813	0.653
Q8IWV2	Contactin-4	CNTN4	3.5	113.45	4.4987	9	3	3	0	1	1	0	0	1	0	0	1	1	1	0	0	1	0	0	1	1	1	0	0	1	0	0	240730	685400	685020	0	0	0	0	0	0.677	1.468	1.459
Q8IXY8	Problable inactive peptidyl-prolyl cis-trans isomerase-like 6	PPIL6	4.2	35.228	-2	0	1	1	0	0	0	0	0	0	0	0	0	0	0	0	0	0	0	0	0	0	0	0	0	0	0	0	0	0	0	0	0	0	0	0
Q8IY92	Structure-specific endonuclease subunit SLX4	SLX4	0.8	200.01	-2	0	1	1	0	0	0	0	0	0	0	0	0	0	1	1	0	1	0	1	0	0	1	1	0	1	0	1	0	0	0	0	0	0	0	0
Q8IYE1	Coiled-coil domain-containing protein 13	CCDC13	1.7	80.883	-2	0	1	1	0	0	0	0	0	0	0	0	0	0	0	1	0	0	0	1	0	0	0	1	0	0	0	1	0	0	0	0	0	0	0	0
Q8IZF2	Adhesion G protein-coupled receptor F5	ADGRF5	7.1	149.46	16.202	37	7	7	2	2	4	3	3	2	4	5	5	2	4	3	5	4	5	5	5	2	4	3	5	4	5	5	2213400	534930	1753000	889990	854110	2871800	2453100	5118800	1.16	0.214	0.696	0.707	0.61	1.16	1.556	2.267	2.014
Q8IZQ8	Myocardin	MYOCD	1.2	102	-2	0	1	1	0	0	0	0	0	0	0	0	1	1	1	1	1	1	1	1	1	1	1	1	1	1	1	1	0	0	0	0	0	0	0	0
Q8IZW8	Tensin-4	TNS4	1.1	76.763	2.768	10	1	1	1	1	1	1	1	1	1	1	1	1	1	1	1	1	1	1	1	1	1	1	1	1	1	1	3172600	5095200	4958000	4550000	5636000	3376400	5318900	5488500	0.808	0.988	0.956	1.756	1.956	0.663	1.638	1.18	1.206
Q8N3E9	1-phosphatidylinositol 4,5-bisphosphate phosphodiesterase delta-3	PLCD3	1.5	89.257	-2	0	1	1	0	0	0	0	0	0	0	0	0	0	0	0	1	0	0	0	0	0	0	0	1	0	0	0	0	0	0	0	0	0	0	0
Q8N7Z2	Golgin subfamily A member 6-like protein 1	GOLGA6L1	1.2	83.068	-2	0	1	1	0	0	0	0	0	0	0	0	0	0	1	0	1	0	0	0	0	0	1	0	1	0	0	0	0	0	0	0	0	0	0	0
Q8NB25	Protein FAM184A	FAM184A	1	132.96	1.9407	0	1	1	0	0	0	0	0	0	0	0	0	0	0	0	0	1	0	0	0	0	0	0	0	1	0	0	0	0	0	0	0	0	0	0
Q8NBJ4	Golgi membrane protein 1	GOLM1	21.2	45.333	55.894	44	8	8	5	3	4	2	6	6	4	1	7	4	6	7	5	5	5	3	7	4	6	7	5	5	5	3	22948000	20835000	21904000	18057000	6672100	17298000	7685000	36517000	1.464	1.013	1.058	1.745	0.58	0.85	0.593	1.968	0.756
Q8NBP7	Proprotein convertase subtilisin/kexin type 9	PCSK9	15.9	74.285	249.55	75	9	9	5	5	5	8	8	6	4	10	5	6	6	7	8	8	6	8	5	6	6	7	8	8	6	8	14949000	15472000	12933000	15777000	8453800	23277000	13798000	21260000	1.105	0.872	0.724	1.769	0.852	1.325	1.234	1.328	1.06
Q8NCA5	Protein FAM98A	FAM98A	3.1	55.4	-2	0	1	1	0	0	0	0	0	0	0	0	1	1	1	0	0	1	1	1	1	1	1	0	0	1	1	1	0	0	0	0	0	0	0	0
Q8NDA8	Maestro heat-like repeat-containing protein family member 1	MROH1	0.8	181.25	-2	0	1	1	0	0	0	0	0	0	0	0	1	1	1	1	1	1	1	0	1	1	1	1	1	1	1	0	0	0	0	0	0	0	0	0
Q8NDB2	B-cell scaffold protein with ankyrin repeats	BANK1	1.3	89.281	-2	0	1	1	0	0	0	0	0	0	0	0	1	1	1	1	1	1	1	1	1	1	1	1	1	1	1	1	0	0	0	0	0	0	0	0
Q8NFJ9	Bardet-Biedl syndrome 1 protein	BBS1	2.5	65.083	-2	0	1	1	0	0	0	0	0	0	0	0	0	1	0	0	0	0	0	0	0	1	0	0	0	0	0	0	0	0	0	0	0	0	0	0
Q8NGQ2	Olfactory receptor 6Q1	OR6Q1	2.8	35.736	-2	0	1	1	0	0	0	0	0	0	0	0	1	1	1	1	0	1	1	0	1	1	1	1	0	1	1	0	0	0	0	0	0	0	0	0
Q8NHQ8	Ras association domain-containing protein 8	RASSF8	1.7	48.326	4.5611	0	1	1	0	0	0	0	0	0	0	0	1	1	1	1	1	1	1	1	1	1	1	1	1	1	1	1	0	0	0	0	0	0	0	0
Q8TB03	Uncharacterized protein CXorf38	CXorf38	4.4	36.67	-2	0	1	1	0	0	0	0	0	0	0	0	0	1	1	1	1	0	1	0	0	1	1	1	1	0	1	0	0	0	0	0	0	0	0	0
Q8TBY8	Polyamine-modulated factor 1-binding protein 1	PMFBP1	1.3	119.08	-2	0	1	1	0	0	0	0	0	0	0	0	0	1	0	0	0	0	1	0	0	1	0	0	0	0	1	0	0	0	0	0	0	0	0	0
Q8TER0	Sushi, nidogen and EGF-like domain-containing protein 1	SNED1	2.8	152.2	5.5794	8	3	3	0	1	2	0	1	0	1	0	2	3	2	2	2	3	1	2	2	3	2	2	2	3	1	2	36764000	34558000	1091300	8411400	3053800	54621000	757510	1099000	2.104	1.506	0.047	0.729	0.237	2.407	0.052	0.053	0.627
Q8TF40	Folliculin-interacting protein 1	FNIP1	0.6	130.55	-2	0	1	1	0	0	0	0	0	0	0	0	0	1	0	0	0	0	0	0	0	1	0	0	0	0	0	0	0	0	0	0	0	0	0	0
Q8TF71	Monocarboxylate transporter 10	SLC16A10	2.1	55.492	-2	0	1	1	0	0	0	0	0	0	0	0	1	0	0	0	1	0	0	0	1	0	0	0	1	0	0	0	0	0	0	0	0	0	0	0
Q8WUJ0	Serine/threonine/tyrosine-interacting protein	STYX	5.8	25.492	-2	0	1	1	0	0	0	0	0	0	0	0	0	0	0	0	0	1	0	0	0	0	0	0	0	1	0	0	0	0	0	0	0	0	0	0
Q8WVN8	Ubiquitin-conjugating enzyme E2 Q2	UBE2Q2	4	42.818	-2	0	1	1	0	0	0	0	0	0	0	0	0	0	1	0	0	0	0	0	0	0	1	0	0	0	0	0	0	0	0	0	0	0	0	0
Q8WZ42	Titin	TTN	0.2	3816	4.4473	24	5	5	3	2	2	1	1	4	2	0	4	3	3	3	3	3	3	2	4	3	3	3	3	3	3	2	287370	607510	534350	355560	518740	369020	539910	300760	0.734	1.182	1.033	1.376	1.805	0.726	1.667	0.649	1.121
Q8WZ75	Roundabout homolog 4	ROBO4	4.4	107.46	73.235	13	3	3	1	1	2	1	1	1	1	2	3	2	3	2	1	1	1	3	3	2	3	2	1	1	1	3	1246100	1336700	2736500	378610	620140	1102500	762680	3153500	1.024	0.837	1.704	0.472	0.694	0.698	0.758	2.19	1.075
Q92496	Complement factor H-related protein 4	CFHR4	18.7	65.35	44.568	23	8	3	2	2	4	4	1	2	2	1	8	7	7	7	6	7	6	6	3	3	3	3	2	3	3	2	11122000	26119000	51856000	27556000	17790000	24174000	7939400	12573000	0.574	1.028	2.029	2.157	1.252	0.961	0.496	0.548	0.563
Q92544	Transmembrane 9 superfamily member 4	TM9SF4	1.7	74.518	5.736	0	1	1	0	0	0	0	0	0	0	0	1	1	0	0	1	0	1	0	1	1	0	0	1	0	1	0	0	0	0	0	0	0	0	0
Q92569	Phosphatidylinositol 3-kinase regulatory subunit gamma	PIK3R3	2.8	54.448	-2	0	1	1	0	0	0	0	0	0	0	0	1	1	1	0	1	0	0	0	1	1	1	0	1	0	0	0	0	0	0	0	0	0	0	0
Q92616	eIF-2-alpha kinase activator GCN1	GCN1	0.5	292.75	-2	0	1	1	0	0	0	0	0	0	0	0	0	0	0	1	0	0	0	0	0	0	0	1	0	0	0	0	0	0	0	0	0	0	0	0
Q92686	Neurogranin	NRGN	19.2	7.6184	2.3812	2	1	1	0	2	0	0	0	0	0	0	1	1	1	0	0	0	0	0	1	1	1	0	0	0	0	0	3643500	16940000	3888900	0	0	0	0	0	0.533	1.888	0.431
Q92820	Gamma-glutamyl hydrolase	GGH	30.8	35.964	139.75	65	8	8	3	9	3	5	7	9	3	7	3	7	3	3	4	7	4	4	3	7	3	3	4	7	4	4	39733000	70334000	27062000	28832000	46651000	73668000	26291000	64770000	0.916	1.236	0.473	1.007	1.467	1.309	0.733	1.262	1.314
Q92823	Neuronal cell adhesion molecule	NRCAM	2.2	143.89	3.2488	2	2	2	0	0	1	0	0	0	0	0	0	0	1	0	0	0	0	0	0	0	1	0	0	0	0	0	0	0	0	0	0	0	0	0
Q92859	Neogenin	NEO1	4.4	160.01	19.136	17	5	5	1	1	1	1	1	3	1	2	2	2	3	2	3	3	1	2	2	2	3	2	3	3	1	2	378730	431670	1237800	889590	1344600	1014200	388520	687700	0.496	0.431	1.228	1.767	2.4	1.024	0.616	0.761	1.224
Q92882	Osteoclast-stimulating factor 1	OSTF1	5.6	23.787	2.2325	1	1	1	0	1	0	0	0	0	0	0	0	1	0	0	0	0	0	0	0	1	0	0	0	0	0	0	0	1113200	0	0	0	0	0	0		0.909
Q92954	Proteoglycan 4	PRG4	15.9	151.06	159.54	93	20	20	6	9	7	7	7	15	9	10	13	12	11	11	11	17	11	14	13	12	11	11	11	17	11	14	24515000	29722000	29043000	21085000	18359000	70739000	24390000	42275000	0.911	0.841	0.817	1.186	0.93	2.024	1.095	1.327	1.432
Q93045	Stathmin-2	STMN2	5.6	20.828	2.5548	1	1	1	0	0	0	0	0	0	0	0	0	0	0	0	0	0	0	0	0	0	0	0	0	0	0	0	0	0	0	0	0	0	0	0
Q93063	Exostosin-2	EXT2	2.6	82.254	1.6934	7	2	2	0	0	0	1	0	1	1	1	2	1	1	2	2	2	2	2	2	1	1	2	2	2	2	2	756800	322050	285750	745820	1365800	1451100	817240	1312000	1.106	0.358	0.316	1.651	2.719	1.633	1.444	1.62	2.161
Q96BW1	Uracil phosphoribosyltransferase homolog	UPRT	5.2	33.786	2.0474	0	1	1	0	0	0	0	0	0	0	0	0	1	0	0	0	0	0	0	0	1	0	0	0	0	0	0	0	0	0	0	0	0	0	0
Q96EY7	Pentatricopeptide repeat domain-containing protein 3, mitochondrial	PTCD3	1.7	78.549	-2	0	1	1	0	0	0	0	0	0	0	0	0	0	0	0	0	0	0	0	0	0	0	0	0	0	0	0	0	0	0	0	0	0	0	0
Q96FQ6	Protein S100-A16	S100A16	32	11.801	9.4839	4	3	3	0	0	0	0	0	0	4	0	0	0	0	0	0	0	3	0	0	0	0	0	0	0	3	0	0	0	0	0	0	0	26613000	0							1.443
Q96G28	Cilia- and flagella-associated protein 36	CFAP36	2.9	39.446	-2	0	1	1	0	0	0	0	0	0	0	0	1	1	1	1	1	1	1	1	1	1	1	1	1	1	1	1	0	0	0	0	0	0	0	0
Q96IY4	Carboxypeptidase B2	CPB2	28.6	48.424	323.31	160	11	11	16	14	12	8	19	16	10	14	9	9	8	9	9	9	9	9	9	9	8	9	9	9	9	9	197540000	274910000	199890000	133680000	216560000	392860000	140690000	274700000	0.889	0.942	0.681	0.911	1.327	1.361	0.765	1.043	1.313
Q96JB1	Dynein heavy chain 8, axonemal	DNAH8	0.5	514.66	-2	3	2	2	0	0	1	0	0	1	0	0	1	2	1	2	1	1	2	1	1	2	1	2	1	1	2	1	2050900	5415100	2672700	1797900	162580	315530	2716000	376820	1.06	2.133	1.047	1.409	0.114	0.126	1.698	0.164	0.372
Q96JB2	Conserved oligomeric Golgi complex subunit 3	COG3	2.2	94.095	1.7394	0	1	1	0	0	0	0	0	0	0	0	1	0	0	0	0	0	0	0	1	0	0	0	0	0	0	0	0	0	0	0	0	0	0	0
Q96JY0	Protein maelstrom homolog	MAEL	2.8	49.218	-2	0	1	1	0	0	0	0	0	0	0	0	0	1	0	0	0	0	0	0	0	1	0	0	0	0	0	0	0	0	0	0	0	0	0	0
Q96KN2	Beta-Ala-His dipeptidase	CNDP1	38.1	56.705	245.66	216	15	15	22	18	21	11	16	24	22	21	14	14	14	12	13	14	13	12	14	14	14	12	13	14	13	12	157330000	183110000	301400000	116420000	114750000	324430000	321110000	343470000	0.844	0.748	1.225	0.946	0.839	1.34	2.084	1.556	1.546
Q96KP4	Cytosolic non-specific dipeptidase	CNDP2	3.8	52.878	2.9426	2	2	2	0	1	0	0	0	0	0	0	0	1	1	0	0	0	0	0	0	1	1	0	0	0	0	0	0	161640	90443	0	0	0	0	0		0.236	0.131
Q96NS8	Putative protein CLUHP3	CLUHP3	7.5	16.687	-2	0	1	1	0	0	0	0	0	0	0	0	1	0	1	1	1	1	1	1	1	0	1	1	1	1	1	1	0	0	0	0	0	0	0	0
Q96NZ9	Proline-rich acidic protein 1	PRAP1	19.9	17.207	6.6847	15	3	3	3	1	0	1	0	5	0	0	3	1	2	2	2	3	1	2	3	1	2	2	2	3	1	2	20063000	9782500	12480000	2372000	9431000	57233000	3562900	14292000	1.572	0.584	0.74	0.282	1.007	3.452	0.338	0.946	1.807
Q96PD5	N-acetylmuramoyl-L-alanine amidase	PGLYRP2	33	62.216	323.31	232	11	9	20	19	19	18	22	28	18	18	9	11	8	8	10	11	8	9	8	9	7	7	9	9	7	7	475570000	799690000	586700000	362850000	498950000	840090000	446970000	436410000	0.926	1.186	0.865	1.071	1.324	1.26	1.052	0.718	1.076
Q96PI1	Small proline-rich protein 4	SPRR4	11.4	8.7931	1.7608	1	1	1	0	0	0	0	0	0	1	0	0	0	0	0	0	0	1	0	0	0	0	0	0	0	1	0	0	0	0	0	0	0	9070800	0							1.443
Q96S96	Phosphatidylethanolamine-binding protein 4	PEBP4	18.1	25.733	11.054	9	3	3	0	0	2	0	0	2	0	2	2	1	2	1	1	2	1	2	2	1	2	1	1	2	1	2	2257300	2594300	4112900	567230	280150	20460000	1369900	4137100	0.609	0.533	0.84	0.231	0.102	4.25	0.447	0.943	2.595
Q99436	Proteasome subunit beta type-7	PSMB7	7.6	29.965	2.3486	1	2	2	0	0	0	0	0	0	0	0	0	0	1	0	0	0	0	0	0	0	1	0	0	0	0	0	0	0	1553500	0	0	0	0	0			0.795
Q99497	Protein/nucleic acid deglycase DJ-1	PARK7	38.1	19.891	43.872	42	6	6	4	7	6	5	3	2	2	1	5	5	5	5	3	2	2	1	5	5	5	5	3	2	2	1	21880000	40490000	34835000	7215800	4559300	2312700	2260200	1359600	1.548	2.181	1.865	0.774	0.439	0.126	0.193	0.082	0.132
Q99650	Oncostatin-M-specific receptor subunit beta	OSMR	2.9	110.51	4.8889	4	2	2	1	1	1	1	0	0	0	0	1	1	1	1	1	1	1	1	1	1	1	1	1	1	1	1	414760	330720	1052300	387560	209070	460070	502480	558460	0.975	0.592	1.873	1.38	0.67	0.833	1.429	1.109	0.838
Q99784	Noelin	OLFM1	16.3	55.342	76.026	55	7	7	4	5	7	4	3	5	8	8	6	6	6	6	4	5	7	7	6	6	6	6	4	5	7	7	19912000	11760000	35978000	12760000	22565000	22830000	27114000	40640000	1.049	0.472	1.434	1.018	1.62	0.926	1.726	1.807	1.53
Q99941	Cyclic AMP-dependent transcription factor ATF-6 beta	ATF6B	1.7	76.708	1.9535	4	1	1	1	0	2	0	0	0	0	1	1	0	1	0	0	1	0	1	1	0	1	0	0	1	0	1	454770	0	410930	0	0	355780	0	879970	0.876		0.599			0.528		1.432	1.329
Q99969	Retinoic acid receptor responder protein 2	RARRES2	21.5	18.617	234.46	24	3	3	1	1	1	1	2	5	2	4	2	1	3	1	2	3	1	3	2	1	3	1	2	3	1	3	41801000	30759000	36905000	9539200	35643000	104440000	9834500	49417000	1.325	0.743	0.886	0.458	1.538	2.549	0.377	1.323	1.696
Q99983	Osteomodulin	OMD	2.4	49.492	-2	0	1	1	0	0	0	0	0	0	0	0	0	0	1	0	0	0	0	0	0	0	1	0	0	0	0	0	0	0	0	0	0	0	0	0
Q9BQ61	Telomerase RNA component interacting RNase	TRIR	6.8	18.419	-2	0	1	1	0	0	0	0	0	0	0	0	0	1	1	1	1	1	1	1	0	1	1	1	1	1	1	1	0	0	0	0	0	0	0	0
Q9BRA2	Thioredoxin domain-containing protein 17	TXNDC17	18.7	13.941	3.2472	2	2	2	0	0	0	0	0	0	0	0	0	0	1	0	0	0	0	0	0	0	1	0	0	0	0	0	0	0	929410	0	0	0	0	0			0.352
Q9BS26	Endoplasmic reticulum resident protein 44	ERP44	3.7	46.971	2.4141	4	1	1	1	1	0	0	0	1	0	0	1	1	1	1	0	1	0	1	1	1	1	1	0	1	0	1	504590	567340	923500	270450	0	565500	0	86927	1.259	1.078	1.744	1.022		1.086		0.183	0.497
Q9BTY2	Plasma alpha-L-fucosidase	FUCA2	9.9	54.066	5.2157	21	5	5	2	1	3	1	1	2	1	0	4	5	4	3	4	4	4	4	4	5	4	3	4	4	4	4	6229500	8755500	16723000	6267600	7185200	21425000	6720400	7628000	0.711	0.761	1.445	1.083	1.117	1.882	0.926	0.735	1.165
Q9BUN1	Protein MENT	MENT	10.6	36.769	8.7661	9	2	2	2	1	2	1	0	1	1	0	2	1	2	1	1	1	1	1	2	1	2	1	1	1	1	1	2296100	3522100	6164900	2210300	2371500	3856000	3901000	2337400	0.773	0.904	1.573	1.128	1.088	1	1.589	0.665	0.992
Q9BWH6	RNA polymerase II-associated protein 1	RPAP1	0.8	152.75	-2	0	1	1	0	0	0	0	0	0	0	0	0	0	0	0	0	0	0	0	0	0	0	0	0	0	0	0	0	0	0	0	0	0	0	0
Q9BWP8	Collectin-11	COLEC11	18.8	28.665	50.31	35	4	4	3	2	5	1	2	3	2	2	4	4	4	3	3	4	3	2	4	4	4	3	3	4	3	2	37197000	65648000	79765000	20579000	22441000	33277000	13496000	19166000	1.018	1.368	1.653	0.854	0.836	0.701	0.446	0.443	0.496
Q9BXJ4	Complement C1q tumor necrosis factor-related protein 3	C1QTNF3	7.3	26.994	3.8928	6	2	2	1	0	1	0	0	1	1	1	1	1	2	1	0	2	2	1	1	1	2	1	0	2	2	1	0	4643700	15643000	3832000	0	7150500	11568000	0		0.543	1.819	0.892		0.846	2.147		1.38
Q9BXR6	Complement factor H-related protein 5	CFHR5	23.4	64.419	99.859	62	11	10	4	9	2	8	5	4	3	9	8	9	8	10	8	9	9	9	7	8	7	9	7	8	8	8	40990000	31093000	28482000	26785000	32787000	64011000	21364000	50563000	1.372	0.793	0.722	1.358	1.496	1.65	0.864	1.429	1.281
Q9BXX0	EMILIN-2	EMILIN2	0.7	115.69	-2	0	1	1	0	0	0	0	0	0	0	0	0	0	0	0	0	0	0	0	0	0	0	0	0	0	0	0	0	0	0	0	0	0	0	0
Q9BY12	S phase cyclin A-associated protein in the endoplasmic reticulum	SCAPER	0.9	158.29	1.7443	0	1	1	0	0	0	0	0	0	0	0	1	1	1	1	1	1	1	0	1	1	1	1	1	1	1	0	0	0	0	0	0	0	0	0
Q9BY66	Lysine-specific demethylase 5D	KDM5D	0.8	174.07	-2	0	1	1	0	0	0	0	0	0	0	0	1	1	1	1	0	1	1	1	1	1	1	1	0	1	1	1	0	0	0	0	0	0	0	0
Q9BY67	Cell adhesion molecule 1	CADM1	8.1	48.509	34.438	12	3	3	0	3	2	2	0	1	1	1	1	3	2	2	0	2	2	2	1	3	2	2	0	2	2	2	2884200	3588400	8577500	1199300	0	5301800	2832300	7578000	0.797	0.756	1.797	0.503		1.13	0.947	1.77	1.331
Q9BYE3	Late cornified envelope protein 3D	LCE3D	20.7	9.4435	2.1756	1	1	1	0	0	0	0	0	0	1	0	0	0	0	0	0	0	1	0	0	0	0	0	0	0	1	0	0	0	0	0	0	0	14787000	0							1.873
Q9BYJ0	Fibroblast growth factor-binding protein 2	FGFBP2	5.4	24.581	7.2525	5	1	1	0	2	1	0	0	1	0	0	0	1	1	0	0	1	0	1	0	1	1	0	0	1	0	1	0	1381000	1528300	0	0	0	0	1072300		1.201	1.321					1.033	0.819
Q9BZJ4	Solute carrier family 25 member 39	SLC25A39	4.5	39.248	-2	0	1	1	0	0	0	0	0	0	0	0	0	0	0	1	0	0	0	0	0	0	0	1	0	0	0	0	0	0	0	0	0	0	0	0
Q9BZW7	Testis-specific gene 10 protein	TSGA10	2.1	81.42	-2	0	1	1	0	0	0	0	0	0	0	0	0	0	0	0	0	0	0	0	0	0	0	0	0	0	0	0	0	0	0	0	0	0	0	0
Q9C0I9	Leucine-rich repeat-containing protein 27	LRRC27	2.5	60.089	-2	0	1	1	0	0	0	0	0	0	0	0	0	0	0	0	0	0	0	0	0	0	0	0	0	0	0	0	0	0	0	0	0	0	0	0
Q9GZZ0	Homeobox protein Hox-D1	HOXD1	6.1	34.093	1.8016	11	1	1	2	0	0	1	2	2	1	0	1	1	1	1	1	1	1	1	1	1	1	1	1	1	1	1	136350000	271400000	146810000	16005000	170280000	447040000	139960000	138050000	0.943	1.43	0.769	0.168	1.605	2.381	1.17	0.806	1.801
Q9H0L4	Cleavage stimulation factor subunit 2 tau variant	CSTF2T	2.3	64.436	-2	0	1	1	0	0	0	0	0	0	0	0	1	1	1	0	1	1	1	0	1	1	1	0	1	1	1	0	0	0	0	0	0	0	0	0
Q9H0Y0	Ubiquitin-like-conjugating enzyme ATG10	ATG10	3.2	25.279	-2	0	1	1	0	0	0	0	0	0	0	0	1	1	1	1	1	1	1	0	1	1	1	1	1	1	1	0	0	0	0	0	0	0	0	0
Q9H169	Stathmin-4	STMN4	6.3	22.071	-2	0	1	1	0	0	0	0	0	0	0	0	0	0	0	0	0	0	1	0	0	0	0	0	0	0	1	0	0	0	0	0	0	0	0	0
Q9H269	Vacuolar protein sorting-associated protein 16 homolog	VPS16	1.7	94.693	-2	0	1	1	0	0	0	0	0	0	0	0	1	1	1	1	1	1	1	0	1	1	1	1	1	1	1	0	0	0	0	0	0	0	0	0
Q9H299	SH3 domain-binding glutamic acid-rich-like protein 3	SH3BGRL3	31.2	10.438	61.206	22	3	3	3	4	5	1	1	1	1	3	3	3	3	2	3	1	2	2	3	3	3	2	3	1	2	2	144800000	242290000	119030000	36463000	21124000	3926400	15485000	26675000	2.865	3.653	1.784	1.094	0.569	0.06	0.371	0.446	0.154
Q9H2C2	Protein ARV1	ARV1	4.4	31.052	-2	0	1	1	0	0	0	0	0	0	0	0	0	0	1	0	0	0	0	0	0	0	1	0	0	0	0	0	0	0	0	0	0	0	0	0
Q9H2F5	Enhancer of polycomb homolog 1	EPC1	1.3	93.462	-2	0	1	1	0	0	0	0	0	0	0	0	1	1	0	0	0	0	0	0	1	1	0	0	0	0	0	0	0	0	0	0	0	0	0	0
Q9H2X9	Solute carrier family 12 member 5	SLC12A5	0.8	126.18	-2	0	1	1	0	0	0	0	0	0	0	0	0	1	1	0	1	0	0	0	0	1	1	0	1	0	0	0	0	0	0	0	0	0	0	0
Q9H3K6	BolA-like protein 2	BOLA2	18.6	10.116	3.6105	1	1	1	0	0	0	0	0	0	0	0	0	0	0	0	0	0	0	0	0	0	0	0	0	0	0	0	0	0	0	0	0	0	0	0
Q9H497	Torsin-3A	TOR3A	2.8	46.198	-2	0	1	1	0	0	0	0	0	0	0	0	0	0	0	0	0	0	0	0	0	0	0	0	0	0	0	0	0	0	0	0	0	0	0	0
Q9H4A3	Serine/threonine-protein kinase WNK1	WNK1	0.5	250.79	1.6385	5	1	1	1	0	0	1	0	0	1	0	1	1	1	1	1	1	1	1	1	1	1	1	1	1	1	1	9334700	11461000	13162000	10775000	8273000	13974000	9673400	11876000	0.739	0.691	0.788	1.291	0.891	0.851	0.925	0.793	0.986
Q9H4A9	Dipeptidase 2	DPEP2	4.7	53.364	4.7505	2	2	2	0	1	0	0	0	0	0	0	0	1	2	1	0	1	0	0	0	1	2	1	0	1	0	0	0	0	1864600	437980	0	479910	0	0			1.748	0.821		0.458			0.357
Q9H4G4	Golgi-associated plant pathogenesis-related protein 1	GLIPR2	33.1	17.218	16.699	22	4	4	3	1	1	3	1	2	0	2	3	1	1	3	1	3	1	2	3	1	1	3	1	3	1	2	2645400	0	6538500	11086000	2460500	5426900	1866600	8042500	0.495		0.926	3.143	0.628	0.782	0.423	1.271	0.51
Q9H6D3	XK-related protein 8	XKR8	1.8	44.654	-2	0	1	1	0	0	0	0	0	0	0	0	0	1	1	0	1	0	0	0	0	1	1	0	1	0	0	0	0	0	0	0	0	0	0	0
Q9H6R7	WD repeat and coiled-coil-containing protein	WDCP	1.5	79.135	-2	0	1	1	0	0	0	0	0	0	0	0	0	1	0	0	0	0	0	0	0	1	0	0	0	0	0	0	0	0	0	0	0	0	0	0
Q9H8L6	Multimerin-2	MMRN2	4.1	104.41	6.8361	17	3	3	2	3	1	2	1	2	2	1	2	3	1	2	1	2	2	1	2	3	1	2	1	2	2	1	3561600	5276200	7242000	2179900	4650100	5818300	4300800	4207200	0.888	1.002	1.366	0.823	1.579	1.117	1.296	0.886	1.196
Q9HBB8	Cadherin-related family member 5	CDHR5	6.7	88.222	6.1547	6	4	4	0	3	0	0	0	1	0	0	0	3	0	1	1	2	3	1	0	3	0	1	1	2	3	1	0	1656300	0	449750	380990	715070	1249200	828710		1.806		0.976	0.743	0.789	2.163	1.002	0.844
Q9HBI1	Beta-parvin	PARVB	13.5	41.714	63.053	15	4	4	5	5	3	2	0	0	0	0	4	4	4	4	1	0	1	0	4	4	4	4	1	0	1	0	21810000	25998000	26092000	9581900	871350	0	411790	0	1.842	1.673	1.669	1.226	0.101		0.042		0.045
Q9HBR0	Putative sodium-coupled neutral amino acid transporter 10	SLC38A10	4	119.76	10.477	6	3	3	0	2	0	0	0	2	1	0	1	2	0	0	0	2	1	0	1	2	0	0	0	2	1	0	284530	0	0	0	0	281380	337060	0	1.311					0.998	1.877		1.096
Q9HBW9	Adhesion G protein-coupled receptor L4	ADGRL4	1.6	77.81	1.6491	3	1	1	0	1	1	0	0	0	0	0	0	1	1	1	0	0	0	1	0	1	1	1	0	0	0	1	0	0	1048000	101770	0	0	0	475870			2.201	0.427				1.115	0.849
Q9HC38	Glyoxalase domain-containing protein 4	GLOD4	7.7	34.793	4.0271	3	2	2	0	1	0	0	0	0	0	0	2	1	1	1	0	0	0	1	2	1	1	1	0	0	0	1	550460	0	118430	54337	0	0	0	205330	1.581		0.258	0.237				0.498	0.72
Q9HCG1	Zinc finger protein 160	ZNF160	0.9	94.111	-2	0	1	1	0	0	0	0	0	0	0	0	1	0	0	0	1	0	0	1	1	0	0	0	1	0	0	1	0	0	0	0	0	0	0	0
Q9HCN6	Platelet glycoprotein VI	GP6	6.2	36.866	3.1519	5	2	2	1	3	1	0	0	0	0	0	1	2	1	1	1	1	1	1	1	2	1	1	1	1	1	1	7094300	12868000	11454000	6823300	6783500	7741400	8368800	12910000	0.829	1.146	1.015	1.21	1.081	0.698	1.183	1.275	1.009
Q9HCU0	Endosialin	CD248	2.9	80.858	2.1374	3	2	2	0	0	1	0	0	0	0	0	0	1	2	0	0	1	2	1	0	1	2	0	0	1	2	1	0	792120	2347800	0	0	631690	2444500	586890		0.431	1.271			0.347	2.113	0.354	1.102
Q9HCY8	Protein S100-A14	S100A14	21.2	11.662	2.2765	2	2	2	0	0	0	0	0	0	2	0	0	0	0	0	0	0	2	0	0	0	0	0	0	0	2	0	0	0	0	0	0	0	3086200	0							1.824
Q9HDC9	Adipocyte plasma membrane-associated protein	APMAP	22.6	46.48	16.486	35	8	8	1	5	3	1	4	8	2	3	4	8	5	5	5	8	4	5	4	8	5	5	5	8	4	5	7619500	12069000	14396000	8525800	8727000	33522000	11435000	6996100	0.783	0.945	1.12	1.327	1.221	2.653	1.42	0.607	1.413
Q9NNZ3	DnaJ homolog subfamily C member 4	DNAJC4	4.1	27.593	-2	0	1	1	0	0	0	0	0	0	0	0	1	0	1	1	0	1	1	0	1	0	1	1	0	1	1	0	0	0	0	0	0	0	0	0
Q9NPH3	Interleukin-1 receptor accessory protein	IL1RAP	10.4	65.418	15.309	60	6	6	6	7	6	7	3	6	6	3	5	6	6	6	5	6	5	5	5	6	6	6	5	6	5	5	15678000	30230000	25854000	11605000	12061000	14721000	19001000	15398000	0.955	1.402	1.192	1.071	1	0.69	1.398	0.792	0.84
Q9NPR2	Semaphorin-4B	SEMA4B	6.5	92.192	6.6824	13	5	5	1	0	2	0	2	1	0	2	1	0	2	1	2	3	2	4	1	0	2	1	2	3	2	4	568600	0	1826000	850120	1375800	1986000	706500	676090	0.519		1.262	1.175	1.711	1.395	0.779	0.521	1.118
Q9NPY3	Complement component C1q receptor	CD93	19.5	68.559	110.04	35	8	8	3	4	6	2	2	3	1	1	3	5	7	5	4	6	3	4	3	5	7	5	4	6	3	4	1341300	5440600	12151000	2586800	409450	10585000	3511800	3737600	0.297	0.919	2.04	0.87	0.124	1.808	0.941	0.7	0.866
Q9NQ79	Cartilage acidic protein 1	CRTAC1	26.8	71.42	191.1	114	14	14	11	7	14	9	11	8	6	11	11	11	13	11	11	12	11	11	11	11	13	11	11	12	11	11	47414000	34436000	69839000	26588000	33685000	31205000	25348000	43333000	1.418	0.785	1.582	1.204	1.372	0.719	0.916	1.095	0.822
Q9NTU7	Cerebellin-4	CBLN4	7	21.808	2.9667	2	1	1	0	1	1	0	0	0	0	0	1	1	1	1	0	0	1	1	1	1	1	1	0	0	1	1	2996400	5918400	10804000	2892900	0	0	3693700	4601200	0.683	1.026	1.863	0.998			1.017	0.885	0.832
Q9NVK5	FGFR1 oncogene partner 2	FGFR1OP2	5.9	29.426	-2	0	1	1	0	0	0	0	0	0	0	0	1	1	1	1	1	1	1	1	1	1	1	1	1	1	1	1	0	0	0	0	0	0	0	0
Q9NVU7	Protein SDA1 homolog	SDAD1	1.2	79.87	-2	0	1	1	0	0	0	0	0	0	0	0	1	0	1	1	1	0	1	1	1	0	1	1	1	0	1	1	0	0	0	0	0	0	0	0
Q9NXE4	Sphingomyelin phosphodiesterase 4	SMPD4	1.4	97.809	-2	0	1	1	0	0	0	0	0	0	0	0	0	0	0	0	0	1	0	0	0	0	0	0	0	1	0	0	0	0	0	0	0	0	0	0
Q9NY97	N-acetyllactosaminide beta-1,3-N-acetylglucosaminyltransferase 2	B3GNT2	3.5	46.021	3.2178	10	1	1	1	0	1	0	1	1	1	2	1	0	1	1	1	1	1	1	1	0	1	1	1	1	1	1	1583800	0	1886500	530560	833510	1783100	1040400	2514200	1.155		1.042	0.586	0.829	1.002	0.918	1.549	1.158
Q9NYJ8	TGF-beta-activated kinase 1 and MAP3K7-binding protein 2	TAB2	1.7	76.493	1.7431	4	1	1	1	0	0	2	0	0	0	1	1	1	1	1	1	0	0	1	1	1	1	1	1	0	0	1	1948800	3682500	3410900	4177100	5841700	0	0	4239200	0.599	0.862	0.793	1.946	2.446			1.101	1.689
Q9NZ08	Endoplasmic reticulum aminopeptidase 1	ERAP1	2.4	107.23	8.7846	11	2	2	1	0	1	1	2	1	3	0	2	1	2	2	1	2	2	0	2	1	2	2	1	2	2	0	268000	227980	313840	698580	0	1348800	1066200	0	0.416	0.27	0.369	1.644		1.613	2.001		2.678
Q9NZD4	Alpha-hemoglobin-stabilizing protein	AHSP	12.7	11.84	2.4183	3	1	1	0	0	0	0	0	0	0	0	0	0	0	0	0	0	0	0	0	0	0	0	0	0	0	0	0	0	0	0	0	0	0	0
Q9NZK5	Adenosine deaminase 2	ADA2	9	58.933	20.723	21	3	3	0	3	1	2	1	3	3	2	1	2	1	2	1	3	2	2	1	2	1	2	1	3	2	2	809240	2692000	1420400	1639200	1496900	4168200	5054200	2418200	0.36	0.913	0.479	1.105	0.907	1.428	2.719	0.909	2.087
Q9NZP8	Complement C1r subcomponent-like protein	C1RL	20.5	53.498	323.31	135	10	9	13	10	12	12	16	13	11	13	9	10	9	9	9	10	10	10	8	9	8	8	8	9	9	9	242280000	225480000	290210000	174040000	284550000	236610000	216270000	268240000	1.185	0.84	1.075	1.289	1.898	0.892	1.28	1.109	1.18
Q9NZT1	Calmodulin-like protein 5	CALML5	67.8	15.892	48.277	20	8	8	2	0	8	2	2	2	0	1	2	2	8	2	2	1	3	3	2	2	8	2	2	1	3	3	8074700	8908600	179450000	7947900	9059700	3278500	17633000	14038000	0.374	0.314	6.285	0.557	0.571	0.117	0.986	0.548	0.295
Q9P0N9	TBC1 domain family member 7	TBC1D7	4.4	33.971	-2	7	1	1	1	0	1	1	1	1	1	0	1	1	1	1	1	1	1	1	1	1	1	1	1	1	1	1	1983400	3716300	4591200	3009400	2882800	2762800	2890400	3685700	0.81	1.155	1.42	1.863	1.603	0.869	1.427	1.271	0.985
Q9P1U1	Actin-related protein 3B	ACTR3B	2.9	47.607	-2	0	1	1	0	0	0	0	0	0	0	0	0	1	0	0	0	0	0	0	0	1	0	0	0	0	0	0	0	0	0	0	0	0	0	0
Q9UBP4	Dickkopf-related protein 3	DKK3	10.3	38.39	13.996	9	3	3	0	0	4	0	0	1	0	1	0	1	2	0	1	1	1	1	0	1	2	0	1	1	1	1	0	743550	1915800	0	1135100	691900	1848600	1301200		0.421	1.078		1.15	0.396	1.661	0.817	1.342
Q9UBQ0	Vacuolar protein sorting-associated protein 29	VPS29	7.1	20.505	2.047	1	1	1	0	0	0	0	0	0	0	0	0	0	0	0	0	0	0	0	0	0	0	0	0	0	0	0	0	0	0	0	0	0	0	0
Q9UBQ6	Exostosin-like 2	EXTL2	13.6	37.465	4.4397	9	4	4	1	4	1	0	0	1	0	1	3	4	4	2	0	2	1	3	3	4	4	2	0	2	1	3	1602200	3223200	747710	580690	0	2102600	122670	2647800	0.98	1.502	0.346	0.539		0.99	0.091	1.368	0.97
Q9UBW5	Bridging integrator 2	BIN2	1.8	61.874	1.9967	2	1	1	0	1	1	0	0	0	0	0	1	1	1	1	1	0	0	0	1	1	1	1	1	0	0	0	1024000	587630	509550	327790	216620	0	0	0	2.292	1.002	0.864	1.112	0.66				0.501
Q9UBX1	Cathepsin F	CTSF	2.1	53.365	2.5755	1	1	1	0	0	0	0	0	0	0	0	1	1	0	1	0	0	1	0	1	1	0	1	0	0	1	0	449550	258460	0	329430	0	0	800860	0	0.939	0.412		1.043			2.023		2.535
Q9UBX5	Fibulin-5	FBLN5	10.3	50.18	8.7796	17	5	5	2	0	1	0	0	3	1	3	2	2	2	3	1	3	3	3	2	2	2	3	1	3	3	3	3192000	3649200	1457400	3274200	1366200	4474400	5132200	2883200	0.913	0.795	0.315	1.42	0.533	0.986	1.775	0.697	1.159
Q9UEW3	Macrophage receptor MARCO	MARCO	6.9	52.657	7.0347	13	3	3	0	1	2	1	1	2	1	1	1	1	2	2	2	2	1	2	1	1	2	2	2	2	1	2	961290	0	0	1366500	2951300	2920500	1326900	4502500	0.446			0.962	1.867	1.044	0.745	1.766	1.925
Q9UFD9	RIMS-binding protein 3A	RIMBP3	0.6	180.72	-2	0	1	1	0	0	0	0	0	0	0	0	0	0	1	0	0	1	1	1	0	0	1	0	0	1	1	1	0	0	0	0	0	0	0	0
Q9UGM5	Fetuin-B	FETUB	32.2	42.054	158.74	172	9	9	17	14	15	12	18	20	12	16	9	9	9	9	9	9	9	9	9	9	9	9	9	9	9	9	223220000	318650000	263280000	111780000	197020000	444820000	194760000	379090000	0.986	1.072	0.88	0.749	1.185	1.513	1.04	1.414	1.397
Q9UHG3	Prenylcysteine oxidase 1	PCYOX1	27.7	56.639	158.34	67	12	12	4	5	11	5	5	8	3	7	8	8	11	7	7	10	6	7	8	8	11	7	7	10	6	7	30713000	65978000	88486000	42167000	24020000	86638000	29807000	45625000	0.772	1.264	1.685	1.606	0.823	1.677	0.906	0.969	0.821
Q9UJJ9	N-acetylglucosamine-1-phosphotransferase subunit gamma	GNPTG	25.2	33.973	25.106	27	4	4	2	2	3	0	2	3	1	2	2	3	4	1	2	4	2	2	2	3	4	1	2	4	2	2	5973100	6918700	6803300	205660	3781600	15414000	3065100	8952400	0.953	0.841	0.822	0.051	0.823	1.894	0.592	1.207	1.693
Q9UJU6	Drebrin-like protein	DBNL	2.6	48.207	4.1291	3	1	1	1	1	0	0	0	0	0	0	1	1	0	0	0	0	0	0	1	1	0	0	0	0	0	0	1386900	2930900	0	0	0	0	0	0	0.816	1.315
Q9UKL3	CASP8-associated protein 2	CASP8AP2	0.9	222.66	-2	1	2	2	0	0	0	0	1	0	0	0	0	0	0	0	1	0	0	0	0	0	0	0	1	0	0	0	0	0	0	0	2593800	0	0	0					2.922
Q9UKM9	RNA-binding protein Raly	RALY	4.2	32.463	-2	0	1	1	0	0	0	0	0	0	0	0	1	1	1	1	1	0	1	1	1	1	1	1	1	0	1	1	0	0	0	0	0	0	0	0
Q9UL46	Proteasome activator complex subunit 2	PSME2	5.9	27.401	2.5096	1	1	1	0	0	0	0	0	0	0	0	0	0	0	0	0	0	0	0	0	0	0	0	0	0	0	0	0	0	0	0	0	0	0	0
Q9ULH0	Kinase D-interacting substrate of 220 kDa	KIDINS220	0.6	196.54	1.998	8	1	1	0	1	0	0	1	0	1	1	1	1	0	1	1	0	1	1	1	1	0	1	1	0	1	1	332240	1051600	0	474780	920980	0	695170	0	0.498	1.198		1.076	1.878		1.257		1.696
Q9ULI3	Protein HEG homolog 1	HEG1	5.4	147.46	27.327	17	5	5	2	1	3	1	1	1	2	2	2	2	3	1	1	2	3	2	2	2	3	1	1	2	3	2	3558600	6869.1	4067200	1630300	2821100	3214000	3004600	2571200	1.465	0.002	1.268	1.018	1.582	1.019	1.496	0.894	1.33
Q9ULV4	Coronin-1C	CORO1C	12.7	53.248	12.545	7	6	6	5	2	0	0	0	0	0	0	4	4	1	1	0	0	0	0	4	4	1	1	0	0	0	0	11098000	4099500	2382800	1676400	0	0	0	0	3.381	0.952	0.549	0.774
Q9UM47	Neurogenic locus notch homolog protein 3	NOTCH3	2.9	243.63	6.9032	14	5	5	1	1	1	1	1	3	1	1	1	1	1	2	1	3	1	1	1	1	1	2	1	3	1	1	69026	169030	94208	114400	66988	406780	61033	110890	0.482	0.899	0.498	1.21	0.637	2.187	0.515	0.654	1.293
Q9UMS6	Synaptopodin-2	SYNPO2	1.4	117.51	-2	0	1	1	0	0	0	0	0	0	0	0	0	0	0	0	1	0	0	0	0	0	0	0	1	0	0	0	0	0	0	0	0	0	0	0
Q9UNH6	Sorting nexin-7	SNX7	2.6	45.302	-2	0	1	1	0	0	0	0	0	0	0	0	1	1	1	0	1	1	1	1	1	1	1	0	1	1	1	1	0	0	0	0	0	0	0	0
Q9UNN8	Endothelial protein C receptor	PROCR	5.5	26.671	30.799	5	1	1	0	1	1	0	1	0	0	0	1	1	1	0	1	0	0	0	1	1	1	0	1	0	0	0	8660000	0	0	0	0	0	0	0	0.574
Q9UNW1	Multiple inositol polyphosphate phosphatase 1	MINPP1	25.7	55.051	44.112	42	10	10	3	8	3	1	3	5	3	3	7	8	6	7	7	6	4	5	7	8	6	7	7	6	4	5	11081000	11832000	10047000	10993000	7849600	7244200	6693300	21662000	1.161	0.945	0.798	1.747	1.122	0.585	0.848	1.918	0.962
Q9UNZ2	NSFL1 cofactor p47	NSFL1C	7.6	40.572	1.885	3	2	2	1	1	0	0	0	0	0	0	1	1	0	0	0	0	0	0	1	1	0	0	0	0	0	0	217800	0	0	0	0	0	0	0	1.193
Q9UP83	Conserved oligomeric Golgi complex subunit 5	COG5	1.2	92.742	-2	0	1	1	0	0	0	0	0	0	0	0	1	1	1	1	1	1	1	1	1	1	1	1	1	1	1	1	0	0	0	0	0	0	0	0
Q9UQ80	Proliferation-associated protein 2G4	PA2G4	4.8	43.786	2.6151	1	1	1	0	0	0	0	0	0	0	0	0	0	0	0	0	0	1	0	0	0	0	0	0	0	1	0	0	0	0	0	0	0	59849	0							0.717
Q9Y2G9	Protein strawberry notch homolog 2	SBNO2	0.6	150.27	-2	0	1	1	0	0	0	0	0	0	0	0	0	1	1	1	1	1	1	1	0	1	1	1	1	1	1	1	0	0	0	0	0	0	0	0
Q9Y2K3	Myosin-15	MYH15	0.5	224.62	3.8672	0	1	1	0	0	0	0	0	0	0	0	1	1	1	1	1	1	1	1	1	1	1	1	1	1	1	1	0	0	0	0	0	0	0	0
Q9Y490	Talin-1	TLN1	40.6	269.76	323.31	327	75	75	76	82	74	41	21	1	8	17	68	66	62	46	36	2	15	28	68	66	62	46	36	2	15	28	70767000	70485000	69405000	21868000	10001000	75606	1023500	5967400	3.593	2.726	2.669	1.682	0.691	0.003	0.063	0.256	0.095
Q9Y4L1	Hypoxia up-regulated protein 1	HYOU1	3.8	111.33	5.8123	7	4	4	0	1	1	0	0	2	0	0	2	2	2	1	1	3	1	2	2	2	2	1	1	3	1	2	1332400	1602900	694840	550200	441300	2496700	841880	1280200	1.156	1.06	0.456	0.723	0.522	1.669	0.883	0.939	1.182
Q9Y4P9	Sperm flagellar protein 1	SPEF1	4.2	26.987	-2	0	1	1	0	0	0	0	0	0	0	0	1	1	1	0	0	0	1	0	1	1	1	0	0	0	1	0	0	0	0	0	0	0	0	0
Q9Y5C1	Angiopoietin-related protein 3	ANGPTL3	18.5	53.637	16.34	32	8	8	2	2	3	3	2	6	1	4	5	4	6	4	3	7	5	5	5	4	6	4	3	7	5	5	5664500	5927400	9037800	2895900	3590700	15082000	2638200	4545600	1.054	0.84	1.272	0.816	0.911	2.16	0.593	0.714	1.099
Q9Y5Y7	Lymphatic vessel endothelial hyaluronic acid receptor 1	LYVE1	17.7	35.213	9.401	14	6	6	1	2	1	0	2	0	0	2	5	6	4	3	3	5	3	4	5	6	4	3	3	5	3	4	52417000	56236000	49321000	18652000	33869000	33113000	58976000	23964000	0.882	0.721	0.628	0.476	0.776	0.429	1.199	0.341	1.014
Q9Y646	Carboxypeptidase Q	CPQ	2.3	51.887	1.7912	6	1	1	0	0	0	1	0	1	1	1	1	1	1	1	1	1	1	1	1	1	1	1	1	1	1	1	1123900	1942700	2167100	1117400	398530	0	923050	1139000	0.988	1.3	1.442	1.488	0.476		0.981	0.846	0.588
Q9Y6R7	IgGFc-binding protein	FCGBP	4.2	572.01	16.391	10	7	7	1	1	1	2	2	1	1	0	2	3	3	3	4	1	2	4	2	3	3	3	4	1	2	4	312660	1931300	597280	249680	802500	3944500	246480	1205500	0.375	1.765	0.542	0.454	1.312	3.643	0.358	1.222	2.084
Q9Y6Z7	Collectin-10	COLEC10	14.4	30.705	21.791	39	4	4	5	2	5	2	2	4	3	4	4	3	4	3	3	3	4	4	4	3	4	3	3	3	4	4	15730000	21035000	21891000	5951400	43105000	9553000	11269000	19613000	0.921	0.939	0.972	0.528	3.441	0.431	0.798	0.971	1.679
[truncated: 1 more columns]

## Sheet: pep_quant
ID	Sequence	Length	Protein accession	Protein description	Experiment	Charge	m/z	Mass Error [ppm]	PEP	MS/MS Count	Score	Intensity
0	AAAAAMAEQESARNGGR	17	Q7L5D6	Golgi to ER traffic protein 4 homolog	C2	2	852.392	-4.3294	0.0036692	1	44.252	18509000
1	AAAAAMAEQESARNGGR	17	Q7L5D6	Golgi to ER traffic protein 4 homolog	ITP1_1	2	852.392	-3.1461	NaN	0		8791300
2	AAAAAMAEQESARNGGR	17	Q7L5D6	Golgi to ER traffic protein 4 homolog	ITP1_2	2	852.392	-3.5397	NaN	0		13296000
3	AAAATGTIFTFR	12	P05154	Plasma serine protease inhibitor	C1	2	613.83	-0.1043	0.017499	1	69.03	28113000
4	AAAATGTIFTFR	12	P05154	Plasma serine protease inhibitor	C2	2	613.83	-0.0627	0.013585	1	71.176	18262000
5	AAAATGTIFTFR	12	P05154	Plasma serine protease inhibitor	C3	2	613.83	-0.19434	0.030104	1	60.161	11044000
6	AAAATGTIFTFR	12	P05154	Plasma serine protease inhibitor	ITP1_4	2	613.83	0.30311	0.011229	1	74.392	7838900
7	AAAFEEQENETVVVK	15	Q9Y490	Talin-1	C1	2	832.412	-0.23724	0.00010928	1	94.717	405040000
8	AAAFEEQENETVVVK	15	Q9Y490	Talin-1	C2	2	832.412	0.16192	7.2954e-05	1	98.943	254790000
9	AAAFEEQENETVVVK	15	Q9Y490	Talin-1	C3	2	832.412	-0.22139	3.6027e-05	1	113.4	346880000
10	AAAFEEQENETVVVK	15	Q9Y490	Talin-1	C4	2	832.412	0.032436	0.0002039	1	87.647	116990000
11	AAAFEEQENETVVVK	15	Q9Y490	Talin-1	ITP1_1	2	832.412	-0.58814	0.00015101	1	82.651	62768000
12	AAAFEEQENETVVVK	15	Q9Y490	Talin-1	ITP1_3	2	832.412	-0.50798	0.0056188	1	61.444	30224000
13	AAAITSDILEALGR	14	Q15063	Periostin	C2	2	700.891		0.027888	1	50.806	0
14	AAAITSDILEALGR	14	Q15063	Periostin	C2	2	700.891	-1.199	0.021322	1	52.527	6379300
15	AAAITSDILEALGR	14	Q15063	Periostin	C4	2	700.891	-1.8067	NaN	0		400180
16	AAAITSDILEALGR	14	Q15063	Periostin	ITP1_2	2	700.891	-0.69222	NaN	0		3052900
17	AAANQMR	7	P0C0L4	Complement C4-A	C1	2	389.187	0.30031	0.025138	1	89.903	284250000
18	AAANQMR	7	P0C0L4	Complement C4-A	ITP1_3	2	389.187	-0.33374	0.014649	1	102.81	622890000
19	AAANQMR	7	P0C0L4	Complement C4-A	ITP1_4	2	389.187	-1.4751	0.054384	1	102.81	233940000
20	AAANQMR	7	P0C0L4	Complement C4-A	C2	2	389.187	-0.66985	NaN	0		289400000
21	AAANQMR	7	P0C0L4	Complement C4-A	ITP1_1	2	389.187	-1.6195	NaN	0		1690600
22	AAANQMR	7	P0C0L4	Complement C4-A	ITP1_2	2	389.187	-0.68315	NaN	0		36465000
23	AAANQMR	7	P0C0L4	Complement C4-A	ITP1_2	2	389.187	-0.46276	NaN	0		3401000
24	AAANQMR	7	P0C0L4	Complement C4-A	ITP1_3	2	389.187	0.099609	NaN	0		2096900
25	AAANQMR	7	P0C0L4	Complement C4-A	ITP1_4	2	389.187	-0.43442	NaN	0		36168000
26	AAANQMR	7	P0C0L4	Complement C4-A	ITP1_4	2	389.187	-0.43278	NaN	0		2187300
27	AAAPNTPK	8	Q92954	Proteoglycan 4	ITP1_2	2	385.214	-4.3419	0.047029	1	91.064	94646000
28	AAATGPSFWLGNETLK	16	P12955	Xaa-Pro dipeptidase	C1	2	852.933		0.00056989	1	70.197	0
29	AAATGPSFWLGNETLK	16	P12955	Xaa-Pro dipeptidase	C2	2	852.933	0.26832	1.3348e-08	1	121.13	283580000
30	AAATGPSFWLGNETLK	16	P12955	Xaa-Pro dipeptidase	C3	2	852.933	0.82314	5.2997e-05	1	86.548	131310000
31	AAATGPSFWLGNETLK	16	P12955	Xaa-Pro dipeptidase	C4	2	852.933	-0.061194	0.0010969	1	62.861	45657000
32	AAATGPSFWLGNETLK	16	P12955	Xaa-Pro dipeptidase	ITP1_2	2	852.933	0.69416	1.0072e-05	1	100.43	158010000
33	AAATGPSFWLGNETLK	16	P12955	Xaa-Pro dipeptidase	ITP1_3	2	852.933	0.098882	6.8636e-05	1	84.508	118710000
34	AAATGPSFWLGNETLK	16	P12955	Xaa-Pro dipeptidase	ITP1_4	2	852.933	0.27689	7.646e-28	1	155.57	198900000
35	AAATGPSFWLGNETLK	16	P12955	Xaa-Pro dipeptidase	C1	2	852.933	0.26495	NaN	0		86010000
36	AAATGPSFWLGNETLK	16	P12955	Xaa-Pro dipeptidase	ITP1_1	2	852.933	0.47535	NaN	0		111970000
37	AAAVGTANK	9	P18206	Vinculin	C1	2	401.725		0.020419	1	96.034	0
38	AAAVGTANK	9	P18206	Vinculin	C3	1	802.442	0.5314	0.047085	1	79.596	82145000
39	AAAVGTANK	9	P18206	Vinculin	C1	1	802.442	0.10933	NaN	0		121480000
40	AAAVGTANK	9	P18206	Vinculin	C4	1	802.442	1.4963	NaN	0		62747000
41	AAAVGTANK	9	P18206	Vinculin	ITP1_1	1	802.442	1.4897	NaN	0		53821000
42	AAAVSEAEADFYEQNSR	17	P54802	Alpha-N-acetylglucosaminidase	C1	2	929.416	0.90887	0.0042369	1	52.172	22860000
43	AAAVSEAEADFYEQNSR	17	P54802	Alpha-N-acetylglucosaminidase	C3	2	929.416	0.66065	0.00033646	1	74.428	20260000
44	AAAVSEAEADFYEQNSR	17	P54802	Alpha-N-acetylglucosaminidase	ITP1_1	2	929.416	-0.021784	0.0031208	1	55.437	22214000
45	AAAVSEAEADFYEQNSR	17	P54802	Alpha-N-acetylglucosaminidase	ITP1_2	2	929.416	1.1915	0.0023967	1	58.246	13890000
46	AAAVSEAEADFYEQNSR	17	P54802	Alpha-N-acetylglucosaminidase	ITP1_3	2	929.416	1.0355	0.0031208	1	55.437	19132000
47	AAAVSEAEADFYEQNSR	17	P54802	Alpha-N-acetylglucosaminidase	ITP1_4	2	929.416	0.037191	0.0054731	1	50.831	12901000
48	AACAQLNDFLQEYGTQGCQV	20	P0C0L4	Complement C4-A	C1	3	758.337	-0.44095	0.00015644	1	45.347	56567000
49	AACAQLNDFLQEYGTQGCQV	20	P0C0L4	Complement C4-A	C1	3	758.337	-0.21182	5.8118e-07	1	77.137	769960000
50	AACAQLNDFLQEYGTQGCQV	20	P0C0L4	Complement C4-A	C1	2	1137	-0.55143	0.0025451	1	40.968	489060000
51	AACAQLNDFLQEYGTQGCQV	20	P0C0L4	Complement C4-A	C1	3	758.337	-0.2589	1.5634e-07	1	86.517	1895200000
52	AACAQLNDFLQEYGTQGCQV	20	P0C0L4	Complement C4-A	C1	2	1137	-0.21454	7.6133e-06	1	60.764	1314500000
53	AACAQLNDFLQEYGTQGCQV	20	P0C0L4	Complement C4-A	C1	3	758.337	-0.68598	0.012841	1	26.724	29100000
54	AACAQLNDFLQEYGTQGCQV	20	P0C0L4	Complement C4-A	C2	3	758.337	-0.60928	0.0011061	1	37.285	48433000
55	AACAQLNDFLQEYGTQGCQV	20	P0C0L4	Complement C4-A	C2	3	758.337	-0.83616	3.7633e-07	1	66.201	115630000
56	AACAQLNDFLQEYGTQGCQV	20	P0C0L4	Complement C4-A	C2	2	1137	-0.11486	6.3802e-09	2	93.371	4446200000
57	AACAQLNDFLQEYGTQGCQV	20	P0C0L4	Complement C4-A	C2	3	758.337	-0.047654	1.4253e-07	2	68.41	6697800000
58	AACAQLNDFLQEYGTQGCQV	20	P0C0L4	Complement C4-A	C2	2	1137	-0.76671	0.025678	1	30.042	35304000
59	AACAQLNDFLQEYGTQGCQV	20	P0C0L4	Complement C4-A	C2	3	758.337	0.04451	0.00072643	1	39.231	28907000
60	AACAQLNDFLQEYGTQGCQV	20	P0C0L4	Complement C4-A	C3	3	758.337	-0.16856	0.011757	1	27.224	41313000
61	AACAQLNDFLQEYGTQGCQV	20	P0C0L4	Complement C4-A	C3	3	758.337	-1.0076	4.5926e-07	1	79.863	299630000
62	AACAQLNDFLQEYGTQGCQV	20	P0C0L4	Complement C4-A	C3	3	758.337	-0.3375	0.011601	1	27.296	44882000
63	AACAQLNDFLQEYGTQGCQV	20	P0C0L4	Complement C4-A	C4	3	758.337	-0.12195	0.011757	1	27.224	20497000
64	AACAQLNDFLQEYGTQGCQV	20	P0C0L4	Complement C4-A	C4	3	758.337	-0.25303	7.7163e-11	1	97.095	148650000
65	AACAQLNDFLQEYGTQGCQV	20	P0C0L4	Complement C4-A	C4	3	758.337	-0.30345	0.00028755	2	43.81	439620000
66	AACAQLNDFLQEYGTQGCQV	20	P0C0L4	Complement C4-A	C4	2	1137	-0.23689	0.0023075	1	41.513	272610000
67	AACAQLNDFLQEYGTQGCQV	20	P0C0L4	Complement C4-A	ITP1_1	3	758.337	-0.15756	0.0029345	1	34.174	19032000
68	AACAQLNDFLQEYGTQGCQV	20	P0C0L4	Complement C4-A	ITP1_1	3	758.337	-0.38096	0.00037596	2	42.888	548490000
69	AACAQLNDFLQEYGTQGCQV	20	P0C0L4	Complement C4-A	ITP1_1	3	758.337	-0.50711	1.5958e-06	2	61.096	2794000000
70	AACAQLNDFLQEYGTQGCQV	20	P0C0L4	Complement C4-A	ITP1_1	2	1137	-0.051949	1.0545e-12	2	99.044	1714400000
71	AACAQLNDFLQEYGTQGCQV	20	P0C0L4	Complement C4-A	ITP1_2	3	758.337	0.19976	0.00055998	1	40.968	43536000
72	AACAQLNDFLQEYGTQGCQV	20	P0C0L4	Complement C4-A	ITP1_2	2	1137	2.8785	0.010776	1	35.133	18449000
73	AACAQLNDFLQEYGTQGCQV	20	P0C0L4	Complement C4-A	ITP1_2	3	758.337	-0.5321	0.037657	1	18.534	701210000
74	AACAQLNDFLQEYGTQGCQV	20	P0C0L4	Complement C4-A	ITP1_2	2	1137	-0.16611	9.6937e-16	1	111.01	489060000
75	AACAQLNDFLQEYGTQGCQV	20	P0C0L4	Complement C4-A	ITP1_2	2	1137	-0.089809	1.6775e-13	2	103.88	9675300000
76	AACAQLNDFLQEYGTQGCQV	20	P0C0L4	Complement C4-A	ITP1_2	3	758.337	-0.30206	9.64e-55	2	151.39	7131900000
77	AACAQLNDFLQEYGTQGCQV	20	P0C0L4	Complement C4-A	ITP1_2	3	758.337	-0.39644	4.1833e-05	1	50.944	56782000
78	AACAQLNDFLQEYGTQGCQV	20	P0C0L4	Complement C4-A	ITP1_3	3	758.337	-0.25041	0.00014677	1	45.82	30720000
79	AACAQLNDFLQEYGTQGCQV	20	P0C0L4	Complement C4-A	ITP1_3	3	758.337	-0.30554	0.00015644	1	45.347	86784000
80	AACAQLNDFLQEYGTQGCQV	20	P0C0L4	Complement C4-A	ITP1_3	3	758.337	-0.7545	0.013666	1	26.344	3083000000
81	AACAQLNDFLQEYGTQGCQV	20	P0C0L4	Complement C4-A	ITP1_3	2	1137	-0.72434	0.01747	1	32.627	2584200000
82	AACAQLNDFLQEYGTQGCQV	20	P0C0L4	Complement C4-A	ITP1_3	3	758.337	-0.64247	0.016774	1	24.91	124990000
83	AACAQLNDFLQEYGTQGCQV	20	P0C0L4	Complement C4-A	ITP1_4	3	758.337	-0.75243	0.00065433	1	39.983	20021000
84	AACAQLNDFLQEYGTQGCQV	20	P0C0L4	Complement C4-A	ITP1_4	2	1137	-0.23611	7.6133e-06	1	60.764	5736900000
85	AACAQLNDFLQEYGTQGCQV	20	P0C0L4	Complement C4-A	ITP1_4	3	758.337	-0.19049	8.9905e-08	1	67.4	7763400000
86	AACAQLNDFLQEYGTQGCQV	20	P0C0L4	Complement C4-A	ITP1_4	3	758.337	-0.83144	0.039648	1	18.015	36868000
87	AACAQLNDFLQEYGTQGCQV	20	P0C0L4	Complement C4-A	ITP1_4	2	1137	-0.43823	0.00020461	1	47.68	55660000
88	AACAQLNDFLQEYGTQGCQV	20	P0C0L4	Complement C4-A	C1	2	1137	-0.35181	NaN	0		10636000
89	AACAQLNDFLQEYGTQGCQV	20	P0C0L4	Complement C4-A	C1	3	758.337	-0.18327	NaN	0		6534800
90	AACAQLNDFLQEYGTQGCQV	20	P0C0L4	Complement C4-A	C2	3	758.337	-0.89587	NaN	0		1295500
91	AACAQLNDFLQEYGTQGCQV	20	P0C0L4	Complement C4-A	C2	3	758.337	-0.96829	NaN	0		5155300
92	AACAQLNDFLQEYGTQGCQV	20	P0C0L4	Complement C4-A	C3	3	758.337	0.42213	NaN	0		1021400
93	AACAQLNDFLQEYGTQGCQV	20	P0C0L4	Complement C4-A	C3	2	1137	-0.76094	NaN	0		33293000
94	AACAQLNDFLQEYGTQGCQV	20	P0C0L4	Complement C4-A	C3	2	1137	-0.074759	NaN	0		1671800000
95	AACAQLNDFLQEYGTQGCQV	20	P0C0L4	Complement C4-A	C3	3	758.337	-0.029122	NaN	0		2546200000
96	AACAQLNDFLQEYGTQGCQV	20	P0C0L4	Complement C4-A	C3	3	758.337	0.71857	NaN	0		7085700
97	AACAQLNDFLQEYGTQGCQV	20	P0C0L4	Complement C4-A	C4	2	1137	-0.58716	NaN	0		8783100
98	AACAQLNDFLQEYGTQGCQV	20	P0C0L4	Complement C4-A	C4	3	758.337	-0.10347	NaN	0		13460000
99	AACAQLNDFLQEYGTQGCQV	20	P0C0L4	Complement C4-A	C4	2	1137	-0.57509	NaN	0		2004900
100	AACAQLNDFLQEYGTQGCQV	20	P0C0L4	Complement C4-A	C4	3	758.337	-0.1225	NaN	0		4667300
101	AACAQLNDFLQEYGTQGCQV	20	P0C0L4	Complement C4-A	C4	3	758.337	1.3506	NaN	0		2974100
102	AACAQLNDFLQEYGTQGCQV	20	P0C0L4	Complement C4-A	ITP1_1	3	758.337	0.64613	NaN	0		2495200
103	AACAQLNDFLQEYGTQGCQV	20	P0C0L4	Complement C4-A	ITP1_1	2	1137	-0.23348	NaN	0		341240000
104	AACAQLNDFLQEYGTQGCQV	20	P0C0L4	Complement C4-A	ITP1_1	2	1137	-0.52198	NaN	0		9722300
105	AACAQLNDFLQEYGTQGCQV	20	P0C0L4	Complement C4-A	ITP1_3	2	1137	-0.21658	NaN	0		50399000
106	AACAQLNDFLQEYGTQGCQV	20	P0C0L4	Complement C4-A	ITP1_3	2	1137	-0.631	NaN	0		16536000
107	AACAQLNDFLQEYGTQGCQV	20	P0C0L4	Complement C4-A	ITP1_3	3	758.337	1.5933	NaN	0		32438000
108	AACAQLNDFLQEYGTQGCQV	20	P0C0L4	Complement C4-A	ITP1_4	3	758.337	0.93527	NaN	0		9741600
109	AACAQLNDFLQEYGTQGCQV	20	P0C0L4	Complement C4-A	ITP1_4	2	1137	0.19256	NaN	0		16051000
110	AACAQLNDFLQEYGTQGCQV	20	P0C0L4	Complement C4-A	ITP1_4	3	758.337	-0.44045	NaN	0		437920000
111	AACAQLNDFLQEYGTQGCQV	20	P0C0L4	Complement C4-A	C2	2	1137.49	0.092174	0.0042888	1	42.068	47652000
112	AACAQLNDFLQEYGTQGCQV	20	P0C0L4	Complement C4-A	ITP1_4	3	758.665	-0.067916	1.8386e-07	1	67.661	40569000
113	AACAQLNDFLQEYGTQGCQV	20	P0C0L4	Complement C4-A	C1	2	1137.49	0.49206	NaN	0		3921500
114	AACAQLNDFLQEYGTQGCQV	20	P0C0L4	Complement C4-A	C1	2	1137.49	0.48888	NaN	0		23120000
115	AACAQLNDFLQEYGTQGCQV	20	P0C0L4	Complement C4-A	C1	3	758.665	0.62345	NaN	0		17547000
116	AACAQLNDFLQEYGTQGCQV	20	P0C0L4	Complement C4-A	C2	3	758.665	-0.024034	NaN	0		38896000
117	AACAQLNDFLQEYGTQGCQV	20	P0C0L4	Complement C4-A	C3	2	1137.49	0.23508	NaN	0		20271000
118	AACAQLNDFLQEYGTQGCQV	20	P0C0L4	Complement C4-A	C3	3	758.665	0.4151	NaN	0		25321000
119	AACAQLNDFLQEYGTQGCQV	20	P0C0L4	Complement C4-A	C4	2	1137.49	0.74478	NaN	0		10739000
120	AACAQLNDFLQEYGTQGCQV	20	P0C0L4	Complement C4-A	C4	3	758.665	-0.10123	NaN	0		8280000
121	AACAQLNDFLQEYGTQGCQV	20	P0C0L4	Complement C4-A	ITP1_1	2	1137.49	-0.36503	NaN	0		9757400
122	AACAQLNDFLQEYGTQGCQV	20	P0C0L4	Complement C4-A	ITP1_1	3	758.665	0.10154	NaN	0		13883000
123	AACAQLNDFLQEYGTQGCQV	20	P0C0L4	Complement C4-A	ITP1_2	2	1137.49	0.7718	NaN	0		57714000
124	AACAQLNDFLQEYGTQGCQV	20	P0C0L4	Complement C4-A	ITP1_3	3	758.665	0.98578	NaN	0		6364500
125	AADAEAEVASLNR	13	P06753	Tropomyosin alpha-3 chain	C1	2	658.826	0.97077	0.00054708	1	101.39	199610000
126	AADAEAEVASLNR	13	P06753	Tropomyosin alpha-3 chain	C2	2	658.826	0.57909	0.0064959	1	73.927	162830000
127	AADAEAEVASLNR	13	P06753	Tropomyosin alpha-3 chain	C3	2	658.826		0.034326	1	53.869	0
128	AADAEAEVASLNR	13	P06753	Tropomyosin alpha-3 chain	C4	2	658.826	1.0027	0.00049403	1	107.17	95264000
129	AADAEAEVASLNR	13	P06753	Tropomyosin alpha-3 chain	C3	2	658.826	0.60306	NaN	0		162750000
130	AADAEAEVASLNR	13	P06753	Tropomyosin alpha-3 chain	ITP1_1	2	658.826	-1.2402	NaN	0		62846000
131	AADAEAEVASLNR	13	P06753	Tropomyosin alpha-3 chain	ITP1_3	2	658.826	-1.8196	NaN	0		45178000
132	AADDTWEPFASGK	13	P02766	Transthyretin	C1	2	697.815	0.1537	8.2473e-08	1	129.37	4112100000
133	AADDTWEPFASGK	13	P02766	Transthyretin	C1	2	697.815	0.59626	0.00054058	1	97.69	110940000
134	AADDTWEPFASGK	13	P02766	Transthyretin	C1	2	697.815	-0.32986	8.0291e-12	2	136.24	29746000000
135	AADDTWEPFASGK	13	P02766	Transthyretin	C1	1	1394.62	-0.28447	0.011037	1	101.48	1856600000
136	AADDTWEPFASGK	13	P02766	Transthyretin	C1	2	697.815	-0.81945	0.02038	1	63.727	86136000
137	AADDTWEPFASGK	13	P02766	Transthyretin	C2	2	697.815	0.0094387	6.2663e-12	1	137.84	36085000
138	AADDTWEPFASGK	13	P02766	Transthyretin	C2	2	697.815	-0.083086	2.8356e-44	3	200.21	39834000000
139	AADDTWEPFASGK	13	P02766	Transthyretin	C2	2	697.815	-0.18138	0.00054058	1	97.69	146480000
140	AADDTWEPFASGK	13	P02766	Transthyretin	C2	2	697.815	-0.13035	2.1467e-34	1	192.15	283110000
141	AADDTWEPFASGK	13	P02766	Transthyretin	C2	2	697.815	0.16083	4.273e-34	2	190.1	4215500000
142	AADDTWEPFASGK	13	P02766	Transthyretin	C3	2	697.815	-0.35863	5.6689e-44	1	198.74	40788000000
143	AADDTWEPFASGK	13	P02766	Transthyretin	C3	2	697.815	-0.23956	1.4947e-20	2	177.81	562980000
144	AADDTWEPFASGK	13	P02766	Transthyretin	C3	2	697.815	-0.051572	0.00048224	1	107.65	72357000
145	AADDTWEPFASGK	13	P02766	Transthyretin	C3	2	697.815	-0.067649	0.00054058	2	97.69	27403000
146	AADDTWEPFASGK	13	P02766	Transthyretin	C3	2	697.815	-0.099434	0.00081975	1	91.307	90679000
147	AADDTWEPFASGK	13	P02766	Transthyretin	C3	2	697.815	-0.64164	3.1808e-69	1	214.81	413390000
148	AADDTWEPFASGK	13	P02766	Transthyretin	C3	2	697.815	-0.46976	0.034651	1	53.448	10379000
149	AADDTWEPFASGK	13	P02766	Transthyretin	C3	2	697.815	0.53832	5.3896e-16	3	168.61	13206000000
150	AADDTWEPFASGK	13	P02766	Transthyretin	C3	2	697.815	0.016722	0.033079	1	54.09	388070000
151	AADDTWEPFASGK	13	P02766	Transthyretin	C4	2	697.815	0.3428	1.5107e-12	1	143.31	33459000
152	AADDTWEPFASGK	13	P02766	Transthyretin	C4	2	697.815	0.13372	0.0020028	1	84.365	574340000
153	AADDTWEPFASGK	13	P02766	Transthyretin	C4	2	697.815	0.29221	1.159e-20	3	178.15	29751000000
154	AADDTWEPFASGK	13	P02766	Transthyretin	C4	2	697.815	-0.41065	0.0080837	1	69.92	18469000
155	AADDTWEPFASGK	13	P02766	Transthyretin	C4	2	697.815	-2.1144	0.00078564	1	92.039	33942000
156	AADDTWEPFASGK	13	P02766	Transthyretin	C4	2	697.815		5.793e-33	1	148.96	0
157	AADDTWEPFASGK	13	P02766	Transthyretin	ITP1_1	2	697.815	-0.19045	8.7189e-16	2	166.6	11759000000
158	AADDTWEPFASGK	13	P02766	Transthyretin	ITP1_1	2	697.815	0.75652	0.00048224	1	107.65	55062000
159	AADDTWEPFASGK	13	P02766	Transthyretin	ITP1_1	2	697.815	0.4237	1.9849e-16	2	170.66	9499000000
160	AADDTWEPFASGK	13	P02766	Transthyretin	ITP1_1	2	697.815	0.19276	0.00054696	1	101.32	88623000
161	AADDTWEPFASGK	13	P02766	Transthyretin	ITP1_2	2	697.815	0.096652	0.00048224	1	107.65	45048000
162	AADDTWEPFASGK	13	P02766	Transthyretin	ITP1_2	2	697.815	0.28764	2.8356e-44	3	200.21	31865000000
163	AADDTWEPFASGK	13	P02766	Transthyretin	ITP1_2	2	697.815	-0.63555	0.0077534	1	71.879	753670000
164	AADDTWEPFASGK	13	P02766	Transthyretin	ITP1_2	2	697.815	-0.056281	2.7785e-16	2	170.18	12380000000
165	AADDTWEPFASGK	13	P02766	Transthyretin	ITP1_3	2	697.815	-0.20072	9.0304e-13	2	150.49	4744900000
166	AADDTWEPFASGK	13	P02766	Transthyretin	ITP1_3	2	697.815	0.86205	0.010671	1	66.215	23272000
167	AADDTWEPFASGK	13	P02766	Transthyretin	ITP1_3	2	697.815	0.6119	2.7785e-16	2	170.18	38801000000
168	AADDTWEPFASGK	13	P02766	Transthyretin	ITP1_3	2	697.815	0.014388	0.0012492	1	88.075	40935000
169	AADDTWEPFASGK	13	P02766	Transthyretin	ITP1_3	2	697.815	-0.36096	0.015674	1	66.215	87222000
170	AADDTWEPFASGK	13	P02766	Transthyretin	ITP1_3	2	697.815	1.636	0.00054058	1	97.69	69675000
171	AADDTWEPFASGK	13	P02766	Transthyretin	ITP1_4	2	697.815	0.55417	0.00054696	1	101.32	14227000
172	AADDTWEPFASGK	13	P02766	Transthyretin	ITP1_4	2	697.815	0.11932	1.0682e-12	2	148.62	5303100000
173	AADDTWEPFASGK	13	P02766	Transthyretin	ITP1_4	2	697.815	1.2819	0.0080837	1	69.92	27517000
174	AADDTWEPFASGK	13	P02766	Transthyretin	ITP1_4	2	697.815	0.26349	4.273e-34	2	190.1	23898000000
175	AADDTWEPFASGK	13	P02766	Transthyretin	C1	2	697.815	0.88106	NaN	0		22886000
176	AADDTWEPFASGK	13	P02766	Transthyretin	C1	2	697.815	1.1222	NaN	0		4176900
177	AADDTWEPFASGK	13	P02766	Transthyretin	C1	2	697.815	5.8065	NaN	0		8694300
178	AADDTWEPFASGK	13	P02766	Transthyretin	C2	2	697.815	-1.3507	NaN	0		10244000
179	AADDTWEPFASGK	13	P02766	Transthyretin	C2	2	697.815	0.084028	NaN	0		61892000
180	AADDTWEPFASGK	13	P02766	Transthyretin	C3	2	697.815	-0.70005	NaN	0		86058000
181	AADDTWEPFASGK	13	P02766	Transthyretin	C3	2	697.815	-1.6302	NaN	0		1133100
182	AADDTWEPFASGK	13	P02766	Transthyretin	C3	2	697.815	-3.3415	NaN	0		17034000
183	AADDTWEPFASGK	13	P02766	Transthyretin	C3	2	697.815	0.40431	NaN	0		31669000
184	AADDTWEPFASGK	13	P02766	Transthyretin	C3	2	697.815	0.54599	NaN	0		118720000
185	AADDTWEPFASGK	13	P02766	Transthyretin	C4	2	697.815	-0.20474	NaN	0		16678000
186	AADDTWEPFASGK	13	P02766	Transthyretin	C4	2	697.815	-0.60695	NaN	0		1162500
187	AADDTWEPFASGK	13	P02766	Transthyretin	ITP1_1	2	697.815	0.43375	NaN	0		31283000
188	AADDTWEPFASGK	13	P02766	Transthyretin	ITP1_1	2	697.815	0.42354	NaN	0		565070000
189	AADDTWEPFASGK	13	P02766	Transthyretin	ITP1_1	2	697.815	2.4123	NaN	0		12357000
190	AADDTWEPFASGK	13	P02766	Transthyretin	ITP1_1	2	697.815	0.24862	NaN	0		565260
191	AADDTWEPFASGK	13	P02766	Transthyretin	ITP1_2	2	697.815	-0.23844	NaN	0		10864000
192	AADDTWEPFASGK	13	P02766	Transthyretin	ITP1_2	2	697.815	0.41092	NaN	0		312330000
193	AADDTWEPFASGK	13	P02766	Transthyretin	ITP1_2	2	697.815	2.664	NaN	0		9408700
194	AADDTWEPFASGK	13	P02766	Transthyretin	ITP1_2	2	697.815	-0.20919	NaN	0		42758000
195	AADDTWEPFASGK	13	P02766	Transthyretin	ITP1_3	2	697.815	0.087654	NaN	0		31202000
196	AADDTWEPFASGK	13	P02766	Transthyretin	ITP1_3	2	697.815	-0.87854	NaN	0		4235400
197	AADDTWEPFASGK	13	P02766	Transthyretin	ITP1_3	2	697.815	1.0278	NaN	0		40213000
198	AADDTWEPFASGK	13	P02766	Transthyretin	ITP1_4	2	697.815	-0.061282	NaN	0		4951500
199	AADDTWEPFASGK	13	P02766	Transthyretin	ITP1_4	2	697.815	0.12893	NaN	0		3737100
200	AADDTWEPFASGK	13	P02766	Transthyretin	ITP1_4	2	697.815	0.08646	NaN	0		4516400
201	AADDTWEPFASGK	13	P02766	Transthyretin	ITP1_4	2	697.815	-0.044169	NaN	0		15181000
202	AADDTWEPFASGK	13	P02766	Transthyretin	ITP1_4	2	697.815	0.024221	NaN	0		79998000
203	AADFIDQALAQK	12	P51452	Dual specificity protein phosphatase 3	C1	2	645.838	-1.354	0.001082	1	105.2	21377000
204	AADFIDQALAQK	12	P51452	Dual specificity protein phosphatase 3	C3	2	645.838	-0.36772	0.0040759	1	84.821	21380000
205	AADFIDQALAQK	12	P51452	Dual specificity protein phosphatase 3	C4	2	645.838	-3.3666	0.047712	1	55.261	8320500
206	AADTDGDGQVNYEEFVR	17	P27482	Calmodulin-like protein 3	C3	2	943.414	-0.81866	3.155e-15	1	129.88	27499000
207	AAELFSQWMESSGK	14	Q6P179	Endoplasmic reticulum aminopeptidase 2	C2	2	785.864	-0.66957	NaN	0		6864000
208	AAELFSQWMESSGK	14	Q6P179	Endoplasmic reticulum aminopeptidase 2	C4	2	785.864	-0.039222	NaN	0		1623400
209	AAELFSQWMESSGK	14	Q6P179	Endoplasmic reticulum aminopeptidase 2	ITP1_3	2	785.864	0.85378	NaN	0		3427700
210	AAELFSQWMESSGK	14	Q6P179	Endoplasmic reticulum aminopeptidase 2	ITP1_4	2	785.864	-0.26803	NaN	0		17187000
211	AAFCYQIR	8	P26927	Hepatocyte growth factor-like protein	C2	2	514.753	-0.098171	NaN	0		118620000
212	AAFCYQIR	8	P26927	Hepatocyte growth factor-like protein	ITP1_2	2	514.753	-0.14021	NaN	0		70511000
213	AAFGQGSGPIMLDEVQCTGTEASLADCK	28	Q08380	Galectin-3-binding protein	C1	3	971.774	-0.48394	0.017206	1	14.215	9618100
214	AAFGQGSGPIMLDEVQCTGTEASLADCK	28	Q08380	Galectin-3-binding protein	C1	3	971.774	-0.96992	7.6932e-09	1	52.721	36473000
215	AAFGQGSGPIMLDEVQCTGTEASLADCK	28	Q08380	Galectin-3-binding protein	C1	3	971.774	-0.45053	8.2587e-57	1	130.69	268430000
216	AAFGQGSGPIMLDEVQCTGTEASLADCK	28	Q08380	Galectin-3-binding protein	C1	2	1457.16	0.24088	2.9318e-06	1	48.634	18799000
217	AAFGQGSGPIMLDEVQCTGTEASLADCK	28	Q08380	Galectin-3-binding protein	C2	3	971.774	-0.19084	7.3348e-27	1	92.463	539800000
218	AAFGQGSGPIMLDEVQCTGTEASLADCK	28	Q08380	Galectin-3-binding protein	C2	2	1457.16	-0.18329	3.4966e-08	1	52.721	43529000
219	AAFGQGSGPIMLDEVQCTGTEASLADCK	28	Q08380	Galectin-3-binding protein	C3	3	971.774	-0.14782	2.2119e-06	1	43.306	29417000
220	AAFGQGSGPIMLDEVQCTGTEASLADCK	28	Q08380	Galectin-3-binding protein	C3	3	971.774	-0.8073	1.2135e-32	1	103.33	607980000
221	AAFGQGSGPIMLDEVQCTGTEASLADCK	28	Q08380	Galectin-3-binding protein	C3	2	1457.16	0.02014	3.9925e-49	1	121.72	33062000
222	AAFGQGSGPIMLDEVQCTGTEASLADCK	28	Q08380	Galectin-3-binding protein	C4	3	971.774	-0.28546	6.4504e-07	2	48.634	106150000
223	AAFGQGSGPIMLDEVQCTGTEASLADCK	28	Q08380	Galectin-3-binding protein	ITP1_1	3	971.774	-0.82233	1.1056e-22	1	81.763	123320000
224	AAFGQGSGPIMLDEVQCTGTEASLADCK	28	Q08380	Galectin-3-binding protein	ITP1_1	2	1457.16	-0.1634	1.3315e-23	1	89.055	29542000
225	AAFGQGSGPIMLDEVQCTGTEASLADCK	28	Q08380	Galectin-3-binding protein	ITP1_2	2	1457.16	0.96934	7.9139e-06	1	44.164	68053000
226	AAFGQGSGPIMLDEVQCTGTEASLADCK	28	Q08380	Galectin-3-binding protein	ITP1_2	3	971.774	-0.40176	0.017206	1	14.215	1145700000
227	AAFGQGSGPIMLDEVQCTGTEASLADCK	28	Q08380	Galectin-3-binding protein	ITP1_3	3	971.774	-0.78056	1.9185e-13	1	65.248	123550000
228	AAFGQGSGPIMLDEVQCTGTEASLADCK	28	Q08380	Galectin-3-binding protein	ITP1_3	2	1457.16	-0.21248	0.034261	1	17.149	5906600
229	AAFGQGSGPIMLDEVQCTGTEASLADCK	28	Q08380	Galectin-3-binding protein	ITP1_4	3	971.774	-0.50731	4.4585e-14	1	66.972	739710000
230	AAFGQGSGPIMLDEVQCTGTEASLADCK	28	Q08380	Galectin-3-binding protein	ITP1_4	2	1457.16	-0.017352	2.0513e-31	1	99.423	52919000
231	AAFGQGSGPIMLDEVQCTGTEASLADCK	28	Q08380	Galectin-3-binding protein	ITP1_2	3	977.105		1.6658e-08	1	43.732	0
232	AAGHPGDPESQQR	13	Q9Y490	Talin-1	ITP1_4	2	675.313	1.616	0.041303	1	51.726	11650000
233	AAGHPGDPESQQR	13	Q9Y490	Talin-1	C1	2	675.313	1.207	NaN	0		71653000
234	AAGHPGDPESQQR	13	Q9Y490	Talin-1	C3	2	675.313	-2.2561	NaN	0		68576000
235	AAGHPGDPESQQR	13	Q9Y490	Talin-1	C4	2	675.313	6.4533	NaN	0		23616000
236	AAGHPGDPESQQR	13	Q9Y490	Talin-1	ITP1_1	2	675.313	2.477	NaN	0		22313000
237	AAGNECPELQPPVHGK	16	P48740	Mannan-binding lectin serine protease 1	C1	2	852.412	0.53116	6.6372e-05	1	90.725	80806000
238	AAGNECPELQPPVHGK	16	P48740	Mannan-binding lectin serine protease 1	C2	3	568.611	-0.15273	0.0011113	1	56.514	514940000
239	AAGNECPELQPPVHGK	16	P48740	Mannan-binding lectin serine protease 1	C2	2	852.412	0.73052	1.7384e-12	1	129.38	156140000
240	AAGNECPELQPPVHGK	16	P48740	Mannan-binding lectin serine protease 1	C2	2	852.412		0.001707	1	69.331	0
241	AAGNECPELQPPVHGK	16	P48740	Mannan-binding lectin serine protease 1	C3	3	568.611	0.14718	9.0318e-05	1	77.325	387510000
242	AAGNECPELQPPVHGK	16	P48740	Mannan-binding lectin serine protease 1	C4	2	852.412	0.033913	6.4995e-26	1	144.88	105610000
243	AAGNECPELQPPVHGK	16	P48740	Mannan-binding lectin serine protease 1	C4	3	568.611		0.0084828	1	42.095	0
244	AAGNECPELQPPVHGK	16	P48740	Mannan-binding lectin serine protease 1	C4	3	568.611		0.00082528	1	58.577	0
245	AAGNECPELQPPVHGK	16	P48740	Mannan-binding lectin serine protease 1	ITP1_1	2	852.412	-0.58449	2.1779e-12	1	128.06	106280000
246	AAGNECPELQPPVHGK	16	P48740	Mannan-binding lectin serine protease 1	ITP1_1	3	568.611		0.00092487	1	56.473	0
247	AAGNECPELQPPVHGK	16	P48740	Mannan-binding lectin serine protease 1	ITP1_2	3	568.611	-0.21541	2.9444e-06	1	111.81	441510000
248	AAGNECPELQPPVHGK	16	P48740	Mannan-binding lectin serine protease 1	ITP1_3	3	568.611	-0.56601	0.023124	1	31.237	328860000
249	AAGNECPELQPPVHGK	16	P48740	Mannan-binding lectin serine protease 1	ITP1_3	2	852.412		1.2378e-11	1	109.55	0
250	AAGNECPELQPPVHGK	16	P48740	Mannan-binding lectin serine protease 1	ITP1_4	3	568.611	-0.038053	7.3344e-06	1	101.88	233620000
251	AAGNECPELQPPVHGK	16	P48740	Mannan-binding lectin serine protease 1	ITP1_4	2	852.412		1.4223e-11	1	109.1	0
252	AAGNECPELQPPVHGK	16	P48740	Mannan-binding lectin serine protease 1	C2	3	568.611	-1.2067	NaN	0		44705000
253	AAGNECPELQPPVHGK	16	P48740	Mannan-binding lectin serine protease 1	C3	2	852.412	0.83677	NaN	0		161490000
254	AAGNECPELQPPVHGK	16	P48740	Mannan-binding lectin serine protease 1	C3	3	568.611	1.943	NaN	0		24380000
255	AAGNECPELQPPVHGK	16	P48740	Mannan-binding lectin serine protease 1	C4	3	568.611	0.072084	NaN	0		395800000
256	AAGNECPELQPPVHGK	16	P48740	Mannan-binding lectin serine protease 1	ITP1_2	2	852.412	-2.3894	NaN	0		92131000
257	AAGNECPELQPPVHGK	16	P48740	Mannan-binding lectin serine protease 1	ITP1_2	3	568.611	1.7988	NaN	0		63968000
258	AAGNECPELQPPVHGK	16	P48740	Mannan-binding lectin serine protease 1	ITP1_4	2	852.412	-0.41463	NaN	0		91907000
259	AAGTEGPFQEVDGVATTR	18	P10586	Receptor-type tyrosine-protein phosphatase F	ITP1_2	2	903.437	-0.42422	2.5034e-05	1	80.859	31605000
260	AAGTEGPFQEVDGVATTR	18	P10586	Receptor-type tyrosine-protein phosphatase F	ITP1_3	2	903.437		0.042049	1	35.133	0
261	AALPAQELEEYNK	13	P12821	Angiotensin-converting enzyme	ITP1_4	2	738.372	0.80535	0.022729	1	58.32	37392000
262	AALPAQELEEYNK	13	P12821	Angiotensin-converting enzyme	C2	2	738.372	1.3248	NaN	0		20626000
263	AALPAQELEEYNK	13	P12821	Angiotensin-converting enzyme	C4	2	738.372	-0.14516	NaN	0		15721000
264	AALSGANVLTLIEK	14	Q07954	Prolow-density lipoprotein receptor-related protein 1	C2	2	700.411	-0.1793	0.021085	1	52.599	11327000
265	AALSGANVLTLIEK	14	Q07954	Prolow-density lipoprotein receptor-related protein 1	C3	2	700.411	-0.63006	0.012401	1	58.885	19371000
266	AALSGANVLTLIEK	14	Q07954	Prolow-density lipoprotein receptor-related protein 1	ITP1_2	2	700.411		1.0591e-05	1	82.651	0
267	AALSGANVLTLIEK	14	Q07954	Prolow-density lipoprotein receptor-related protein 1	ITP1_4	2	700.411	-0.61837	0.00032088	1	91.812	10503000
268	AALTTLFK	8	Q96KP4	Cytosolic non-specific dipeptidase	C2	1	906.529	0.73573	0.0090416	1	114.78	4364300
269	AALTTLFK	8	Q96KP4	Cytosolic non-specific dipeptidase	C3	1	906.529	0.0039815	NaN	0		2442000
270	AAMEPIVISAK	11	Q9Y490	Talin-1	C1	2	565.318	-0.40128	0.030122	1	66.267	102490000
271	AAMEPIVISAK	11	Q9Y490	Talin-1	C2	2	565.318	-0.11369	0.013821	1	75.819	89963000
272	AAMEPIVISAK	11	Q9Y490	Talin-1	C3	2	565.318	-0.26913	0.017242	1	73.435	98654000
273	AAMEPIVISAK	11	Q9Y490	Talin-1	C4	2	565.318		0.016494	1	75.819	0
274	AAPEASGTPSSDAVSR	16	P31146	Coronin-1A	C1	2	751.858	0.28872	2.9629e-08	1	122.12	116870000
275	AAPEASGTPSSDAVSR	16	P31146	Coronin-1A	C2	2	751.858	0.03015	3.0951e-28	1	158.29	157210000
276	AAPEASGTPSSDAVSR	16	P31146	Coronin-1A	C3	2	751.858	3.204	9.5993e-19	1	139.49	71428000
277	AAPEASGTPSSDAVSR	16	P31146	Coronin-1A	C4	2	751.858	1.3822	0.0015696	1	68.329	37934000
278	AAPEASGTPSSDAVSR	16	P31146	Coronin-1A	ITP1_1	2	751.858	0.7114	2.4744e-12	1	127.18	58535000
279	AAPEASGTPSSDAVSR	16	P31146	Coronin-1A	ITP1_3	2	751.858	1.1876	0.0024704	1	64.565	34334000
280	AAPEASGTPSSDAVSR	16	P31146	Coronin-1A	ITP1_4	2	751.858	1.4686	2.541e-05	1	95.751	65055000
281	AAPGQEPPEHMAELQR	16	O00391	Sulfhydryl oxidase 1	C1	3	587.618	-0.58786	0.00027875	1	70.197	93068000
282	AAPGQEPPEHMAELQR	16	O00391	Sulfhydryl oxidase 1	C1	2	880.923	0.10951	0.0054781	1	55.437	49725000
283	AAPGQEPPEHMAELQR	16	O00391	Sulfhydryl oxidase 1	C2	3	587.618	0.13074	0.00045978	1	66.022	157990000
284	AAPGQEPPEHMAELQR	16	O00391	Sulfhydryl oxidase 1	C3	3	587.618	-0.79366	9.7635e-06	1	93.424	169780000
285	AAPGQEPPEHMAELQR	16	O00391	Sulfhydryl oxidase 1	C3	2	880.923	0.25777	0.00021436	1	82.942	80929000
286	AAPGQEPPEHMAELQR	16	O00391	Sulfhydryl oxidase 1	C4	3	587.618	-0.46563	0.00016888	2	73.279	101140000
287	AAPGQEPPEHMAELQR	16	O00391	Sulfhydryl oxidase 1	C4	2	880.923	-0.010346	0.025002	1	42.947	61776000
288	AAPGQEPPEHMAELQR	16	O00391	Sulfhydryl oxidase 1	ITP1_1	3	587.618	-4.1828	9.8208e-05	1	76.341	92461000
289	AAPGQEPPEHMAELQR	16	O00391	Sulfhydryl oxidase 1	ITP1_2	3	587.618	0.65564	9.7635e-06	1	93.424	79202000
290	AAPGQEPPEHMAELQR	16	O00391	Sulfhydryl oxidase 1	ITP1_2	3	587.618		0.0049909	1	44.998	0
291	AAPGQEPPEHMAELQR	16	O00391	Sulfhydryl oxidase 1	ITP1_3	3	587.618	0.083254	7.41e-05	2	79.346	178250000
292	AAPGQEPPEHMAELQR	16	O00391	Sulfhydryl oxidase 1	ITP1_3	2	880.923	0.55026	8.3615e-05	1	89.358	52687000
293	AAPGQEPPEHMAELQR	16	O00391	Sulfhydryl oxidase 1	ITP1_4	3	587.618	0.031354	0.00013817	1	74.141	146260000
294	AAPGQEPPEHMAELQR	16	O00391	Sulfhydryl oxidase 1	C2	2	880.923	1.0857	NaN	0		98572000
295	AAPGQEPPEHMAELQR	16	O00391	Sulfhydryl oxidase 1	ITP1_1	2	880.923	3.9216	NaN	0		39814000
296	AAPGQEPPEHMAELQR	16	O00391	Sulfhydryl oxidase 1	ITP1_2	2	880.923	0.27285	NaN	0		90042000
297	AAPGQEPPEHMAELQR	16	O00391	Sulfhydryl oxidase 1	ITP1_4	2	880.923	1.7589	NaN	0		124830000
298	AAPSVTLFPPSSEELQANK	19	P0DOY3	Immunoglobulin lambda constant 3	C1	2	993.513	0.62874	5.1245e-05	2	73.057	218740000
299	AAPSVTLFPPSSEELQANK	19	P0DOY3	Immunoglobulin lambda constant 3	C1	3	662.677	0.6009	0.00045515	1	47.082	39325000
300	AAPSVTLFPPSSEELQANK	19	P0DOY3	Immunoglobulin lambda constant 3	C1	3	662.677	0.094142	0.034342	1	25.995	33633000
301	AAPSVTLFPPSSEELQANK	19	P0DOY3	Immunoglobulin lambda constant 3	C1	2	993.513	0.20827	5.017e-10	3	102.69	1027700000
302	AAPSVTLFPPSSEELQANK	19	P0DOY3	Immunoglobulin lambda constant 3	C1	3	662.677	0.40385	0.0063365	1	33.248	349120000
303	AAPSVTLFPPSSEELQANK	19	P0DOY3	Immunoglobulin lambda constant 3	C1	3	662.677	1.1213	0.0062142	1	33.37	287320000
304	AAPSVTLFPPSSEELQANK	19	P0DOY3	Immunoglobulin lambda constant 3	C1	2	993.513	0.050876	0.0077906	1	38.756	148690000
305	AAPSVTLFPPSSEELQANK	19	P0DOY3	Immunoglobulin lambda constant 3	C1	3	662.677	-0.27561	0.020197	1	30.464	72240000
306	AAPSVTLFPPSSEELQANK	19	P0DOY3	Immunoglobulin lambda constant 3	C2	2	993.513		0.039255	1	33.083	0
307	AAPSVTLFPPSSEELQANK	19	P0DOY3	Immunoglobulin lambda constant 3	C2	3	662.677	-0.54446	0.048904	1	16.663	147530000
308	AAPSVTLFPPSSEELQANK	19	P0DOY3	Immunoglobulin lambda constant 3	C2	2	993.513	0.32967	0.00036992	2	59.182	802820000
309	AAPSVTLFPPSSEELQANK	19	P0DOY3	Immunoglobulin lambda constant 3	C2	3	662.677	-0.15268	1.1241e-05	1	72.932	286540000
310	AAPSVTLFPPSSEELQANK	19	P0DOY3	Immunoglobulin lambda constant 3	C2	2	993.513	-1.0117	0.0103	1	33.069	297230000
311	AAPSVTLFPPSSEELQANK	19	P0DOY3	Immunoglobulin lambda constant 3	C3	2	993.513	0.8814	0.00064137	1	52.731	41618000
312	AAPSVTLFPPSSEELQANK	19	P0DOY3	Immunoglobulin lambda constant 3	C3	3	662.677	0.62027	0.0005656	2	45.138	309260000
313	AAPSVTLFPPSSEELQANK	19	P0DOY3	Immunoglobulin lambda constant 3	C3	2	993.513	0.4402	5.4505e-05	2	75.564	696670000
314	AAPSVTLFPPSSEELQANK	19	P0DOY3	Immunoglobulin lambda constant 3	C3	3	662.677	-1.1986	0.0072088	1	32.375	89422000
315	AAPSVTLFPPSSEELQANK	19	P0DOY3	Immunoglobulin lambda constant 3	C4	2	993.513	0.4926	0.0050797	1	42.068	31054000
316	AAPSVTLFPPSSEELQANK	19	P0DOY3	Immunoglobulin lambda constant 3	C4	2	993.513	-0.0024603	4.3629e-05	2	84.895	487220000
317	AAPSVTLFPPSSEELQANK	19	P0DOY3	Immunoglobulin lambda constant 3	C4	2	993.513	-0.85024	0.00054741	1	54.964	155190000
318	AAPSVTLFPPSSEELQANK	19	P0DOY3	Immunoglobulin lambda constant 3	C4	3	662.677		0.02901	1	27.483	0
319	AAPSVTLFPPSSEELQANK	19	P0DOY3	Immunoglobulin lambda constant 3	C4	3	662.677	-0.27878	3.464e-07	1	61.52	173820000
320	AAPSVTLFPPSSEELQANK	19	P0DOY3	Immunoglobulin lambda constant 3	ITP1_1	2	993.513	0.046291	5.3169e-05	1	74.618	112200000
321	AAPSVTLFPPSSEELQANK	19	P0DOY3	Immunoglobulin lambda constant 3	ITP1_1	3	662.677	-0.44904	0.0059178	1	33.667	35876000
322	AAPSVTLFPPSSEELQANK	19	P0DOY3	Immunoglobulin lambda constant 3	ITP1_1	2	993.513	0.11014	0.00058196	1	54.143	79397000
323	AAPSVTLFPPSSEELQANK	19	P0DOY3	Immunoglobulin lambda constant 3	ITP1_1	2	993.513	0.23651	0.000278	2	61.477	712290000
324	AAPSVTLFPPSSEELQANK	19	P0DOY3	Immunoglobulin lambda constant 3	ITP1_1	3	662.677	0.66351	1.0571e-05	1	84.375	292290000
325	AAPSVTLFPPSSEELQANK	19	P0DOY3	Immunoglobulin lambda constant 3	ITP1_1	3	662.677	0.32951	0.010907	1	29.577	129190000
326	AAPSVTLFPPSSEELQANK	19	P0DOY3	Immunoglobulin lambda constant 3	ITP1_1	3	662.677	-1.761	0.0090941	1	30.489	37788000
327	AAPSVTLFPPSSEELQANK	19	P0DOY3	Immunoglobulin lambda constant 3	ITP1_1	2	993.513		0.00024036	1	51.542	0
328	AAPSVTLFPPSSEELQANK	19	P0DOY3	Immunoglobulin lambda constant 3	ITP1_2	2	993.513	-0.047899	4.9441e-05	1	71.592	425070000
329	AAPSVTLFPPSSEELQANK	19	P0DOY3	Immunoglobulin lambda constant 3	ITP1_2	2	993.513	1.223	1.2818e-11	1	113.86	386190000
330	AAPSVTLFPPSSEELQANK	19	P0DOY3	Immunoglobulin lambda constant 3	ITP1_2	3	662.677		0.0078263	1	34.649	0
331	AAPSVTLFPPSSEELQANK	19	P0DOY3	Immunoglobulin lambda constant 3	ITP1_2	2	993.513		0.0066231	1	41.513	0
332	AAPSVTLFPPSSEELQANK	19	P0DOY3	Immunoglobulin lambda constant 3	ITP1_3	2	993.513	0.29053	0.00039051	1	58.693	47749000
333	AAPSVTLFPPSSEELQANK	19	P0DOY3	Immunoglobulin lambda constant 3	ITP1_3	2	993.513	0.27602	5.3384e-05	2	74.793	514850000
334	AAPSVTLFPPSSEELQANK	19	P0DOY3	Immunoglobulin lambda constant 3	ITP1_3	3	662.677	0.21174	1.0253e-05	1	69.289	132380000
335	AAPSVTLFPPSSEELQANK	19	P0DOY3	Immunoglobulin lambda constant 3	ITP1_3	2	993.513	0.74612	0.0009988	1	51.225	471590000
336	AAPSVTLFPPSSEELQANK	19	P0DOY3	Immunoglobulin lambda constant 3	ITP1_4	2	993.513	-0.12311	0.00054741	1	54.964	17574000
337	AAPSVTLFPPSSEELQANK	19	P0DOY3	Immunoglobulin lambda constant 3	ITP1_4	2	993.513	0.2838	0.00029595	2	61.015	1084600000
338	AAPSVTLFPPSSEELQANK	19	P0DOY3	Immunoglobulin lambda constant 3	ITP1_4	3	662.677		0.00018033	1	59.252	0
339	AAPSVTLFPPSSEELQANK	19	P0DOY3	Immunoglobulin lambda constant 3	C1	2	993.513	0.78096	NaN	0		3045200
340	AAPSVTLFPPSSEELQANK	19	P0DOY3	Immunoglobulin lambda constant 3	C1	3	662.677	0.93654	NaN	0		3416200
341	AAPSVTLFPPSSEELQANK	19	P0DOY3	Immunoglobulin lambda constant 3	C2	3	662.677	0.15506	NaN	0		95189000
342	AAPSVTLFPPSSEELQANK	19	P0DOY3	Immunoglobulin lambda constant 3	C3	2	993.513	-1.9315	NaN	0		2330300
343	AAPSVTLFPPSSEELQANK	19	P0DOY3	Immunoglobulin lambda constant 3	C3	3	662.677	2.5878	NaN	0		6849700
344	AAPSVTLFPPSSEELQANK	19	P0DOY3	Immunoglobulin lambda constant 3	C3	3	662.677	-0.31299	NaN	0		10126000
345	AAPSVTLFPPSSEELQANK	19	P0DOY3	Immunoglobulin lambda constant 3	C4	2	993.513	-0.51121	NaN	0		1073900
346	AAPSVTLFPPSSEELQANK	19	P0DOY3	Immunoglobulin lambda constant 3	C4	2	993.513	0.45056	NaN	0		3053200
347	AAPSVTLFPPSSEELQANK	19	P0DOY3	Immunoglobulin lambda constant 3	C4	2	993.513	0.12675	NaN	0		2165100
348	AAPSVTLFPPSSEELQANK	19	P0DOY3	Immunoglobulin lambda constant 3	C4	3	662.677	-2.1143	NaN	0		4270400
349	AAPSVTLFPPSSEELQANK	19	P0DOY3	Immunoglobulin lambda constant 3	ITP1_1	2	993.513	0.35312	NaN	0		3143000
350	AAPSVTLFPPSSEELQANK	19	P0DOY3	Immunoglobulin lambda constant 3	ITP1_1	2	993.513	0.57956	NaN	0		9626100
351	AAPSVTLFPPSSEELQANK	19	P0DOY3	Immunoglobulin lambda constant 3	ITP1_1	2	993.513	0.18166	NaN	0		12639000
352	AAPSVTLFPPSSEELQANK	19	P0DOY3	Immunoglobulin lambda constant 3	ITP1_1	3	662.677	-0.0056343	NaN	0		220480000
353	AAPSVTLFPPSSEELQANK	19	P0DOY3	Immunoglobulin lambda constant 3	ITP1_2	3	662.677	0.090204	NaN	0		124830000
354	AAPSVTLFPPSSEELQANK	19	P0DOY3	Immunoglobulin lambda constant 3	ITP1_2	3	662.677	1.4471	NaN	0		118350000
355	AAPSVTLFPPSSEELQANK	19	P0DOY3	Immunoglobulin lambda constant 3	ITP1_3	2	993.513	-0.4394	NaN	0		3847200
356	AAPSVTLFPPSSEELQANK	19	P0DOY3	Immunoglobulin lambda constant 3	ITP1_3	2	993.513	0.039247	NaN	0		4614400
357	AAPSVTLFPPSSEELQANK	19	P0DOY3	Immunoglobulin lambda constant 3	ITP1_3	2	993.513	-0.57049	NaN	0		6987600
358	AAPSVTLFPPSSEELQANK	19	P0DOY3	Immunoglobulin lambda constant 3	ITP1_3	2	993.513	-0.1337	NaN	0		37578000
359	AAPSVTLFPPSSEELQANK	19	P0DOY3	Immunoglobulin lambda constant 3	ITP1_3	3	662.677	-0.4995	NaN	0		10276000
360	AAPSVTLFPPSSEELQANK	19	P0DOY3	Immunoglobulin lambda constant 3	ITP1_4	2	993.513	1.6382	NaN	0		1307000
361	AAPSVTLFPPSSEELQANK	19	P0DOY3	Immunoglobulin lambda constant 3	ITP1_4	2	993.513	0.97004	NaN	0		7072200
362	AAPSVTLFPPSSEELQANK	19	P0DOY3	Immunoglobulin lambda constant 3	ITP1_4	2	993.513	-0.9196	NaN	0		9461700
363	AAPSVTLFPPSSEELQANK	19	P0DOY3	Immunoglobulin lambda constant 3	ITP1_4	2	993.513	-0.2734	NaN	0		16317000
364	AAPSVTLFPPSSEELQANK	19	P0DOY3	Immunoglobulin lambda constant 3	ITP1_4	3	662.677	-0.55065	NaN	0		4883600
365	AAPSVTLFPPSSEELQANK	19	P0DOY3	Immunoglobulin lambda constant 3	ITP1_4	3	662.677	0.43277	NaN	0		192520000
366	AAPYDWR	7	P04180	Phosphatidylcholine-sterol acyltransferase	C1	2	439.711	0.48402	NaN	0		68159000
367	AAPYDWR	7	P04180	Phosphatidylcholine-sterol acyltransferase	C3	2	439.711	0.64294	NaN	0		118820000
368	AAPYDWR	7	P04180	Phosphatidylcholine-sterol acyltransferase	C4	2	439.711	0.22224	NaN	0		51875000
369	AAPYDWR	7	P04180	Phosphatidylcholine-sterol acyltransferase	ITP1_2	2	439.711	0.52695	NaN	0		86870000
370	AAPYDWR	7	P04180	Phosphatidylcholine-sterol acyltransferase	ITP1_3	2	439.711	0.48103	NaN	0		76719000
371	AAPYDWR	7	P04180	Phosphatidylcholine-sterol acyltransferase	ITP1_4	2	439.711	0.34503	NaN	0		96101000
372	AAQGEPQVQFK	11	P62826	GTP-binding nuclear protein Ran	ITP1_1	2	622.817	6.2173	NaN	0		24286000
373	AAQGKDPGPSEK	12	Q96JY0	Protein maelstrom homolog	C2	2	593.291		0.030108	1	65.179	0
374	AAQVTIQSSGTFSSK	15	P01023	Alpha-2-macroglobulin	ITP1_2	2	756.389	0.45217	0.045564	1	40.983	7459800
375	AAQVTIQSSGTFSSK	15	P01023	Alpha-2-macroglobulin	C1	2	756.389	2.3046	NaN	0		3657400
376	AASGTQNNVLR	11	P10643	Complement component C7	C1	2	566.291	0.56032	1.0608e-22	1	187.99	224140000
377	AASGTQNNVLR	11	P10643	Complement component C7	C2	2	566.291	0.24974	2.9827e-05	1	136.96	120190000
378	AASGTQNNVLR	11	P10643	Complement component C7	ITP1_1	2	566.291	0.75137	2.7824e-05	1	143.96	248350000
379	AASGTQNNVLR	11	P10643	Complement component C7	ITP1_2	2	566.291		1.1254e-13	1	136.96	0
380	AASGTQNNVLR	11	P10643	Complement component C7	ITP1_3	2	566.291	0.15011	2.9827e-05	1	136.96	280140000
381	AASGTQNNVLR	11	P10643	Complement component C7	ITP1_3	2	566.291	2.9296	0.020893	1	74.751	102240000
382	AASGTQNNVLR	11	P10643	Complement component C7	ITP1_4	2	566.291	1.1169	0.0073633	1	88.948	165540000
383	AASGTQNNVLR	11	P10643	Complement component C7	C1	2	566.291	3.6261	NaN	0		48189000
384	AASGTQNNVLR	11	P10643	Complement component C7	C3	2	566.291	3.1172	NaN	0		119280000
385	AASGTQNNVLR	11	P10643	Complement component C7	C4	2	566.291	0.52963	NaN	0		162450000
386	AASGTQNNVLR	11	P10643	Complement component C7	C4	2	566.291	4.5496	NaN	0		48809000
387	AASGTQNNVLR	11	P10643	Complement component C7	ITP1_1	2	566.291	3.6238	NaN	0		113870000
388	AASGTQNNVLR	11	P10643	Complement component C7	C1	2	565.799	-0.6199	7.5341e-07	1	163.65	3330100000
389	AASGTQNNVLR	11	P10643	Complement component C7	C1	2	565.799		0.0065571	1	91.549	0
390	AASGTQNNVLR	11	P10643	Complement component C7	C2	2	565.799	-0.40691	6.2021e-06	1	148.56	2167100000
391	AASGTQNNVLR	11	P10643	Complement component C7	C2	2	565.799		0.0034393	1	102.52	0
392	AASGTQNNVLR	11	P10643	Complement component C7	C3	2	565.799	0.84803	0.0037028	1	88.596	117650000
393	AASGTQNNVLR	11	P10643	Complement component C7	C3	2	565.799	3.1329	0.00071185	1	113.44	21870000
394	AASGTQNNVLR	11	P10643	Complement component C7	C4	2	565.799	-1.6411	5.5663e-06	1	155.11	3142600000
395	AASGTQNNVLR	11	P10643	Complement component C7	C4	2	565.799	0.18518	0.00067844	1	113.93	24831000
396	AASGTQNNVLR	11	P10643	Complement component C7	C4	2	565.799	-0.33677	0.0064424	1	82.417	13462000
397	AASGTQNNVLR	11	P10643	Complement component C7	ITP1_1	2	565.799	-0.66929	0.0021529	1	99.283	144750000
398	AASGTQNNVLR	11	P10643	Complement component C7	ITP1_1	2	565.799	-1.0481	3.2214e-16	1	183.13	2779800000
399	AASGTQNNVLR	11	P10643	Complement component C7	ITP1_1	2	565.799	0.81519	1.5365e-05	1	139.43	26051000
400	AASGTQNNVLR	11	P10643	Complement component C7	ITP1_1	2	565.799	-0.42619	0.002958	1	91.549	13690000
401	AASGTQNNVLR	11	P10643	Complement component C7	ITP1_2	2	565.799	-1.1807	1.723e-23	1	192.12	1905400000
402	AASGTQNNVLR	11	P10643	Complement component C7	ITP1_2	2	565.799	-0.60244	0.00014619	1	123.79	8027700
403	AASGTQNNVLR	11	P10643	Complement component C7	ITP1_3	2	565.799	-0.26848	1.4892e-16	1	185.08	2877800000
404	AASGTQNNVLR	11	P10643	Complement component C7	ITP1_3	2	565.799	1.6703	2.2605e-05	1	131.82	22839000
405	AASGTQNNVLR	11	P10643	Complement component C7	ITP1_3	2	565.799	-0.2532	0.037176	1	63.624	15438000
406	AASGTQNNVLR	11	P10643	Complement component C7	ITP1_4	2	565.799	-0.097958	1.1385e-05	1	145.25	2544200000
407	AASGTQNNVLR	11	P10643	Complement component C7	ITP1_4	2	565.799		0.0051768	1	99.568	0
408	AASGTQNNVLR	11	P10643	Complement component C7	ITP1_4	2	565.799	-0.14344	0.021129	1	71.03	13791000
409	AASGTQNNVLR	11	P10643	Complement component C7	C3	2	565.799	0.70339	NaN	0		1716500000
410	AASGTTGTYQEWK	13	P04114	Apolipoprotein B-100	C1	2	700.328	0.24963	5.5601e-20	2	173.76	5235200000
411	AASGTTGTYQEWK	13	P04114	Apolipoprotein B-100	C1	1	1399.65	0.09725	4.9606e-12	1	174.24	206630000
412	AASGTTGTYQEWK	13	P04114	Apolipoprotein B-100	C1	2	700.328	2.8252	0.00055198	1	104.17	28720000
413	AASGTTGTYQEWK	13	P04114	Apolipoprotein B-100	C2	2	700.328	-0.015507	8.9773e-16	1	166.45	5096800000
414	AASGTTGTYQEWK	13	P04114	Apolipoprotein B-100	C2	2	700.328	0.11774	0.00074753	1	92.856	57999000
415	AASGTTGTYQEWK	13	P04114	Apolipoprotein B-100	C2	2	700.328	2.8386	0.0083237	1	69.314	15587000
416	AASGTTGTYQEWK	13	P04114	Apolipoprotein B-100	C3	2	700.328	-0.0094005	3.7558e-14	1	163.51	9329100000
417	AASGTTGTYQEWK	13	P04114	Apolipoprotein B-100	C3	2	700.328		2.2717e-26	1	138.89	0
418	AASGTTGTYQEWK	13	P04114	Apolipoprotein B-100	C3	2	700.328	2.2442	3.1346e-06	1	126.5	22157000
419	AASGTTGTYQEWK	13	P04114	Apolipoprotein B-100	C4	2	700.328	-0.0028168	8.985e-14	2	162.22	4422500000
420	AASGTTGTYQEWK	13	P04114	Apolipoprotein B-100	C4	2	700.328	-0.27776	0.006072	1	74.987	9837600
421	AASGTTGTYQEWK	13	P04114	Apolipoprotein B-100	ITP1_1	2	700.328	-0.22919	4.0501e-26	1	182.1	6453100000
422	AASGTTGTYQEWK	13	P04114	Apolipoprotein B-100	ITP1_1	2	700.328		0.0026183	1	74.987	0
423	AASGTTGTYQEWK	13	P04114	Apolipoprotein B-100	ITP1_1	2	700.328	-0.6539	0.0022387	1	83.204	6829200
424	AASGTTGTYQEWK	13	P04114	Apolipoprotein B-100	ITP1_2	2	700.328	-1.9258	8.5513e-16	2	166.7	10424000000
425	AASGTTGTYQEWK	13	P04114	Apolipoprotein B-100	ITP1_2	1	1399.65	-2.0947	2.5148e-25	1	210.35	556120000
426	AASGTTGTYQEWK	13	P04114	Apolipoprotein B-100	ITP1_3	2	700.328	-0.10598	6.1556e-26	1	179.67	8070400000
427	AASGTTGTYQEWK	13	P04114	Apolipoprotein B-100	ITP1_3	2	700.328	0.063762	8.985e-14	1	162.22	192380000
428	AASGTTGTYQEWK	13	P04114	Apolipoprotein B-100	ITP1_3	2	700.328	2.2244	0.00054503	1	100.22	25741000
429	AASGTTGTYQEWK	13	P04114	Apolipoprotein B-100	ITP1_3	2	700.328	0.4879	0.0088457	1	67.997	14578000
430	AASGTTGTYQEWK	13	P04114	Apolipoprotein B-100	ITP1_4	2	700.328	0.085662	4.0564e-13	1	155.86	7505700000
431	AASGTTGTYQEWK	13	P04114	Apolipoprotein B-100	ITP1_4	2	700.328		1.1867e-05	1	109.15	0
432	AASGTTGTYQEWK	13	P04114	Apolipoprotein B-100	C1	2	700.328	1.1603	NaN	0		37576000
433	AASGTTGTYQEWK	13	P04114	Apolipoprotein B-100	C2	1	1399.65	0.16032	NaN	0		158370000
434	AASGTTGTYQEWK	13	P04114	Apolipoprotein B-100	C3	1	1399.65	0.55543	NaN	0		219390000
435	AASGTTGTYQEWK	13	P04114	Apolipoprotein B-100	C3	2	700.328	0.29995	NaN	0		98766000
436	AASGTTGTYQEWK	13	P04114	Apolipoprotein B-100	C4	1	1399.65	0.24634	NaN	0		142620000
437	AASGTTGTYQEWK	13	P04114	Apolipoprotein B-100	ITP1_1	1	1399.65	-0.083379	NaN	0		309910000
438	AASGTTGTYQEWK	13	P04114	Apolipoprotein B-100	ITP1_1	2	700.328	2.7419	NaN	0		32459000
439	AASGTTGTYQEWK	13	P04114	Apolipoprotein B-100	ITP1_2	2	700.328	0.07649	NaN	0		70267000
440	AASGTTGTYQEWK	13	P04114	Apolipoprotein B-100	ITP1_3	1	1399.65	0.57394	NaN	0		462690000
441	AASGTTGTYQEWK	13	P04114	Apolipoprotein B-100	ITP1_4	1	1399.65	0.5185	NaN	0		281580000
442	AASGTTGTYQEWK	13	P04114	Apolipoprotein B-100	ITP1_4	2	700.328	0.71761	NaN	0		22232000
443	AATGECTATVGK	12	P01042	Kininogen-1	C1	2	583.28	-0.8457	0.00091872	1	107.97	26422000000
444	AATGECTATVGK	12	P01042	Kininogen-1	C1	2	583.28	-0.468	0.00068411	1	111.94	303970000
445	AATGECTATVGK	12	P01042	Kininogen-1	C1	2	583.28	-0.33317	1.7115e-06	1	127.17	120780000
446	AATGECTATVGK	12	P01042	Kininogen-1	C2	2	583.28	0.93131	0.01564	1	70.089	361750000
447	AATGECTATVGK	12	P01042	Kininogen-1	C2	2	583.28	-0.75884	0.001582	1	93.623	214540000
448	AATGECTATVGK	12	P01042	Kininogen-1	C2	2	583.28	-0.12175	0.00037674	1	116.03	89698000
449	AATGECTATVGK	12	P01042	Kininogen-1	C2	2	583.28	-0.15341	0.051052	1	54.343	42139000
450	AATGECTATVGK	12	P01042	Kininogen-1	C3	2	583.28	-1.2231	0.0016725	1	92.247	27402000000
451	AATGECTATVGK	12	P01042	Kininogen-1	C3	2	583.28	1.5594	0.00061961	1	112.84	21942000000
452	AATGECTATVGK	12	P01042	Kininogen-1	C3	2	583.28	1.0631	0.00090232	1	108.24	358860000
453	AATGECTATVGK	12	P01042	Kininogen-1	C3	2	583.28	-0.80403	6.1011e-05	1	122.55	129730000
454	AATGECTATVGK	12	P01042	Kininogen-1	C4	2	583.28		0.0024419	1	89.301	0
455	AATGECTATVGK	12	P01042	Kininogen-1	C4	2	583.28		2.0021e-06	1	115.33	0
456	AATGECTATVGK	12	P01042	Kininogen-1	C4	2	583.28	-0.16542	0.0010557	1	105.65	246820000
457	AATGECTATVGK	12	P01042	Kininogen-1	C4	2	583.28	-0.1231	0.0012028	1	101.71	159270000
458	AATGECTATVGK	12	P01042	Kininogen-1	ITP1_1	2	583.28	-0.67627	0.01438	1	70.089	38418000000
459	AATGECTATVGK	12	P01042	Kininogen-1	ITP1_1	2	583.28	0.75781	0.00015988	1	118.87	356390000
460	AATGECTATVGK	12	P01042	Kininogen-1	ITP1_1	1	1165.55	1.0822	0.00019763	1	146.11	26248000
461	AATGECTATVGK	12	P01042	Kininogen-1	ITP1_1	2	583.28	-0.546	3.4779e-08	1	138.45	138480000
462	AATGECTATVGK	12	P01042	Kininogen-1	ITP1_2	2	583.28	0.89624	0.0078302	1	78.884	433990000
463	AATGECTATVGK	12	P01042	Kininogen-1	ITP1_2	2	583.28	-0.61484	0.0073676	1	79.492	384120000
464	AATGECTATVGK	12	P01042	Kininogen-1	ITP1_2	2	583.28	0.21803	0.028315	1	61.11	136250000
465	AATGECTATVGK	12	P01042	Kininogen-1	ITP1_2	2	583.28		0.027232	1	68.676	0
466	AATGECTATVGK	12	P01042	Kininogen-1	ITP1_3	2	583.28	-1.9415	0.0016725	1	92.247	44820000000
467	AATGECTATVGK	12	P01042	Kininogen-1	ITP1_3	2	583.28		0.0029039	1	98.407	0
468	AATGECTATVGK	12	P01042	Kininogen-1	ITP1_3	2	583.28	0.47511	0.0022999	1	88.803	299330000
469	AATGECTATVGK	12	P01042	Kininogen-1	ITP1_3	2	583.28	-0.16024	3.475e-08	1	138.63	155380000
470	AATGECTATVGK	12	P01042	Kininogen-1	ITP1_4	2	583.28	-0.070922	0.01438	1	70.089	270740000
471	AATGECTATVGK	12	P01042	Kininogen-1	ITP1_4	2	583.28		1.704e-06	1	116.03	0
472	AATGECTATVGK	12	P01042	Kininogen-1	ITP1_4	2	583.28		0.0024456	1	87.216	0
473	AATGECTATVGK	12	P01042	Kininogen-1	ITP1_4	2	583.28	0.23921	0.00012014	1	119.39	243200000
474	AATGECTATVGK	12	P01042	Kininogen-1	ITP1_4	2	583.28	-0.21129	0.00023671	1	117.86	225300000
475	AATGECTATVGK	12	P01042	Kininogen-1	C1	1	1165.55	-0.12157	NaN	0		62880000
476	AATGECTATVGK	12	P01042	Kininogen-1	C2	1	1165.55	1.2443	NaN	0		348880000
477	AATGECTATVGK	12	P01042	Kininogen-1	C2	2	583.28	1.6719	NaN	0		21105000000
478	AATGECTATVGK	12	P01042	Kininogen-1	C2	1	1165.55	0.86391	NaN	0		16724000
479	AATGECTATVGK	12	P01042	Kininogen-1	C3	2	583.28	-0.43393	NaN	0		473220
480	AATGECTATVGK	12	P01042	Kininogen-1	C4	2	583.28	-0.054764	NaN	0		53278000
481	AATGECTATVGK	12	P01042	Kininogen-1	ITP1_1	2	583.28	-0.19553	NaN	0		47196000
482	AATGECTATVGK	12	P01042	Kininogen-1	ITP1_2	1	1165.55	-2.4613	NaN	0		17249000
483	AATGECTATVGK	12	P01042	Kininogen-1	ITP1_3	2	583.28	-0.00038635	NaN	0		59007000
484	AATGECTATVGK	12	P01042	Kininogen-1	ITP1_4	1	1165.55	0.49461	NaN	0		17888000
485	AATGECTATVGK	12	P01042	Kininogen-1	ITP1_4	2	583.28	-0.77067	NaN	0		46255000
486	AATVGSLAGQPLQER	15	P02649	Apolipoprotein E	C1	2	749.405	0.12465	0.047856	1	40.493	270750000
487	AATVGSLAGQPLQER	15	P02649	Apolipoprotein E	C1	2	749.405	0.62564	3.954e-08	1	125.36	5271600000
488	AATVGSLAGQPLQER	15	P02649	Apolipoprotein E	C1	2	749.405	0.20025	5.9669e-75	1	204.17	73604000
489	AATVGSLAGQPLQER	15	P02649	Apolipoprotein E	C2	2	749.405	0.57329	0.00020577	1	87.824	11033000000
490	AATVGSLAGQPLQER	15	P02649	Apolipoprotein E	C3	2	749.405	0.27992	0.0042243	1	64.407	40375000
491	AATVGSLAGQPLQER	15	P02649	Apolipoprotein E	C3	2	749.405	0.82781	0.00019172	1	86.497	9812400000
492	AATVGSLAGQPLQER	15	P02649	Apolipoprotein E	C3	2	749.405	0.44093	0.03337	1	43.592	16275000
493	AATVGSLAGQPLQER	15	P02649	Apolipoprotein E	C3	2	749.405		2.484e-06	1	91.076	0
494	AATVGSLAGQPLQER	15	P02649	Apolipoprotein E	C3	2	749.405	0.57681	0.00019172	1	86.497	60369000
495	AATVGSLAGQPLQER	15	P02649	Apolipoprotein E	C4	2	749.405	-0.16007	6.3713e-05	1	110.97	122400000
496	AATVGSLAGQPLQER	15	P02649	Apolipoprotein E	C4	2	749.405	0.77259	5.4168e-31	1	166.64	6293400000
497	AATVGSLAGQPLQER	15	P02649	Apolipoprotein E	C4	2	749.405	0.7104	0.00036267	1	79.652	55231000
498	AATVGSLAGQPLQER	15	P02649	Apolipoprotein E	ITP1_1	2	749.405	-0.26611	0.00033064	1	80.063	79876000
499	AATVGSLAGQPLQER	15	P02649	Apolipoprotein E	ITP1_1	2	749.405	0.73146	0.0003276	1	80.102	6859500000
500	AATVGSLAGQPLQER	15	P02649	Apolipoprotein E	ITP1_1	2	749.405	0.15462	0.0045374	1	63.682	40782000
501	AATVGSLAGQPLQER	15	P02649	Apolipoprotein E	ITP1_2	2	749.405		0.0075092	1	54.281	0
502	AATVGSLAGQPLQER	15	P02649	Apolipoprotein E	ITP1_2	2	749.405	0.43855	0.00017185	1	84.62	17981000000
503	AATVGSLAGQPLQER	15	P02649	Apolipoprotein E	ITP1_2	2	749.405	-0.042195	4.638e-75	1	205.27	1621900000
504	AATVGSLAGQPLQER	15	P02649	Apolipoprotein E	ITP1_2	2	749.405	0.47711	6.2025e-05	1	111.07	83798000
505	AATVGSLAGQPLQER	15	P02649	Apolipoprotein E	ITP1_3	2	749.405	-0.062965	3.5228e-89	1	210.34	299320000
506	AATVGSLAGQPLQER	15	P02649	Apolipoprotein E	ITP1_3	2	749.405	0.40778	0.00022315	1	89.466	13569000000
507	AATVGSLAGQPLQER	15	P02649	Apolipoprotein E	ITP1_3	2	749.405	0.47601	0.00020254	1	87.519	137590000
508	AATVGSLAGQPLQER	15	P02649	Apolipoprotein E	ITP1_4	2	749.405	-0.59301	0.00020844	1	81.632	30019000
509	AATVGSLAGQPLQER	15	P02649	Apolipoprotein E	ITP1_4	2	749.405	0.62375	0.00021357	1	88.561	11113000000
510	AATVGSLAGQPLQER	15	P02649	Apolipoprotein E	ITP1_4	2	749.405	0.06143	8.5244e-26	1	148.41	109890000
511	AATVGSLAGQPLQER	15	P02649	Apolipoprotein E	ITP1_4	2	749.405	0.3889	0.0016776	1	71.354	37979000
512	AATVGSLAGQPLQER	15	P02649	Apolipoprotein E	C1	2	749.405	0.027901	NaN	0		33682000
513	AATVGSLAGQPLQER	15	P02649	Apolipoprotein E	C1	2	749.405	1.272	NaN	0		6849500
514	AATVGSLAGQPLQER	15	P02649	Apolipoprotein E	C1	2	749.405	0.94671	NaN	0		97951000
515	AATVGSLAGQPLQER	15	P02649	Apolipoprotein E	C2	2	749.405	0.39971	NaN	0		20330000
516	AATVGSLAGQPLQER	15	P02649	Apolipoprotein E	C3	2	749.405	0.19815	NaN	0		115530000
517	AATVGSLAGQPLQER	15	P02649	Apolipoprotein E	ITP1_1	2	749.405	-1.518	NaN	0		35800000
518	AATVGSLAGQPLQER	15	P02649	Apolipoprotein E	ITP1_3	2	749.405	-0.3562	NaN	0		65441000
519	AATVMINCLLQER	13	Q8NDA8	Maestro heat-like repeat-containing protein family member 1	C1	3	512.59	-3.6219	0.016824	1	58.172	35334000
520	AATVMINCLLQER	13	Q8NDA8	Maestro heat-like repeat-containing protein family member 1	C4	3	512.59	-3.6791	0.048042	1	47.062	69694000
521	AATVMINCLLQER	13	Q8NDA8	Maestro heat-like repeat-containing protein family member 1	ITP1_1	3	512.59		0.0087739	1	56.205	0
522	AATVMINCLLQER	13	Q8NDA8	Maestro heat-like repeat-containing protein family member 1	ITP1_2	3	512.59	-3.9513	0.04554	1	47.712	81761000
523	AATVMINCLLQER	13	Q8NDA8	Maestro heat-like repeat-containing protein family member 1	C2	3	512.59	-3.6457	NaN	0		87634000
524	AATVMINCLLQER	13	Q8NDA8	Maestro heat-like repeat-containing protein family member 1	C3	3	512.59	-3.4109	NaN	0		85087000
525	AATVMINCLLQER	13	Q8NDA8	Maestro heat-like repeat-containing protein family member 1	ITP1_3	3	512.59	-4.4064	NaN	0		137970000
526	AAVPSGASTGIYEALELR	18	P06733	Alpha-enolase	C1	2	902.976	0.62663	0.00079795	1	59.585	9969200
527	AAVPSGASTGIYEALELR	18	P06733	Alpha-enolase	C2	2	902.976	0.47429	0.00011815	1	73.138	189430000
528	AAVPSGASTGIYEALELR	18	P06733	Alpha-enolase	C3	2	902.976	0.53348	0.010319	1	40.968	6063900
529	AAVPSGASTGIYEALELR	18	P06733	Alpha-enolase	C1	2	902.976	-0.20309	NaN	0		4070500
530	AAVPSGASTGIYEALELR	18	P06733	Alpha-enolase	C2	2	902.976	0.34599	NaN	0		4265400
531	AAVPSGASTGIYEALELR	18	P06733	Alpha-enolase	C4	2	902.976	0.73432	NaN	0		1615500
532	AAVPSGASTGIYEALELR	18	P06733	Alpha-enolase	ITP1_1	2	902.976	-0.1605	NaN	0		5942800
533	AAVYHHFISDGVR	13	P01024	Complement C3	C1	2	736.376		2.3992e-05	1	105.65	0
534	AAVYHHFISDGVR	13	P01024	Complement C3	C1	3	491.253	0.46847	0.0031146	1	63.473	14409000
535	AAVYHHFISDGVR	13	P01024	Complement C3	C1	2	736.376	0.20105	0.018371	1	60.157	4274500
536	AAVYHHFISDGVR	13	P01024	Complement C3	C1	3	491.253	0.18899	0.00056471	1	82.069	8163000000
537	AAVYHHFISDGVR	13	P01024	Complement C3	C1	2	736.376	0.016614	2.8345e-08	1	132.79	3439400000
538	AAVYHHFISDGVR	13	P01024	Complement C3	C1	3	491.253	0.036508	0.00044065	1	84.365	203100000
539	AAVYHHFISDGVR	13	P01024	Complement C3	C1	2	736.376	0.17715	0.00062818	1	95.417	89477000
540	AAVYHHFISDGVR	13	P01024	Complement C3	C1	3	491.253	0.41478	0.00011688	1	105.65	33606000
541	AAVYHHFISDGVR	13	P01024	Complement C3	C1	3	491.253	0.49496	0.050205	1	28.791	2803800
542	AAVYHHFISDGVR	13	P01024	Complement C3	C2	3	491.253	-0.98896	0.0016358	1	71.558	121880000
543	AAVYHHFISDGVR	13	P01024	Complement C3	C2	2	736.376	1.2091	0.0005313	1	105.65	36759000
544	AAVYHHFISDGVR	13	P01024	Complement C3	C2	3	491.253	-1.7914	0.0073972	1	53.869	101800000
545	AAVYHHFISDGVR	13	P01024	Complement C3	C2	2	736.376	-0.038192	0.0044204	2	78.324	14307000
546	AAVYHHFISDGVR	13	P01024	Complement C3	C2	3	491.253	0.090556	0.00035473	1	86.288	36291000
547	AAVYHHFISDGVR	13	P01024	Complement C3	C2	2	736.376	0.25022	5.4451e-13	1	154.36	4427100000
548	AAVYHHFISDGVR	13	P01024	Complement C3	C2	3	491.253	0.32964	0.00012042	1	101.53	11806000000
549	AAVYHHFISDGVR	13	P01024	Complement C3	C2	2	736.376	0.20681	4.9246e-69	1	213.84	153480000
550	AAVYHHFISDGVR	13	P01024	Complement C3	C2	3	491.253	-0.35384	0.003688	1	61.423	118800000
551	AAVYHHFISDGVR	13	P01024	Complement C3	C2	2	736.376		0.03335	1	54.343	0
552	AAVYHHFISDGVR	13	P01024	Complement C3	C2	3	491.253	-0.085607	0.056505	1	30.107	19545000
553	AAVYHHFISDGVR	13	P01024	Complement C3	C3	3	491.253	-0.42597	0.001336	1	74.987	107070000
554	AAVYHHFISDGVR	13	P01024	Complement C3	C3	3	491.253	0.30773	0.013752	1	47.712	21060000
555	AAVYHHFISDGVR	13	P01024	Complement C3	C3	2	736.376	0.10523	1.8987e-20	1	177.41	3444200000
556	AAVYHHFISDGVR	13	P01024	Complement C3	C3	3	491.253	0.36474	4.8303e-05	1	115.57	8647900000
557	AAVYHHFISDGVR	13	P01024	Complement C3	C3	2	736.376	-0.058635	1.6118e-12	1	142.1	114070000
558	AAVYHHFISDGVR	13	P01024	Complement C3	C3	3	491.253	0.0057745	8.2771e-05	1	111.96	68036000
559	AAVYHHFISDGVR	13	P01024	Complement C3	C4	3	491.253	0.038116	0.010051	1	50.897	7238600
560	AAVYHHFISDGVR	13	P01024	Complement C3	C4	3	491.253	-0.013954	0.00056471	1	82.069	227540000
561	AAVYHHFISDGVR	13	P01024	Complement C3	C4	2	736.376	0.004427	1.3437e-12	1	145.31	51819000
562	AAVYHHFISDGVR	13	P01024	Complement C3	C4	3	491.253	-0.047944	0.022787	1	41.577	6197600
563	AAVYHHFISDGVR	13	P01024	Complement C3	C4	3	491.253	0.76514	0.054742	1	26.112	4863300
564	AAVYHHFISDGVR	13	P01024	Complement C3	C4	3	491.253	0.6893	0.0089451	1	59.294	19919000
565	AAVYHHFISDGVR	13	P01024	Complement C3	ITP1_1	3	491.253		0.018367	1	46.768	0
566	AAVYHHFISDGVR	13	P01024	Complement C3	ITP1_1	3	491.253	0.21508	0.0010466	1	77.644	10826000
567	AAVYHHFISDGVR	13	P01024	Complement C3	ITP1_1	2	736.376	0.29454	1.5761e-13	1	160.56	3820600000
568	AAVYHHFISDGVR	13	P01024	Complement C3	ITP1_1	3	491.253	0.17873	0.001336	1	74.987	49227000
569	AAVYHHFISDGVR	13	P01024	Complement C3	ITP1_1	2	736.376		0.0077989	1	72.29	0
570	AAVYHHFISDGVR	13	P01024	Complement C3	ITP1_1	3	491.253	0.085078	0.0013425	1	92.19	9737700000
571	AAVYHHFISDGVR	13	P01024	Complement C3	ITP1_1	3	491.253	-0.40423	0.0013863	1	89.43	234300000
572	AAVYHHFISDGVR	13	P01024	Complement C3	ITP1_2	3	491.253	0.85775	0.0051106	1	58.116	205150000
573	AAVYHHFISDGVR	13	P01024	Complement C3	ITP1_2	2	736.376	0.74464	6.6577e-16	1	167.84	76943000
574	AAVYHHFISDGVR	13	P01024	Complement C3	ITP1_2	3	491.253	0.59671	0.0014332	1	73.881	16133000000
575	AAVYHHFISDGVR	13	P01024	Complement C3	ITP1_2	2	736.376	-0.11871	6.7406e-13	1	152.96	7944400000
576	AAVYHHFISDGVR	13	P01024	Complement C3	ITP1_2	3	491.253	1.0353	0.051455	1	28.053	44603000
577	AAVYHHFISDGVR	13	P01024	Complement C3	ITP1_2	2	736.376	0.061247	6.3548e-08	1	130.56	71031000
578	AAVYHHFISDGVR	13	P01024	Complement C3	ITP1_2	3	491.253	0.41148	0.00011688	1	105.65	110850000
579	AAVYHHFISDGVR	13	P01024	Complement C3	ITP1_2	3	491.253	1.2573	0.030468	1	37.248	5696800
580	AAVYHHFISDGVR	13	P01024	Complement C3	ITP1_3	2	736.376	-0.97502	1.6118e-12	1	142.1	341830000
581	AAVYHHFISDGVR	13	P01024	Complement C3	ITP1_3	3	491.253	-0.17664	0.00011688	2	105.65	506740000
582	AAVYHHFISDGVR	13	P01024	Complement C3	ITP1_3	3	491.253	-0.13228	0.011909	1	49.298	21651000
583	AAVYHHFISDGVR	13	P01024	Complement C3	ITP1_3	3	491.253	0.29594	0.00017715	1	91.62	9778900000
584	AAVYHHFISDGVR	13	P01024	Complement C3	ITP1_3	2	736.376	0.38292	3.7558e-14	2	163.51	2134600000
585	AAVYHHFISDGVR	13	P01024	Complement C3	ITP1_3	3	491.253	0.13665	0.0001515	1	94.122	186530000
586	AAVYHHFISDGVR	13	P01024	Complement C3	ITP1_3	2	736.376	0.20059	0.0044204	1	78.324	13788000
587	AAVYHHFISDGVR	13	P01024	Complement C3	ITP1_3	3	491.253	0.023231	0.0045122	1	59.227	9402700
588	AAVYHHFISDGVR	13	P01024	Complement C3	ITP1_3	2	736.376		0.02352	1	59.116	0
589	AAVYHHFISDGVR	13	P01024	Complement C3	ITP1_3	3	491.253		0.0088254	1	53.869	0
590	AAVYHHFISDGVR	13	P01024	Complement C3	ITP1_3	3	491.253		0.0092673	1	53.034	0
591	AAVYHHFISDGVR	13	P01024	Complement C3	ITP1_3	3	491.253	-0.12481	0.025942	1	39.73	8391700
592	AAVYHHFISDGVR	13	P01024	Complement C3	ITP1_4	2	736.376	0.31741	2.8683e-12	1	140.91	99432000
593	AAVYHHFISDGVR	13	P01024	Complement C3	ITP1_4	3	491.253	-1.1857	0.00047794	1	83.53	315360000
594	AAVYHHFISDGVR	13	P01024	Complement C3	ITP1_4	3	491.253	0.17139	0.00056471	1	82.069	583780000
595	AAVYHHFISDGVR	13	P01024	Complement C3	ITP1_4	2	736.376		2.701e-26	1	138.24	0
596	AAVYHHFISDGVR	13	P01024	Complement C3	ITP1_4	2	736.376		9.5364e-19	1	127.78	0
597	AAVYHHFISDGVR	13	P01024	Complement C3	ITP1_4	2	736.376	-0.6496	0.0026404	1	81.92	8962400
598	AAVYHHFISDGVR	13	P01024	Complement C3	ITP1_4	3	491.253	0.15857	0.00012042	1	101.53	44344000
599	AAVYHHFISDGVR	13	P01024	Complement C3	ITP1_4	2	736.376	0.42672	8.5513e-16	1	166.7	5068200000
600	AAVYHHFISDGVR	13	P01024	Complement C3	ITP1_4	3	491.253	0.38575	0.00047794	1	83.53	18242000000
601	AAVYHHFISDGVR	13	P01024	Complement C3	ITP1_4	3	491.253		0.0049502	1	63.091	0
602	AAVYHHFISDGVR	13	P01024	Complement C3	ITP1_4	3	491.253	0.54985	0.029114	1	38.3	16195000
603	AAVYHHFISDGVR	13	P01024	Complement C3	C1	2	736.376	-2.8414	NaN	0		4168800
604	AAVYHHFISDGVR	13	P01024	Complement C3	C2	2	736.376	-0.67175	NaN	0		2975300
605	AAVYHHFISDGVR	13	P01024	Complement C3	C2	2	736.376	0.14183	NaN	0		76410000
606	AAVYHHFISDGVR	13	P01024	Complement C3	C2	3	491.253	0.11142	NaN	0		29389000
607	AAVYHHFISDGVR	13	P01024	Complement C3	C2	3	491.253	0.18718	NaN	0		598000000
608	AAVYHHFISDGVR	13	P01024	Complement C3	C2	3	491.253	0.3201	NaN	0		3666600
609	AAVYHHFISDGVR	13	P01024	Complement C3	C3	2	736.376	-0.52493	NaN	0		8187800
610	AAVYHHFISDGVR	13	P01024	Complement C3	C3	2	736.376	0.1312	NaN	0		27423000
611	AAVYHHFISDGVR	13	P01024	Complement C3	C3	3	491.253	2.0938	NaN	0		11155000
612	AAVYHHFISDGVR	13	P01024	Complement C3	C3	3	491.253	0.049449	NaN	0		344580000
613	AAVYHHFISDGVR	13	P01024	Complement C3	C3	3	491.253	1.1649	NaN	0		25792000
614	AAVYHHFISDGVR	13	P01024	Complement C3	C3	3	491.253	-0.86552	NaN	0		5617400
615	AAVYHHFISDGVR	13	P01024	Complement C3	C4	2	736.376	-0.060477	NaN	0		2277300
616	AAVYHHFISDGVR	13	P01024	Complement C3	C4	2	736.376	-0.32121	NaN	0		1743000000
617	AAVYHHFISDGVR	13	P01024	Complement C3	C4	2	736.376	-0.1988	NaN	0		6022300
618	AAVYHHFISDGVR	13	P01024	Complement C3	C4	3	491.253	1.5865	NaN	0		18622000
619	AAVYHHFISDGVR	13	P01024	Complement C3	ITP1_1	2	736.376	0.28257	NaN	0		3755800
620	AAVYHHFISDGVR	13	P01024	Complement C3	ITP1_1	2	736.376	0.050024	NaN	0		109330000
621	AAVYHHFISDGVR	13	P01024	Complement C3	ITP1_1	2	736.376	0.71783	NaN	0		66022000
622	AAVYHHFISDGVR	13	P01024	Complement C3	ITP1_1	2	736.376	0.81908	NaN	0		21834000
623	AAVYHHFISDGVR	13	P01024	Complement C3	ITP1_1	3	491.253	0.17831	NaN	0		13715000
624	AAVYHHFISDGVR	13	P01024	Complement C3	ITP1_1	3	491.253	-1.33	NaN	0		4056000
625	AAVYHHFISDGVR	13	P01024	Complement C3	ITP1_2	2	736.376	-0.45662	NaN	0		16485000
626	AAVYHHFISDGVR	13	P01024	Complement C3	ITP1_2	2	736.376	0.12461	NaN	0		276100000
627	AAVYHHFISDGVR	13	P01024	Complement C3	ITP1_2	3	491.253	0.41064	NaN	0		46951000
628	AAVYHHFISDGVR	13	P01024	Complement C3	ITP1_2	3	491.253	1.754	NaN	0		7846800
629	AAVYHHFISDGVR	13	P01024	Complement C3	ITP1_3	2	736.376	0.34542	NaN	0		65827000
630	AAVYHHFISDGVR	13	P01024	Complement C3	ITP1_3	2	736.376	0.26905	NaN	0		3515600
631	AAVYHHFISDGVR	13	P01024	Complement C3	ITP1_3	3	491.253	0.47507	NaN	0		13220000
632	AAVYHHFISDGVR	13	P01024	Complement C3	ITP1_3	3	491.253	0.66985	NaN	0		12629000
633	AAVYHHFISDGVR	13	P01024	Complement C3	ITP1_3	3	491.253	0.69214	NaN	0		8819500
634	AAVYHHFISDGVR	13	P01024	Complement C3	ITP1_4	2	736.376	0.026823	NaN	0		263320000
635	AAVYHHFISDGVR	13	P01024	Complement C3	ITP1_4	2	736.376	-0.020548	NaN	0		48860000
636	AAVYHHFISDGVR	13	P01024	Complement C3	ITP1_4	3	491.253	0.72695	NaN	0		19397000
637	AAVYHHFISDGVR	13	P01024	Complement C3	ITP1_4	3	491.253	-0.12101	NaN	0		651690000
638	AAVYHHFISDGVR	13	P01024	Complement C3	ITP1_4	3	491.253	0.74606	NaN	0		19158000
639	AAVYHHFISDGVR	13	P01024	Complement C3	ITP1_4	3	491.253	1.3211	NaN	0		4003500
640	AAVYHHFISDGVRK	14	P01024	Complement C3	C1	4	400.715	0.056374	0.036	1	29.355	4195400
641	AAVYHHFISDGVRK	14	P01024	Complement C3	C2	4	400.715	-0.060793	0.047758	1	23.362	14236000
642	AAVYHHFISDGVRK	14	P01024	Complement C3	C3	3	533.951	0.35024	0.00087224	1	71.176	4038000
643	AAVYHHFISDGVRK	14	P01024	Complement C3	ITP1_1	3	533.951	0.12284	0.023048	1	37.613	2778000
644	AAVYHHFISDGVRK	14	P01024	Complement C3	ITP1_2	3	533.951	-0.19432	0.0021882	1	62.088	12869000
645	AAVYHHFISDGVRK	14	P01024	Complement C3	ITP1_3	4	400.715	-0.12371	0.047687	2	23.398	3954800
646	AAVYHHFISDGVRK	14	P01024	Complement C3	ITP1_4	3	533.951	0.50466	0.0013507	1	66.393	8648100
647	AAVYHHFISDGVRK	14	P01024	Complement C3	C1	3	533.951	0.46152	NaN	0		5596900
648	AAVYHHFISDGVRK	14	P01024	Complement C3	C2	3	533.951	0.05488	NaN	0		11323000
649	AAVYHHFISDGVRK	14	P01024	Complement C3	C3	4	400.715	0.17379	NaN	0		4740200
650	AAVYHHFISDGVRK	14	P01024	Complement C3	C4	3	533.951	0.48173	NaN	0		2338600
651	AAVYHHFISDGVRK	14	P01024	Complement C3	C4	4	400.715	-0.38331	NaN	0		1899300
652	AAVYHHFISDGVRK	14	P01024	Complement C3	ITP1_1	4	400.715	-0.60816	NaN	0		1947600
653	AAVYHHFISDGVRK	14	P01024	Complement C3	ITP1_2	4	400.715	0.29063	NaN	0		12089000
654	AAVYHHFISDGVRK	14	P01024	Complement C3	ITP1_3	3	533.951	0.42156	NaN	0		3924400
655	AAVYHHFISDGVRK	14	P01024	Complement C3	ITP1_4	4	400.715	0.060225	NaN	0		8178100
656	ACANPAAGSVILLENLR	17	P00558	Phosphoglycerate kinase 1	C1	3	590.317	-0.28089	0.051188	1	18.234	14981000
657	ACANPAAGSVILLENLR	17	P00558	Phosphoglycerate kinase 1	C1	2	884.972	0.55227	0.0054731	1	50.831	18759000
658	ACANPAAGSVILLENLR	17	P00558	Phosphoglycerate kinase 1	C1	3	590.317	0.19378	2.0664e-05	1	86.772	20113000
659	ACANPAAGSVILLENLR	17	P00558	Phosphoglycerate kinase 1	C1	2	884.972	0.33619	0.00029004	1	75.548	32130000
660	ACANPAAGSVILLENLR	17	P00558	Phosphoglycerate kinase 1	C2	2	884.972	-2.4064	0.012416	1	44.391	9945200
661	ACANPAAGSVILLENLR	17	P00558	Phosphoglycerate kinase 1	C2	3	590.317	0.15631	1.2018e-06	1	94.203	36724000
662	ACANPAAGSVILLENLR	17	P00558	Phosphoglycerate kinase 1	C2	2	884.972	-0.023204	4.823e-16	1	133.86	125670000
663	ACANPAAGSVILLENLR	17	P00558	Phosphoglycerate kinase 1	C3	2	884.972	-0.54585	0.054868	1	34.395	8863300
664	ACANPAAGSVILLENLR	17	P00558	Phosphoglycerate kinase 1	C3	3	590.317	0.10984	0.040892	1	22.051	26786000
665	ACANPAAGSVILLENLR	17	P00558	Phosphoglycerate kinase 1	C3	2	884.972	-0.0096679	0.001195	1	65.175	96499000
666	ACANPAAGSVILLENLR	17	P00558	Phosphoglycerate kinase 1	ITP1_1	3	590.317	-0.011986	0.00105	1	51.591	12890000
667	ACANPAAGSVILLENLR	17	P00558	Phosphoglycerate kinase 1	C2	3	590.317	-0.66294	NaN	0		4185200
668	ACANPAAGSVILLENLR	17	P00558	Phosphoglycerate kinase 1	C3	3	590.317	-0.7309	NaN	0		6542000
669	ACANPAAGSVILLENLR	17	P00558	Phosphoglycerate kinase 1	C4	2	884.972	-1.048	NaN	0		1635700
670	ACANPAAGSVILLENLR	17	P00558	Phosphoglycerate kinase 1	C4	3	590.317	0.20939	NaN	0		1265600
671	ACANPAAGSVILLENLR	17	P00558	Phosphoglycerate kinase 1	C4	2	884.972	0.69389	NaN	0		12346000
672	ACANPAAGSVILLENLR	17	P00558	Phosphoglycerate kinase 1	C4	3	590.317	-0.20281	NaN	0		10108000
673	ACANPAAGSVILLENLR	17	P00558	Phosphoglycerate kinase 1	ITP1_1	2	884.972	-0.60166	NaN	0		7982800
674	ACANPAAGSVILLENLR	17	P00558	Phosphoglycerate kinase 1	ITP1_1	3	590.317	-1.1582	NaN	0		3096700
675	ACANPAAGSVILLENLR	17	P00558	Phosphoglycerate kinase 1	ITP1_1	2	884.972	0.75841	NaN	0		19568000
676	ACANPAAGSVILLENLR	17	P00558	Phosphoglycerate kinase 1	ITP1_3	2	884.972	0.97006	NaN	0		1340500
677	ACANPAAGSVILLENLR	17	P00558	Phosphoglycerate kinase 1	ITP1_3	3	590.317	-0.22772	NaN	0		7329500
678	ACANPAAGSVILLENLR	17	P00558	Phosphoglycerate kinase 1	ITP1_4	2	884.972	0.50149	NaN	0		21974000
679	ACDGINDCGDQSDELCCK	18	P05156	Complement factor I	C1	2	1058.89		8.7321e-87	1	168.69	0
680	ACDGINDCGDQSDELCCK	18	P05156	Complement factor I	C2	2	1058.89		3.4399e-17	1	106.93	0
681	ACDGINDCGDQSDELCCK	18	P05156	Complement factor I	C2	2	1058.89		1.4903e-17	1	110.12	0
682	ACDGINDCGDQSDELCCK	18	P05156	Complement factor I	C3	2	1058.89		4.9367e-22	1	114.96	0
683	ACDGINDCGDQSDELCCK	18	P05156	Complement factor I	C3	2	1058.89		0.00020474	1	85.563	0
684	ACDGINDCGDQSDELCCK	18	P05156	Complement factor I	ITP1_1	2	1058.89		0.00021359	1	85.362	0
685	ACDGINDCGDQSDELCCK	18	P05156	Complement factor I	ITP1_2	2	1058.89		0.00023219	1	84.94	0
686	ACDGINDCGDQSDELCCK	18	P05156	Complement factor I	ITP1_3	3	706.261		0.00025921	1	59.252	0
687	ACDGINDCGDQSDELCCK	18	P05156	Complement factor I	ITP1_4	2	1058.89		0.00032313	1	82.877	0
688	ACDGINDCGDQSDELCCK	18	P05156	Complement factor I	ITP1_1	2	1059.38		4.1327e-08	1	97.095	0
689	ACEFAGFQCQIQFGPHNEQK	20	Q9Y490	Talin-1	C2	3	799.356	1.2567	0.00026421	2	44.054	44651000
690	ACGACPLWGK	10	P10643	Complement component C7	C1	2	560.257	-0.032861	0.009531	1	83.998	26168000
691	ACGACPLWGK	10	P10643	Complement component C7	C1	2	560.257	-0.41632	0.0025972	2	105.52	3143000000
692	ACGACPLWGK	10	P10643	Complement component C7	C1	2	560.257	0.098123	0.045598	1	66.962	35944000
693	ACGACPLWGK	10	P10643	Complement component C7	C2	2	560.257	-1.7029	0.032058	1	71.614	3032300000
694	ACGACPLWGK	10	P10643	Complement component C7	C2	2	560.257	0.15505	0.045598	1	66.962	46292000
695	ACGACPLWGK	10	P10643	Complement component C7	C3	2	560.257	-0.34226	0.0046896	1	93.178	3679700000
696	ACGACPLWGK	10	P10643	Complement component C7	C3	2	560.257		0.020656	1	82.645	0
697	ACGACPLWGK	10	P10643	Complement component C7	C4	2	560.257	0.50103	0.02279	1	74.92	16936000
698	ACGACPLWGK	10	P10643	Complement component C7	C4	2	560.257	-1.2158	0.010731	1	82.287	2674700000
699	ACGACPLWGK	10	P10643	Complement component C7	C4	2	560.257	-0.46976	0.032515	1	71.451	27161000
700	ACGACPLWGK	10	P10643	Complement component C7	ITP1_1	2	560.257		0.035448	1	71.614	0
701	ACGACPLWGK	10	P10643	Complement component C7	ITP1_1	2	560.257	-0.51655	0.029274	1	72.607	2407400000
702	ACGACPLWGK	10	P10643	Complement component C7	ITP1_2	2	560.257	-0.037486	0.0032138	1	98.233	3505100000
703	ACGACPLWGK	10	P10643	Complement component C7	ITP1_3	2	560.257	0.086975	0.0019984	1	108.81	3374600000
704	ACGACPLWGK	10	P10643	Complement component C7	ITP1_3	2	560.257	-0.99718	0.032515	1	71.451	73607000
705	ACGACPLWGK	10	P10643	Complement component C7	ITP1_4	2	560.257	-0.59917	0.0045292	2	93.649	3887100000
706	ACGACPLWGK	10	P10643	Complement component C7	C2	2	560.257	-0.025449	NaN	0		17555000
707	ACGACPLWGK	10	P10643	Complement component C7	ITP1_1	2	560.257	-0.72498	NaN	0		49283000
708	ACGACPLWGK	10	P10643	Complement component C7	ITP1_2	2	560.257	1.3218	NaN	0		29691000
709	ACGLVASNLNLKPGECLR	18	P09382	Galectin-1	ITP1_2	3	672.012	1.4518	NaN	0		11258000
710	ACIPTGPYPCGK	12	P00742	Coagulation factor X	C1	2	660.807	0.021211	0.0036334	1	85.813	628370000
711	ACIPTGPYPCGK	12	P00742	Coagulation factor X	C1	2	660.807	-0.87848	0.04428	1	56.205	23633000
712	ACIPTGPYPCGK	12	P00742	Coagulation factor X	C2	2	660.807	-0.43869	0.01016	1	75.819	1108800000
713	ACIPTGPYPCGK	12	P00742	Coagulation factor X	C3	2	660.807	-0.28116	0.040753	1	57.175	845770000
714	ACIPTGPYPCGK	12	P00742	Coagulation factor X	C4	2	660.807	0.21253	0.018594	1	66.267	433660000
715	ACIPTGPYPCGK	12	P00742	Coagulation factor X	C4	2	660.807	-1.0585	0.018594	1	66.267	14510000
716	ACIPTGPYPCGK	12	P00742	Coagulation factor X	ITP1_1	2	660.807	-0.497	0.0036334	1	85.813	590000000
717	ACIPTGPYPCGK	12	P00742	Coagulation factor X	ITP1_1	2	660.807	-1.3045	0.040569	1	57.225	21813000
718	ACIPTGPYPCGK	12	P00742	Coagulation factor X	ITP1_2	2	660.807	-0.24559	0.0014106	1	96.229	1441200000
719	ACIPTGPYPCGK	12	P00742	Coagulation factor X	ITP1_3	2	660.807	-0.28076	0.0014106	1	96.229	738330000
720	ACIPTGPYPCGK	12	P00742	Coagulation factor X	ITP1_3	2	660.807	-1.1973	0.018594	1	66.267	32789000
721	ACIPTGPYPCGK	12	P00742	Coagulation factor X	ITP1_4	2	660.807	0.49643	0.01016	1	75.819	1249000000
722	ACIPTGPYPCGK	12	P00742	Coagulation factor X	ITP1_4	2	660.807	0.24534	0.016486	2	67.385	17276000
723	ACNHPAPK	8	P27918	Properdin	ITP1_2	2	447.716	-0.39763	0.0043881	1	122.13	49934000
724	ACNHPAPK	8	P27918	Properdin	ITP1_2	2	447.716	-0.45024	NaN	0		82790000
725	ACNHPAPK	8	P27918	Properdin	ITP1_4	2	447.716	-0.76645	NaN	0		31878000
726	ACPSHQPDISSGLELPFPPGVPTLDNIK	28	Q16610	Extracellular matrix protein 1	C1	3	996.171	0.21366	0.039774	1	10.928	22493000
727	ACPSHQPDISSGLELPFPPGVPTLDNIK	28	Q16610	Extracellular matrix protein 1	C2	3	996.171	0.049204	0.010774	1	25.51	80766000
728	ACPSHQPDISSGLELPFPPGVPTLDNIK	28	Q16610	Extracellular matrix protein 1	C2	3	996.171	0.19194	0.04439	1	10.256	20351000
729	ACPSHQPDISSGLELPFPPGVPTLDNIK	28	Q16610	Extracellular matrix protein 1	ITP1_2	3	996.171	-0.31576	0.00070301	2	25.51	76425000
730	ACPSHQPDISSGLELPFPPGVPTLDNIK	28	Q16610	Extracellular matrix protein 1	ITP1_1	3	996.171	-0.041303	NaN	0		13618000
731	ACSQAPCPPEQPDPR	15	Q6UY14	ADAMTS-like protein 4	C2	2	855.372	0.075299	0.0022114	1	69.331	28214000
732	ACSQAPCPPEQPDPR	15	Q6UY14	ADAMTS-like protein 4	C3	2	855.372	3.3587	0.0069291	2	58.723	74530000
733	ACSQAPCPPEQPDPR	15	Q6UY14	ADAMTS-like protein 4	ITP1_1	2	855.372		0.038668	1	44.252	0
734	ACSQAPCPPEQPDPR	15	Q6UY14	ADAMTS-like protein 4	ITP1_2	2	855.372	-0.2872	0.0041328	1	64.52	28301000
735	ACSQAPCPPEQPDPR	15	Q6UY14	ADAMTS-like protein 4	ITP1_3	2	855.372	0.57114	0.0041328	1	64.52	16619000
736	ACSQAPCPPEQPDPR	15	Q6UY14	ADAMTS-like protein 4	ITP1_4	2	855.372	-0.11046	0.0072387	1	58.079	39199000
737	ACSQAPCPPEQPDPR	15	Q6UY14	ADAMTS-like protein 4	C4	2	855.372	3.3571	NaN	0		12141000
738	ACVGADLQAEMCNTQACEK	19	Q76LX8	A disintegrin and metalloproteinase with thrombospondin motifs 13	C2	2	1078.45	-0.10423	NaN	0		22674000
739	ADDGRPFPQVIK	12	P04075	Fructose-bisphosphate aldolase A	C1	2	671.859	0.095144	0.0079831	1	91.62	303610000
740	ADDGRPFPQVIK	12	P04075	Fructose-bisphosphate aldolase A	C2	2	671.859	0.59718	0.035749	1	79.089	390170000
741	ADDGRPFPQVIK	12	P04075	Fructose-bisphosphate aldolase A	C3	2	671.859	1.04	NaN	0		247020000
742	ADEGISFR	8	Q06830	Peroxiredoxin-1	C3	2	447.719	-1.1949	0.033468	1	86.332	53354000
743	ADEGISFR	8	Q06830	Peroxiredoxin-1	C1	2	447.719	-0.46286	NaN	0		30575000
744	ADEGISFR	8	Q06830	Peroxiredoxin-1	C4	2	447.719	0.52711	NaN	0		21871000
745	ADFLEQPVLGFVR	13	P02730	Band 3 anion transport protein	C2	2	745.904	-0.15563	0.009035	1	67.519	8124600
746	ADFLEQPVLGFVR	13	P02730	Band 3 anion transport protein	ITP1_2	2	745.904	-0.48995	0.00045592	1	108.72	41380000
747	ADFLEQPVLGFVR	13	P02730	Band 3 anion transport protein	ITP1_4	2	745.904	0.082313	0.0080166	1	70.089	11997000
748	ADGESCSASMMYQEGK	16	P01008	Antithrombin-III	C1	2	883.837	-1.0051	9.6028e-13	2	128.74	804130000
749	ADGESCSASMMYQEGK	16	P01008	Antithrombin-III	C1	2	883.837	-0.32189	3.7422e-63	1	194.23	1200700000
750	ADGESCSASMMYQEGK	16	P01008	Antithrombin-III	C1	2	883.837	-0.80547	3.4181e-05	2	90.348	28980000
751	ADGESCSASMMYQEGK	16	P01008	Antithrombin-III	C1	2	883.837	-0.79955	1.3905e-05	1	108.63	51957000
752	ADGESCSASMMYQEGK	16	P01008	Antithrombin-III	C1	2	883.837		0.0011499	1	67.646	0
753	ADGESCSASMMYQEGK	16	P01008	Antithrombin-III	C2	2	883.837	-0.84445	2.1399e-06	1	116.86	1042200000
754	ADGESCSASMMYQEGK	16	P01008	Antithrombin-III	C2	2	883.837	-0.18643	0.00082698	2	67.646	1022100000
755	ADGESCSASMMYQEGK	16	P01008	Antithrombin-III	C2	2	883.837	0.017259	0.00014527	1	80.488	54115000
756	ADGESCSASMMYQEGK	16	P01008	Antithrombin-III	C2	2	883.837	-1.3015	0.012307	1	42.947	91641000
757	ADGESCSASMMYQEGK	16	P01008	Antithrombin-III	C2	2	883.837		0.0072892	1	48.711	0
758	ADGESCSASMMYQEGK	16	P01008	Antithrombin-III	C2	2	883.837	-0.59052	0.0002776	1	82.837	670420000
759	ADGESCSASMMYQEGK	16	P01008	Antithrombin-III	C3	2	883.837	-1.5389	1.3015e-27	1	155.06	883670000
760	ADGESCSASMMYQEGK	16	P01008	Antithrombin-III	C3	2	883.837	-0.51373	8.8108e-06	1	110.84	38838000
761	ADGESCSASMMYQEGK	16	P01008	Antithrombin-III	C3	2	883.837	-0.29037	1.3288e-08	1	122.56	1213400000
762	ADGESCSASMMYQEGK	16	P01008	Antithrombin-III	C3	2	883.837	-0.37623	0.00022741	1	75.911	448670000
763	ADGESCSASMMYQEGK	16	P01008	Antithrombin-III	C3	2	883.837		0.0073863	1	48.623	0
764	ADGESCSASMMYQEGK	16	P01008	Antithrombin-III	C3	2	883.837		0.0084604	1	47.64	0
765	ADGESCSASMMYQEGK	16	P01008	Antithrombin-III	C3	2	883.837		0.00010726	1	82.59	0
766	ADGESCSASMMYQEGK	16	P01008	Antithrombin-III	C4	2	883.837	-1.1554	9.6591e-13	1	128.71	805770000
767	ADGESCSASMMYQEGK	16	P01008	Antithrombin-III	C4	2	883.837	-0.73751	5.217e-44	2	182.57	1569500000
768	ADGESCSASMMYQEGK	16	P01008	Antithrombin-III	C4	2	883.837	-1.2685	6.9338e-05	2	86.548	26338000
769	ADGESCSASMMYQEGK	16	P01008	Antithrombin-III	C4	2	883.837		0.0063239	1	49.595	0
770	ADGESCSASMMYQEGK	16	P01008	Antithrombin-III	ITP1_1	2	883.837	0.91085	0.00012431	1	81.656	925540000
771	ADGESCSASMMYQEGK	16	P01008	Antithrombin-III	ITP1_1	2	883.837	-0.61772	1.1308e-06	1	118.2	1172600000
772	ADGESCSASMMYQEGK	16	P01008	Antithrombin-III	ITP1_1	2	883.837	-0.44963	5.8311e-05	1	87.647	42519000
773	ADGESCSASMMYQEGK	16	P01008	Antithrombin-III	ITP1_1	2	883.837	-1.953	1.5053e-05	1	108.14	1145700000
774	ADGESCSASMMYQEGK	16	P01008	Antithrombin-III	ITP1_1	3	589.56		0.00089906	1	55.097	0
775	ADGESCSASMMYQEGK	16	P01008	Antithrombin-III	ITP1_1	2	883.837		0.0027528	1	52.862	0
776	ADGESCSASMMYQEGK	16	P01008	Antithrombin-III	ITP1_1	2	883.837	0.78699	0.0026647	1	61.186	16137000
777	ADGESCSASMMYQEGK	16	P01008	Antithrombin-III	ITP1_2	2	883.837	-0.27975	2.1399e-06	1	116.86	863650000
778	ADGESCSASMMYQEGK	16	P01008	Antithrombin-III	ITP1_2	2	883.837	-0.32209	1.8677e-26	1	147.12	1201100000
779	ADGESCSASMMYQEGK	16	P01008	Antithrombin-III	ITP1_2	2	883.837	0.14116	0.0017402	1	60.489	32305000
780	ADGESCSASMMYQEGK	16	P01008	Antithrombin-III	ITP1_2	2	883.837		0.0026046	1	53.565	0
781	ADGESCSASMMYQEGK	16	P01008	Antithrombin-III	ITP1_2	2	883.837		5.4927e-42	1	142.32	0
782	ADGESCSASMMYQEGK	16	P01008	Antithrombin-III	ITP1_3	2	883.837	-1.1008	0.00023701	1	75.376	832250000
783	ADGESCSASMMYQEGK	16	P01008	Antithrombin-III	ITP1_3	2	883.837	-0.61735	2.2018e-06	1	116.78	1150600000
784	ADGESCSASMMYQEGK	16	P01008	Antithrombin-III	ITP1_3	2	883.837	-0.77609	0.0019336	1	59.345	30060000
785	ADGESCSASMMYQEGK	16	P01008	Antithrombin-III	ITP1_3	2	883.837	-0.54274	0.0016404	1	61.265	33337000
786	ADGESCSASMMYQEGK	16	P01008	Antithrombin-III	ITP1_3	2	883.837	-0.97044	4.1153e-05	1	89.358	202400000
787	ADGESCSASMMYQEGK	16	P01008	Antithrombin-III	ITP1_3	2	883.837		0.0006001	1	77.746	0
788	ADGESCSASMMYQEGK	16	P01008	Antithrombin-III	ITP1_4	2	883.837	0.60639	1.041e-09	1	126.77	943530000
789	ADGESCSASMMYQEGK	16	P01008	Antithrombin-III	ITP1_4	2	883.837	0.090353	4.557e-06	1	113.65	1522900000
790	ADGESCSASMMYQEGK	16	P01008	Antithrombin-III	ITP1_4	2	883.837		0.0025266	1	54.237	0
791	ADGESCSASMMYQEGK	16	P01008	Antithrombin-III	ITP1_4	2	883.837		0.00078686	1	75.911	0
792	ADGESCSASMMYQEGK	16	P01008	Antithrombin-III	C1	2	883.837	1.548	NaN	0		17212000
793	ADGESCSASMMYQEGK	16	P01008	Antithrombin-III	C1	2	883.837	-0.71525	NaN	0		28858000
794	ADGESCSASMMYQEGK	16	P01008	Antithrombin-III	C1	2	883.837	-1.3075	NaN	0		40841000
795	ADGESCSASMMYQEGK	16	P01008	Antithrombin-III	C2	2	883.837	0.38751	NaN	0		21516000
796	ADGESCSASMMYQEGK	16	P01008	Antithrombin-III	C2	2	883.837	0.46106	NaN	0		37770000
797	ADGESCSASMMYQEGK	16	P01008	Antithrombin-III	C3	2	883.837	-0.33787	NaN	0		33166000
798	ADGESCSASMMYQEGK	16	P01008	Antithrombin-III	C3	2	883.837	0.23352	NaN	0		33616000
799	ADGESCSASMMYQEGK	16	P01008	Antithrombin-III	C4	2	883.837	-2.1179	NaN	0		7747800
800	ADGESCSASMMYQEGK	16	P01008	Antithrombin-III	C4	2	883.837	0.15943	NaN	0		17398000
801	ADGESCSASMMYQEGK	16	P01008	Antithrombin-III	C4	2	883.837	-1.0975	NaN	0		13779000
802	ADGESCSASMMYQEGK	16	P01008	Antithrombin-III	C4	2	883.837	-0.31031	NaN	0		35235000
803	ADGESCSASMMYQEGK	16	P01008	Antithrombin-III	C4	2	883.837	-0.42293	NaN	0		18204000
804	ADGESCSASMMYQEGK	16	P01008	Antithrombin-III	ITP1_1	2	883.837	-0.91044	NaN	0		23400000
805	ADGESCSASMMYQEGK	16	P01008	Antithrombin-III	ITP1_1	2	883.837	-0.39696	NaN	0		60216000
806	ADGESCSASMMYQEGK	16	P01008	Antithrombin-III	ITP1_1	2	883.837	-0.44028	NaN	0		19194000
807	ADGESCSASMMYQEGK	16	P01008	Antithrombin-III	ITP1_2	2	883.837	-0.30321	NaN	0		60136000
808	ADGESCSASMMYQEGK	16	P01008	Antithrombin-III	ITP1_2	2	883.837	0.37663	NaN	0		55986000
809	ADGESCSASMMYQEGK	16	P01008	Antithrombin-III	ITP1_3	2	883.837	-0.95123	NaN	0		43864000
810	ADGESCSASMMYQEGK	16	P01008	Antithrombin-III	ITP1_4	2	883.837	0.063345	NaN	0		40769000
811	ADGESCSASMMYQEGK	16	P01008	Antithrombin-III	ITP1_4	2	883.837	0.12591	NaN	0		77226000
812	ADGESCSASMMYQEGK	16	P01008	Antithrombin-III	ITP1_4	2	883.837	0.47415	NaN	0		30158000
813	ADGESCSASMMYQEGK	16	P01008	Antithrombin-III	C1	2	875.839	0.17096	6.1239e-05	1	91.355	32451000
814	ADGESCSASMMYQEGK	16	P01008	Antithrombin-III	C1	2	875.839	-0.6887	0.00049462	1	75.018	18868000000
815	ADGESCSASMMYQEGK	16	P01008	Antithrombin-III	C1	2	875.839	-0.28915	1.6388e-31	1	165.86	162830000
816	ADGESCSASMMYQEGK	16	P01008	Antithrombin-III	C1	2	875.839	-0.023348	0.001674	2	67.685	58178000
817	ADGESCSASMMYQEGK	16	P01008	Antithrombin-III	C1	2	875.839	-1.2207	0.00022154	1	82.59	23632000
818	ADGESCSASMMYQEGK	16	P01008	Antithrombin-III	C2	2	875.839	0.047496	5.8781e-05	1	91.657	37026000
819	ADGESCSASMMYQEGK	16	P01008	Antithrombin-III	C2	2	875.839	-0.44461	1.3069e-27	1	156.17	27190000000
820	ADGESCSASMMYQEGK	16	P01008	Antithrombin-III	C2	2	875.839	-0.27553	5.9719e-06	1	115.8	254990000
821	ADGESCSASMMYQEGK	16	P01008	Antithrombin-III	C2	2	875.839	-0.14392	1.0662e-18	2	139.21	87308000
822	ADGESCSASMMYQEGK	16	P01008	Antithrombin-III	C2	2	875.839	-0.67078	0.0012324	1	70.41	15881000
823	ADGESCSASMMYQEGK	16	P01008	Antithrombin-III	C3	2	875.839	-2.4491	0.00018445	1	84.41	29740000
824	ADGESCSASMMYQEGK	16	P01008	Antithrombin-III	C3	2	875.839	0.30803	2.115e-09	1	126.77	23990000000
825	ADGESCSASMMYQEGK	16	P01008	Antithrombin-III	C3	2	875.839	-0.61603	8.5258e-76	1	206.43	281490000
826	ADGESCSASMMYQEGK	16	P01008	Antithrombin-III	C3	2	875.839	0.12738	2.8253e-05	1	108.63	47196000
827	ADGESCSASMMYQEGK	16	P01008	Antithrombin-III	C3	2	875.839	-0.4508	0.00046206	1	75.911	23098000
828	ADGESCSASMMYQEGK	16	P01008	Antithrombin-III	C4	2	875.839	0.45869	0.00044637	1	76.341	20197000
829	ADGESCSASMMYQEGK	16	P01008	Antithrombin-III	C4	2	875.839	-0.8739	0.00018245	1	84.508	16094000000
830	ADGESCSASMMYQEGK	16	P01008	Antithrombin-III	C4	2	875.839	-0.58684	2.1779e-12	1	128.06	182730000
831	ADGESCSASMMYQEGK	16	P01008	Antithrombin-III	C4	2	875.839	-0.42943	0.00049462	1	75.018	50624000
832	ADGESCSASMMYQEGK	16	P01008	Antithrombin-III	C4	2	875.839	0.0057269	0.00022154	1	82.59	20337000
833	ADGESCSASMMYQEGK	16	P01008	Antithrombin-III	ITP1_1	2	875.839	-0.63166	1.1599e-143	1	232.22	19323000000
834	ADGESCSASMMYQEGK	16	P01008	Antithrombin-III	ITP1_1	3	584.229	-1.4385	7.7481e-06	1	102.29	476290000
835	ADGESCSASMMYQEGK	16	P01008	Antithrombin-III	ITP1_1	2	875.839	-1.4283	2.5877e-05	1	100.23	241210000
836	ADGESCSASMMYQEGK	16	P01008	Antithrombin-III	ITP1_1	2	875.839	0.48297	5.8781e-05	1	91.657	57597000
837	ADGESCSASMMYQEGK	16	P01008	Antithrombin-III	ITP1_2	3	584.229	-2.8224	0.0022503	1	50.131	373740000
838	ADGESCSASMMYQEGK	16	P01008	Antithrombin-III	ITP1_2	2	875.839	0.14422	2.5877e-05	1	100.23	228350000
839	ADGESCSASMMYQEGK	16	P01008	Antithrombin-III	ITP1_2	2	875.839	-0.24583	0.00041536	1	77.191	142070000
840	ADGESCSASMMYQEGK	16	P01008	Antithrombin-III	ITP1_2	2	875.839		4.3427e-132	1	205.3	0
841	ADGESCSASMMYQEGK	16	P01008	Antithrombin-III	ITP1_2	2	875.839	0.7359	0.00022154	1	82.59	79485000
842	ADGESCSASMMYQEGK	16	P01008	Antithrombin-III	ITP1_3	2	875.839	-0.71437	3.9992e-27	1	153.94	22588000000
843	ADGESCSASMMYQEGK	16	P01008	Antithrombin-III	ITP1_3	2	875.839	-0.72498	6.9448e-05	1	90.348	230880000
844	ADGESCSASMMYQEGK	16	P01008	Antithrombin-III	ITP1_3	2	875.839	-0.78807	1.2473e-16	1	125.5	46516000
845	ADGESCSASMMYQEGK	16	P01008	Antithrombin-III	ITP1_3	2	875.839	0.55313	2.2844e-06	1	118.21	62671000
846	ADGESCSASMMYQEGK	16	P01008	Antithrombin-III	ITP1_3	2	875.839	-0.20554	0.00010495	1	88.311	20416000
847	ADGESCSASMMYQEGK	16	P01008	Antithrombin-III	ITP1_4	2	875.839	-0.025279	2.8253e-05	1	108.63	21340000000
848	ADGESCSASMMYQEGK	16	P01008	Antithrombin-III	ITP1_4	2	875.839	0.44869	4.079e-90	1	213.83	305740000
849	ADGESCSASMMYQEGK	16	P01008	Antithrombin-III	ITP1_4	2	875.839	0.75098	0.00058141	1	74.428	118160000
850	ADGESCSASMMYQEGK	16	P01008	Antithrombin-III	ITP1_4	2	875.839	0.41429	5.7233e-26	2	145.52	47962000
851	ADGESCSASMMYQEGK	16	P01008	Antithrombin-III	ITP1_4	2	875.839		6.4163e-09	1	100.43	0
852	ADGESCSASMMYQEGK	16	P01008	Antithrombin-III	C1	3	584.229	-3.3907	NaN	0		5389800
853	ADGESCSASMMYQEGK	16	P01008	Antithrombin-III	C2	2	875.839	0.72272	NaN	0		10207000
854	ADGESCSASMMYQEGK	16	P01008	Antithrombin-III	C2	2	875.839	-0.083185	NaN	0		16162000
855	ADGESCSASMMYQEGK	16	P01008	Antithrombin-III	C2	3	584.229	-1.3632	NaN	0		16984000
856	ADGESCSASMMYQEGK	16	P01008	Antithrombin-III	C3	2	875.839	-0.20432	NaN	0		9355200
857	ADGESCSASMMYQEGK	16	P01008	Antithrombin-III	C3	2	875.839	-0.78232	NaN	0		26485000
858	ADGESCSASMMYQEGK	16	P01008	Antithrombin-III	C3	3	584.229	-1.0525	NaN	0		21239000
859	ADGESCSASMMYQEGK	16	P01008	Antithrombin-III	C4	2	875.839	-2.1116	NaN	0		162820000
860	ADGESCSASMMYQEGK	16	P01008	Antithrombin-III	C4	2	875.839	-0.44865	NaN	0		158580000
861	ADGESCSASMMYQEGK	16	P01008	Antithrombin-III	ITP1_1	2	875.839	0.95931	NaN	0		48004000
862	ADGESCSASMMYQEGK	16	P01008	Antithrombin-III	ITP1_1	2	875.839	-0.63331	NaN	0		19612000
863	ADGESCSASMMYQEGK	16	P01008	Antithrombin-III	ITP1_2	2	875.839	-0.16334	NaN	0		69119000
864	ADGESCSASMMYQEGK	16	P01008	Antithrombin-III	ITP1_2	2	875.839	0.52426	NaN	0		88255000
865	ADGESCSASMMYQEGK	16	P01008	Antithrombin-III	ITP1_2	2	875.839	0.76593	NaN	0		21811000
866	ADGESCSASMMYQEGK	16	P01008	Antithrombin-III	ITP1_3	2	875.839	-0.13223	NaN	0		180730000
867	ADGESCSASMMYQEGK	16	P01008	Antithrombin-III	ITP1_4	2	875.839	-4.528	NaN	0		41267000
868	ADGESCSASMMYQEGK	16	P01008	Antithrombin-III	ITP1_4	2	875.839	-0.040055	NaN	0		263600000
869	ADGESCSASMMYQEGK	16	P01008	Antithrombin-III	ITP1_4	2	875.839	-0.15943	NaN	0		37919000
870	ADGESCSASMMYQEGK	16	P01008	Antithrombin-III	C1	2	891.834		8.1656e-08	1	90.348	0
871	ADGESCSASMMYQEGK	16	P01008	Antithrombin-III	C1	2	891.834		7.6928e-12	1	105.17	0
872	ADGESCSASMMYQEGK	16	P01008	Antithrombin-III	C1	2	891.834		0.00056476	1	64.842	0
873	ADGESCSASMMYQEGK	16	P01008	Antithrombin-III	C2	2	891.834	0.56714	1.4084e-05	1	103.77	114220000
874	ADGESCSASMMYQEGK	16	P01008	Antithrombin-III	C2	2	891.834	-0.69745	1.9251e-26	1	145.52	35235000
875	ADGESCSASMMYQEGK	16	P01008	Antithrombin-III	C3	2	891.834	-0.33482	9.7517e-05	1	80.632	67255000
876	ADGESCSASMMYQEGK	16	P01008	Antithrombin-III	C4	2	891.834	1.1096	5.4784e-05	1	85.469	144250000
877	ADGESCSASMMYQEGK	16	P01008	Antithrombin-III	C4	2	891.834	-1.2961	0.004676	1	47.639	432280000
878	ADGESCSASMMYQEGK	16	P01008	Antithrombin-III	C4	2	891.834		0.0081788	1	42.242	0
879	ADGESCSASMMYQEGK	16	P01008	Antithrombin-III	ITP1_2	2	891.834	-3.2912	2.0599e-05	1	91.355	1513100000
880	ADGESCSASMMYQEGK	16	P01008	Antithrombin-III	ITP1_3	2	891.834	-1.0527	0.0013474	1	59.15	94602000
881	ADGESCSASMMYQEGK	16	P01008	Antithrombin-III	ITP1_4	2	891.834	0.85583	0.00048893	1	69.045	54285000
882	ADGESCSASMMYQEGK	16	P01008	Antithrombin-III	C1	2	891.834	-1.4826	NaN	0		55660000
883	ADGESCSASMMYQEGK	16	P01008	Antithrombin-III	C2	2	891.834	-0.6435	NaN	0		2945300
884	ADGESCSASMMYQEGK	16	P01008	Antithrombin-III	C2	2	891.834	1.4357	NaN	0		35467000
885	ADGESCSASMMYQEGK	16	P01008	Antithrombin-III	C3	2	891.834	1.4312	NaN	0		47627000
886	ADGESCSASMMYQEGK	16	P01008	Antithrombin-III	ITP1_1	2	891.834	-1.0934	NaN	0		513730000
887	ADGESCSASMMYQEGK	16	P01008	Antithrombin-III	ITP1_1	2	891.834	0.050881	NaN	0		14697000
888	ADGESCSASMMYQEGK	16	P01008	Antithrombin-III	ITP1_1	2	891.834	-0.39538	NaN	0		181110000
889	ADGESCSASMMYQEGK	16	P01008	Antithrombin-III	ITP1_1	2	891.834	-0.063291	NaN	0		301070000
890	ADGESCSASMMYQEGK	16	P01008	Antithrombin-III	ITP1_3	2	891.834	0.38864	NaN	0		31664000
891	ADGESCSASMMYQEGK	16	P01008	Antithrombin-III	ITP1_4	2	891.834	0.53702	NaN	0		56815000
892	ADGLAVIGVLMK	12	P00915	Carbonic anhydrase 1	C1	2	593.847	0.11343	0.025309	1	62.705	21280000
893	ADGLAVIGVLMK	12	P00915	Carbonic anhydrase 1	C2	2	593.847	0.10883	0.011343	1	74.237	77945000
894	ADGLAVIGVLMK	12	P00915	Carbonic anhydrase 1	C4	2	593.847	-0.28359	0.020644	1	65.179	15771000
895	ADGLAVIGVLMK	12	P00915	Carbonic anhydrase 1	ITP1_2	2	593.847	0.067439	0.013651	1	71.085	73975000
896	ADGLAVIGVLMK	12	P00915	Carbonic anhydrase 1	ITP1_3	2	593.847	-0.15962	0.045099	1	55.98	21006000
897	ADGLAVIGVLMK	12	P00915	Carbonic anhydrase 1	C2	2	593.847	2.1419	NaN	0		7016700
898	ADGLAVIGVLMK	12	P00915	Carbonic anhydrase 1	C3	2	593.847	0.26841	NaN	0		58551000
899	ADGLAVIGVLMK	12	P00915	Carbonic anhydrase 1	ITP1_1	2	593.847	0.31318	NaN	0		1726800
900	ADGLAVIGVLMK	12	P00915	Carbonic anhydrase 1	ITP1_2	2	593.847	-0.099921	NaN	0		131990000
901	ADGLAVIGVLMK	12	P00915	Carbonic anhydrase 1	ITP1_4	2	593.847	0.66273	NaN	0		140270000
902	ADGLAVIGVLMK	12	P00915	Carbonic anhydrase 1	C2	2	601.844		0.010283	1	72.34	0
903	ADGLAVIGVLMK	12	P00915	Carbonic anhydrase 1	ITP1_3	2	601.844	2.0081	0.018272	1	58.172	21283000
904	ADGLAVIGVLMK	12	P00915	Carbonic anhydrase 1	ITP1_3	2	601.844	-0.0061326	0.023488	1	55.258	67667000
905	ADGLAVIGVLMK	12	P00915	Carbonic anhydrase 1	ITP1_4	2	601.844	0.83028	0.0043564	1	77.541	10495000
906	ADGLAVIGVLMK	12	P00915	Carbonic anhydrase 1	ITP1_4	2	601.844	0.24605	0.01262	2	62.528	54052000
907	ADGLAVIGVLMK	12	P00915	Carbonic anhydrase 1	C1	2	601.844	0.5561	NaN	0		8422500
908	ADGLAVIGVLMK	12	P00915	Carbonic anhydrase 1	C1	2	601.844	3.8794	NaN	0		7310400
909	ADGLAVIGVLMK	12	P00915	Carbonic anhydrase 1	C1	2	601.844	1.8439	NaN	0		39160000
910	ADGLAVIGVLMK	12	P00915	Carbonic anhydrase 1	C3	2	601.844	-0.48697	NaN	0		1729600
911	ADGLAVIGVLMK	12	P00915	Carbonic anhydrase 1	C3	2	601.844	0.52462	NaN	0		32039000
912	ADGLAVIGVLMK	12	P00915	Carbonic anhydrase 1	ITP1_2	2	601.844	0.79985	NaN	0		13531000
913	ADGLAVIGVLMK	12	P00915	Carbonic anhydrase 1	ITP1_2	2	601.844	2.2898	NaN	0		19010000
914	ADGLAVIGVLMK	12	P00915	Carbonic anhydrase 1	ITP1_4	2	601.844	1.4416	NaN	0		21643000
915	ADGNQLTLEER	11	Q6YHK3	CD109 antigen	C2	2	623.307	1.8762	0.00098317	1	110.64	85857000
916	ADGNQLTLEER	11	Q6YHK3	CD109 antigen	C3	2	623.307	1.101	6.0783e-23	1	186.81	115700000
917	ADGNQLTLEER	11	Q6YHK3	CD109 antigen	C4	2	623.307	0.98932	0.00086628	1	111.63	46607000
918	ADGNQLTLEER	11	Q6YHK3	CD109 antigen	ITP1_3	2	623.307	-0.5755	4.5689e-11	1	175.74	85694000
919	ADGNQLTLEER	11	Q6YHK3	CD109 antigen	ITP1_4	2	623.307		0.0047017	1	100.38	0
920	ADGNQLTLEER	11	Q6YHK3	CD109 antigen	ITP1_1	2	623.307	-0.24402	NaN	0		66311000
921	ADGSYAAWLSR	11	P0C0L4	Complement C4-A	C1	2	598.788	0.39815	0.0027808	2	93.162	314770000
922	ADGSYAAWLSR	11	P0C0L4	Complement C4-A	C1	2	598.788	0.076096	0.00048337	1	116.74	183490000
923	ADGSYAAWLSR	11	P0C0L4	Complement C4-A	C1	2	598.788	0.11557	0.0085152	1	77.185	3892100000
924	ADGSYAAWLSR	11	P0C0L4	Complement C4-A	C2	2	598.788	-0.67468	0.0022842	1	97.779	9757000
925	ADGSYAAWLSR	11	P0C0L4	Complement C4-A	C2	2	598.788	1.0661	0.051186	1	59.155	27387000
926	ADGSYAAWLSR	11	P0C0L4	Complement C4-A	C2	2	598.788	-0.22704	1.563e-05	1	140.09	1354300000
927	ADGSYAAWLSR	11	P0C0L4	Complement C4-A	C2	2	598.788	-0.12659	6.0525e-16	1	179.94	3801400000
928	ADGSYAAWLSR	11	P0C0L4	Complement C4-A	C2	2	598.788		0.02872	1	71.176	0
929	ADGSYAAWLSR	11	P0C0L4	Complement C4-A	C3	2	598.788	-0.28541	0.015695	1	74.392	16816000
930	ADGSYAAWLSR	11	P0C0L4	Complement C4-A	C3	2	598.788	0.80158	0.0028876	1	92.19	88247000
931	ADGSYAAWLSR	11	P0C0L4	Complement C4-A	C3	2	598.788	-0.11364	0.05138	1	59.116	432490000
932	ADGSYAAWLSR	11	P0C0L4	Complement C4-A	C3	2	598.788	-0.31667	1.7526e-07	1	164.9	3624300000
933	ADGSYAAWLSR	11	P0C0L4	Complement C4-A	C4	2	598.788	0.81977	0.0015703	1	105.65	101570000
934	ADGSYAAWLSR	11	P0C0L4	Complement C4-A	C4	2	598.788	-1.0606	0.0027302	1	93.623	85262000
935	ADGSYAAWLSR	11	P0C0L4	Complement C4-A	C4	2	598.788	0.26295	0.00091023	1	111.26	2042400000
936	ADGSYAAWLSR	11	P0C0L4	Complement C4-A	ITP1_1	2	598.788	0.98244	0.0033905	2	89.301	108160000
937	ADGSYAAWLSR	11	P0C0L4	Complement C4-A	ITP1_1	2	598.788	0.080912	1.8576e-07	1	164.48	1032200000
938	ADGSYAAWLSR	11	P0C0L4	Complement C4-A	ITP1_1	2	598.788	-0.086852	1.504e-05	1	138.63	1675200000
939	ADGSYAAWLSR	11	P0C0L4	Complement C4-A	ITP1_2	2	598.788	0.26304	2.1908e-05	1	132.03	156560000
940	ADGSYAAWLSR	11	P0C0L4	Complement C4-A	ITP1_2	2	598.788	0.8425	0.01167	1	77.74	862880000
941	ADGSYAAWLSR	11	P0C0L4	Complement C4-A	ITP1_2	2	598.788	-0.18823	4.8283e-06	2	150.09	8772900000
942	ADGSYAAWLSR	11	P0C0L4	Complement C4-A	ITP1_2	2	598.788	0.16995	0.00076742	1	112.64	127590000
943	ADGSYAAWLSR	11	P0C0L4	Complement C4-A	ITP1_3	2	598.788	-0.31047	0.02265	1	70.089	23942000
944	ADGSYAAWLSR	11	P0C0L4	Complement C4-A	ITP1_3	2	598.788	0.36504	1.4194e-05	1	136.53	226620000
945	ADGSYAAWLSR	11	P0C0L4	Complement C4-A	ITP1_3	2	598.788	0.48824	0.015695	1	74.392	307220000
946	ADGSYAAWLSR	11	P0C0L4	Complement C4-A	ITP1_4	2	598.788	0.24879	0.027492	2	67.252	150610000
947	ADGSYAAWLSR	11	P0C0L4	Complement C4-A	ITP1_4	2	598.788	-0.35833	0.0043146	1	87.216	407180000
948	ADGSYAAWLSR	11	P0C0L4	Complement C4-A	C1	2	598.788	-0.36659	NaN	0		26438000
949	ADGSYAAWLSR	11	P0C0L4	Complement C4-A	C1	1	1196.57	0.031661	NaN	0		13376000
950	ADGSYAAWLSR	11	P0C0L4	Complement C4-A	C1	2	598.788	-0.22213	NaN	0		59379000
951	ADGSYAAWLSR	11	P0C0L4	Complement C4-A	C4	2	598.788	-0.61023	NaN	0		13384000
952	ADGSYAAWLSR	11	P0C0L4	Complement C4-A	ITP1_1	2	598.788	-1.6192	NaN	0		2929300
953	ADGSYAAWLSR	11	P0C0L4	Complement C4-A	ITP1_2	2	598.788	0.19167	NaN	0		28807000
954	ADGSYAAWLSR	11	P0C0L4	Complement C4-A	ITP1_2	1	1196.57	-1.7173	NaN	0		7949700
955	ADGSYAAWLSR	11	P0C0L4	Complement C4-A	ITP1_3	2	598.788	0.080223	NaN	0		61699000
956	ADGSYAAWLSR	11	P0C0L4	Complement C4-A	ITP1_4	2	598.788	-0.20122	NaN	0		25756000
957	ADGSYAAWLSR	11	P0C0L4	Complement C4-A	ITP1_4	2	598.788	0.60411	NaN	0		137860000
958	ADHHATNGVVHLIDK	15	Q15582	Transforming growth factor-beta-induced protein ig-h3	C1	2	813.921	0.19766	5.9523e-05	1	111.22	48181000
959	ADHHATNGVVHLIDK	15	Q15582	Transforming growth factor-beta-induced protein ig-h3	C1	4	407.464	0.2445	0.0011811	2	61.867	57564000
960	ADHHATNGVVHLIDK	15	Q15582	Transforming growth factor-beta-induced protein ig-h3	C1	3	542.95	-0.16369	0.0012063	1	61.725	74680000
961	ADHHATNGVVHLIDK	15	Q15582	Transforming growth factor-beta-induced protein ig-h3	C2	3	542.95	0.023777	1.1129e-05	1	111.75	225850000
962	ADHHATNGVVHLIDK	15	Q15582	Transforming growth factor-beta-induced protein ig-h3	C2	2	813.921		1.178e-08	1	106.2	0
963	ADHHATNGVVHLIDK	15	Q15582	Transforming growth factor-beta-induced protein ig-h3	C3	4	407.464	0.42201	0.0037586	1	49.223	108120000
964	ADHHATNGVVHLIDK	15	Q15582	Transforming growth factor-beta-induced protein ig-h3	C3	2	813.921	0.27034	4.6209e-18	1	138.81	36901000
965	ADHHATNGVVHLIDK	15	Q15582	Transforming growth factor-beta-induced protein ig-h3	C3	3	542.95	0.060982	0.019878	1	34.928	117950000
966	ADHHATNGVVHLIDK	15	Q15582	Transforming growth factor-beta-induced protein ig-h3	C4	3	542.95	0.18764	0.00022954	1	73.758	44853000
967	ADHHATNGVVHLIDK	15	Q15582	Transforming growth factor-beta-induced protein ig-h3	ITP1_1	3	542.95	0.52539	2.3919e-06	1	117.8	114460000
968	ADHHATNGVVHLIDK	15	Q15582	Transforming growth factor-beta-induced protein ig-h3	ITP1_2	3	542.95		0.023876	1	36.583	0
969	ADHHATNGVVHLIDK	15	Q15582	Transforming growth factor-beta-induced protein ig-h3	ITP1_3	3	542.95	0.30189	0.00039757	1	70.863	69191000
970	ADHHATNGVVHLIDK	15	Q15582	Transforming growth factor-beta-induced protein ig-h3	ITP1_3	4	407.464	0.16455	0.00070481	1	66.387	68608000
971	ADHHATNGVVHLIDK	15	Q15582	Transforming growth factor-beta-induced protein ig-h3	ITP1_4	4	407.464	1.3742	0.00038171	2	71.08	112970000
972	ADHHATNGVVHLIDK	15	Q15582	Transforming growth factor-beta-induced protein ig-h3	ITP1_4	3	542.95	0.99502	0.00011279	1	77.726	84516000
973	ADHHATNGVVHLIDK	15	Q15582	Transforming growth factor-beta-induced protein ig-h3	ITP1_2	3	542.95	1.1515	NaN	0		83831000
974	ADHHATNGVVHLIDK	15	Q15582	Transforming growth factor-beta-induced protein ig-h3	ITP1_2	4	407.464	1.8806	NaN	0		13479000
975	ADHHATNGVVHLIDK	15	Q15582	Transforming growth factor-beta-induced protein ig-h3	ITP1_4	3	542.95	0.30408	NaN	0		960960
976	ADHHATNGVVHLIDK	15	Q15582	Transforming growth factor-beta-induced protein ig-h3	C3	3	543.278		5.5925e-28	1	134.81	0
977	ADHHATNGVVHLIDK	15	Q15582	Transforming growth factor-beta-induced protein ig-h3	C3	2	814.413		1.7577e-25	1	128.06	0
978	ADHHATNGVVHLIDK	15	Q15582	Transforming growth factor-beta-induced protein ig-h3	ITP1_4	2	814.413	-1.1906	3.0113e-07	1	120.63	71012000
979	ADHHATNGVVHLIDK	15	Q15582	Transforming growth factor-beta-induced protein ig-h3	ITP1_4	3	543.278	-0.12883	1.7883e-25	1	142.45	102710000
980	ADHHATNGVVHLIDK	15	Q15582	Transforming growth factor-beta-induced protein ig-h3	ITP1_4	4	407.71	-0.013844	0.0050946	1	51.76	126850000
981	ADIGCTPGSGK	11	P01024	Complement C3	C1	2	531.748	0.70885	0.01183	1	77.597	104650000
982	ADIGCTPGSGK	11	P01024	Complement C3	C1	2	531.748	-0.014294	0.0021119	1	99.752	34457000000
983	ADIGCTPGSGK	11	P01024	Complement C3	C1	2	531.748	-0.041409	0.0019409	1	101.71	179350000
984	ADIGCTPGSGK	11	P01024	Complement C3	C2	2	531.748	-2.5308	0.0024027	1	96.604	49171000000
985	ADIGCTPGSGK	11	P01024	Complement C3	C2	2	531.748		0.00088607	1	109.39	0
986	ADIGCTPGSGK	11	P01024	Complement C3	C2	2	531.748		1.589e-10	1	127.87	0
987	ADIGCTPGSGK	11	P01024	Complement C3	C3	2	531.748	1.5987	0.0030525	1	90.689	363120000
988	ADIGCTPGSGK	11	P01024	Complement C3	C3	2	531.748	-1.7842	0.00012472	2	124.46	298060000
989	ADIGCTPGSGK	11	P01024	Complement C3	C3	2	531.748	-3.6345	0.0062228	1	82.912	234910000
990	ADIGCTPGSGK	11	P01024	Complement C3	C3	2	531.748	-0.65802	0.0019725	1	101.35	107820000
991	ADIGCTPGSGK	11	P01024	Complement C3	C4	2	531.748	-0.071329	0.00094844	1	110.93	3550300000
992	ADIGCTPGSGK	11	P01024	Complement C3	C4	2	531.748	-3.259	0.016515	1	91.694	211970000
993	ADIGCTPGSGK	11	P01024	Complement C3	C4	2	531.748		4.584e-06	1	119.74	0
994	ADIGCTPGSGK	11	P01024	Complement C3	C4	2	531.748	-0.2471	0.0022512	1	98.156	93738000
995	ADIGCTPGSGK	11	P01024	Complement C3	ITP1_1	2	531.748	-0.50999	0.0019409	1	101.71	484710000
996	ADIGCTPGSGK	11	P01024	Complement C3	ITP1_1	2	531.748	-0.18137	0.00058125	1	115.33	226280000
997	ADIGCTPGSGK	11	P01024	Complement C3	ITP1_2	2	531.748		0.0017179	1	105.94	0
998	ADIGCTPGSGK	11	P01024	Complement C3	ITP1_2	2	531.748	-1.1378	1.468e-05	1	134.2	457520000
999	ADIGCTPGSGK	11	P01024	Complement C3	ITP1_2	2	531.748	-0.81822	0.0029127	1	91.961	170340000
1000	ADIGCTPGSGK	11	P01024	Complement C3	ITP1_3	2	531.748	1.1884	0.0030048	1	91.123	580060000
1001	ADIGCTPGSGK	11	P01024	Complement C3	ITP1_3	2	531.748	-1.0137	0.0012272	1	108.56	43574000000
1002	ADIGCTPGSGK	11	P01024	Complement C3	ITP1_3	2	531.748	-2.6513	0.0044501	1	86.911	617460000
1003	ADIGCTPGSGK	11	P01024	Complement C3	ITP1_3	1	1062.49	-1.558	2.5745e-05	1	187.55	98860000
1004	ADIGCTPGSGK	11	P01024	Complement C3	ITP1_3	2	531.748	-0.49755	0.00086628	1	111.63	250050000
1005	ADIGCTPGSGK	11	P01024	Complement C3	ITP1_4	2	531.748	0.99145	0.024935	1	68.676	71852000000
1006	ADIGCTPGSGK	11	P01024	Complement C3	ITP1_4	2	531.748	-0.23879	0.0017906	1	103.43	280530000
1007	ADIGCTPGSGK	11	P01024	Complement C3	C2	2	531.748	1.3291	NaN	0		43656000
1008	ADIGCTPGSGK	11	P01024	Complement C3	C2	2	531.748	0.86364	NaN	0		2970200000
1009	ADIGCTPGSGK	11	P01024	Complement C3	C3	2	531.748	0.48592	NaN	0		130720000
1010	ADIGCTPGSGK	11	P01024	Complement C3	C3	2	531.748	0.70417	NaN	0		94960000
1011	ADIGCTPGSGK	11	P01024	Complement C3	C4	2	531.748	0.072219	NaN	0		136610000
1012	ADIGCTPGSGK	11	P01024	Complement C3	C4	2	531.748	0.20795	NaN	0		40148000000
1013	ADIGCTPGSGK	11	P01024	Complement C3	ITP1_1	2	531.748	-5.5456	NaN	0		236520000
1014	ADIGCTPGSGK	11	P01024	Complement C3	ITP1_1	2	531.748	-2.8082	NaN	0		172350000
1015	ADIGCTPGSGK	11	P01024	Complement C3	ITP1_1	2	531.748	-2.1855	NaN	0		2378700000
1016	ADIGCTPGSGK	11	P01024	Complement C3	ITP1_2	2	531.748	-4.7154	NaN	0		171030000
1017	ADIGCTPGSGK	11	P01024	Complement C3	ITP1_2	2	531.748	0.68489	NaN	0		89818000
1018	ADIGCTPGSGK	11	P01024	Complement C3	ITP1_2	2	531.748	-1.7625	NaN	0		152760000
1019	ADIGCTPGSGK	11	P01024	Complement C3	ITP1_3	2	531.748	-5.615	NaN	0		250150000
1020	ADIGCTPGSGK	11	P01024	Complement C3	ITP1_3	2	531.748	1.0046	NaN	0		171050000
1021	ADIGCTPGSGK	11	P01024	Complement C3	ITP1_4	2	531.748	-5.5926	NaN	0		593230000
1022	ADIGCTPGSGK	11	P01024	Complement C3	ITP1_4	2	531.748	2.065	NaN	0		71282000
1023	ADIGCTPGSGK	11	P01024	Complement C3	ITP1_4	2	531.748	1.1476	NaN	0		121070000
1024	ADKPDMGEIASFDK	14	P63313	Thymosin beta-10	C1	2	783.361	2.6416	0.00078214	1	74.966	55809000
1025	ADKPDMGEIASFDK	14	P63313	Thymosin beta-10	C2	2	783.361	-0.1038	0.010477	1	49.216	56121000
1026	ADKPDMGEIASFDK	14	P63313	Thymosin beta-10	C3	2	783.361	-0.23522	0.00015144	1	84.41	39824000
1027	ADKPDMGEIASFDK	14	P63313	Thymosin beta-10	ITP1_1	2	783.361	-0.27717	0.0048831	1	56.527	13312000
1028	ADKPDMGEIASFDK	14	P63313	Thymosin beta-10	ITP1_2	2	783.361	-0.40469	0.00039192	2	79.652	21378000
1029	ADKPDMGEIASFDK	14	P63313	Thymosin beta-10	C1	2	783.361	-1.1574	NaN	0		9903900
1030	ADKPDMGEIASFDK	14	P63313	Thymosin beta-10	ITP1_4	2	783.361	-1.3612	NaN	0		10455000
1031	ADKPLSIHPQGIR	13	P12259	Coagulation factor V	C1	3	477.94	-0.13959	0.0043938	1	68.121	195200000
1032	ADKPLSIHPQGIR	13	P12259	Coagulation factor V	C1	2	716.407	0.066549	0.0035302	1	92.636	67216000
1033	ADKPLSIHPQGIR	13	P12259	Coagulation factor V	C2	3	477.94	0.21981	0.004839	1	66.989	257920000
1034	ADKPLSIHPQGIR	13	P12259	Coagulation factor V	C2	2	716.407	-0.075193	0.0010924	1	115.24	116590000
1035	ADKPLSIHPQGIR	13	P12259	Coagulation factor V	C2	3	477.94	-0.32266	0.004513	1	67.519	13591000
1036	ADKPLSIHPQGIR	13	P12259	Coagulation factor V	C3	3	477.94	0.050174	0.017988	1	52.891	254450000
1037	ADKPLSIHPQGIR	13	P12259	Coagulation factor V	C3	2	716.407	0.13525	0.035869	1	70.889	74359000
1038	ADKPLSIHPQGIR	13	P12259	Coagulation factor V	C3	3	477.94	0.19459	0.035318	1	46.159	8928000
1039	ADKPLSIHPQGIR	13	P12259	Coagulation factor V	C4	3	477.94	-0.26736	0.0038976	1	70.628	131590000
1040	ADKPLSIHPQGIR	13	P12259	Coagulation factor V	C4	2	716.407		0.0050871	1	76.357	0
1041	ADKPLSIHPQGIR	13	P12259	Coagulation factor V	ITP1_1	3	477.94	0.37109	0.048293	1	42.469	101110000
1042	ADKPLSIHPQGIR	13	P12259	Coagulation factor V	ITP1_1	2	716.407	0.33022	0.0070229	1	86.803	44981000
1043	ADKPLSIHPQGIR	13	P12259	Coagulation factor V	ITP1_2	3	477.94	-0.090818	0.004839	1	66.989	258100000
1044	ADKPLSIHPQGIR	13	P12259	Coagulation factor V	ITP1_2	2	716.407		0.00090866	1	84.297	0
1045	ADKPLSIHPQGIR	13	P12259	Coagulation factor V	ITP1_3	3	477.94	0.36464	0.0050174	1	66.708	213340000
1046	ADKPLSIHPQGIR	13	P12259	Coagulation factor V	ITP1_3	2	716.407	-0.17944	0.0030847	1	94.688	72156000
1047	ADKPLSIHPQGIR	13	P12259	Coagulation factor V	ITP1_4	3	477.94	-0.66367	0.0004303	1	90.412	217530000
1048	ADKPLSIHPQGIR	13	P12259	Coagulation factor V	ITP1_4	2	716.407	-1.4414	0.0093296	1	84.365	52153000
1049	ADKPLSIHPQGIR	13	P12259	Coagulation factor V	ITP1_2	2	716.407	0.35695	NaN	0		92758000
1050	ADLFYDVEALDLESPK	16	P04196	Histidine-rich glycoprotein	C1	3	608.968		0.00052965	1	66.022	0
1051	ADLFYDVEALDLESPK	16	P04196	Histidine-rich glycoprotein	C1	3	608.968	-0.071542	4.3345e-19	1	136.81	76471000
1052	ADLFYDVEALDLESPK	16	P04196	Histidine-rich glycoprotein	C1	2	912.949	-1.0927	0.00076757	1	73.279	20433000
1053	ADLFYDVEALDLESPK	16	P04196	Histidine-rich glycoprotein	C2	3	608.968	0.052987	1.7224e-27	1	150.76	325830000
1054	ADLFYDVEALDLESPK	16	P04196	Histidine-rich glycoprotein	C2	2	912.949	-0.71047	5.8286e-13	1	132.84	122320000
1055	ADLFYDVEALDLESPK	16	P04196	Histidine-rich glycoprotein	C2	3	608.968	-0.044591	0.029457	1	28.627	31056000
1056	ADLFYDVEALDLESPK	16	P04196	Histidine-rich glycoprotein	C2	2	912.949	-0.91655	0.01305	1	48.216	18903000
1057	ADLFYDVEALDLESPK	16	P04196	Histidine-rich glycoprotein	C2	3	608.968	-0.20525	0.013066	1	39.91	16862000
1058	ADLFYDVEALDLESPK	16	P04196	Histidine-rich glycoprotein	C3	2	912.949	-0.73032	0.0064989	1	52.862	6972700
1059	ADLFYDVEALDLESPK	16	P04196	Histidine-rich glycoprotein	C4	2	912.949	0.017503	0.0022963	1	65.231	15267000
1060	ADLFYDVEALDLESPK	16	P04196	Histidine-rich glycoprotein	C4	2	912.949	-0.1307	0.0020897	1	66.022	17311000
1061	ADLFYDVEALDLESPK	16	P04196	Histidine-rich glycoprotein	ITP1_1	2	912.949	-0.57455	0.0040732	1	58.98	180680000
1062	ADLFYDVEALDLESPK	16	P04196	Histidine-rich glycoprotein	ITP1_1	2	912.949		0.0022872	1	64.454	0
1063	ADLFYDVEALDLESPK	16	P04196	Histidine-rich glycoprotein	ITP1_1	3	608.968	-0.2326	4.2673e-06	1	96.489	32436000
1064	ADLFYDVEALDLESPK	16	P04196	Histidine-rich glycoprotein	ITP1_2	3	608.968	0.25466	3.7417e-09	1	124.25	30601000
1065	ADLFYDVEALDLESPK	16	P04196	Histidine-rich glycoprotein	ITP1_2	2	912.949	-0.21054	9.8129e-37	1	174.62	219620000
1066	ADLFYDVEALDLESPK	16	P04196	Histidine-rich glycoprotein	ITP1_3	2	912.949	0.70597	0.00026387	1	81.346	10576000
1067	ADLFYDVEALDLESPK	16	P04196	Histidine-rich glycoprotein	ITP1_3	2	912.949	-0.1232	0.00028603	1	80.738	32528000
1068	ADLFYDVEALDLESPK	16	P04196	Histidine-rich glycoprotein	ITP1_4	3	608.968	0.089679	2.4378e-14	1	134.25	90995000
1069	ADLFYDVEALDLESPK	16	P04196	Histidine-rich glycoprotein	ITP1_4	2	912.949	0.29687	0.0040732	1	58.98	554210000
1070	ADLFYDVEALDLESPK	16	P04196	Histidine-rich glycoprotein	ITP1_4	2	912.949	-0.7033	0.0040732	1	58.98	95916000
1071	ADLFYDVEALDLESPK	16	P04196	Histidine-rich glycoprotein	ITP1_4	3	608.968	-0.1937	0.0012425	1	55.011	20432000
1072	ADLFYDVEALDLESPK	16	P04196	Histidine-rich glycoprotein	ITP1_4	2	912.949	-3.0367	0.0091961	1	50.831	6413200
1073	ADLFYDVEALDLESPK	16	P04196	Histidine-rich glycoprotein	C1	2	912.949	0.79751	NaN	0		19235000
1074	ADLFYDVEALDLESPK	16	P04196	Histidine-rich glycoprotein	C2	2	912.949	0.11739	NaN	0		1207600000
1075	ADLFYDVEALDLESPK	16	P04196	Histidine-rich glycoprotein	C3	2	912.949	-1.4965	NaN	0		13993000
1076	ADLFYDVEALDLESPK	16	P04196	Histidine-rich glycoprotein	C3	2	912.949	-0.43386	NaN	0		1824200
1077	ADLFYDVEALDLESPK	16	P04196	Histidine-rich glycoprotein	C3	2	912.949	0.47726	NaN	0		344360000
1078	ADLFYDVEALDLESPK	16	P04196	Histidine-rich glycoprotein	C3	3	608.968	-0.52752	NaN	0		2443800
1079	ADLFYDVEALDLESPK	16	P04196	Histidine-rich glycoprotein	C3	3	608.968	0.079995	NaN	0		135200000
1080	ADLFYDVEALDLESPK	16	P04196	Histidine-rich glycoprotein	C4	2	912.949	0.57829	NaN	0		777920
1081	ADLFYDVEALDLESPK	16	P04196	Histidine-rich glycoprotein	C4	3	608.968	-0.18224	NaN	0		11992000
1082	ADLFYDVEALDLESPK	16	P04196	Histidine-rich glycoprotein	ITP1_1	2	912.949	-0.097583	NaN	0		10750000
1083	ADLFYDVEALDLESPK	16	P04196	Histidine-rich glycoprotein	ITP1_1	2	912.949	-1.3041	NaN	0		1147000
1084	ADLFYDVEALDLESPK	16	P04196	Histidine-rich glycoprotein	ITP1_1	2	912.949	-1.1431	NaN	0		6423900
1085	ADLFYDVEALDLESPK	16	P04196	Histidine-rich glycoprotein	ITP1_2	2	912.949	-0.93115	NaN	0		839040
1086	ADLFYDVEALDLESPK	16	P04196	Histidine-rich glycoprotein	ITP1_2	2	912.949	-0.91704	NaN	0		4674100
1087	ADLFYDVEALDLESPK	16	P04196	Histidine-rich glycoprotein	ITP1_2	3	608.968	0.46551	NaN	0		2742000
1088	ADLFYDVEALDLESPK	16	P04196	Histidine-rich glycoprotein	ITP1_3	2	912.949	0.62548	NaN	0		3278200
1089	ADLFYDVEALDLESPK	16	P04196	Histidine-rich glycoprotein	ITP1_3	2	912.949	0.46037	NaN	0		1639500
1090	ADLFYDVEALDLESPK	16	P04196	Histidine-rich glycoprotein	ITP1_3	3	608.968	1.0048	NaN	0		766010
1091	ADLFYDVEALDLESPK	16	P04196	Histidine-rich glycoprotein	ITP1_4	2	912.949	-0.37045	NaN	0		1117300
1092	ADLFYDVEALDLESPK	16	P04196	Histidine-rich glycoprotein	ITP1_4	3	608.968	-0.27332	NaN	0		15940000
1093	ADLINNLGTIAK	12	P07900	Heat shock protein HSP 90-alpha	C2	2	621.856	0.29518	0.029522	1	60.47	172880000
1094	ADLINNLGTIAK	12	P07900	Heat shock protein HSP 90-alpha	C1	2	621.856	0.72284	NaN	0		124930000
1095	ADLINNLGTIAK	12	P07900	Heat shock protein HSP 90-alpha	C4	2	621.856	1.3343	NaN	0		42772000
1096	ADLSGITGAR	10	P01011	Alpha-1-antichymotrypsin	C1	2	480.759	0.35606	0.0205	1	76.302	32154000
1097	ADLSGITGAR	10	P01011	Alpha-1-antichymotrypsin	C1	2	480.759	-0.38759	0.0041366	2	94.801	241510000
1098	ADLSGITGAR	10	P01011	Alpha-1-antichymotrypsin	C1	2	480.759	0.29319	0.00016039	1	154.84	128540000
1099	ADLSGITGAR	10	P01011	Alpha-1-antichymotrypsin	C1	2	480.759	1.0922	0.0011615	1	121.61	1565500000
1100	ADLSGITGAR	10	P01011	Alpha-1-antichymotrypsin	C1	2	480.759	1.7886	0.00025081	1	145.99	31015000000
1101	ADLSGITGAR	10	P01011	Alpha-1-antichymotrypsin	C1	2	480.759	-0.12489	0.00050959	1	126.71	124130000
1102	ADLSGITGAR	10	P01011	Alpha-1-antichymotrypsin	C2	2	480.759	0.6389	0.004251	1	94.465	39082000
1103	ADLSGITGAR	10	P01011	Alpha-1-antichymotrypsin	C2	2	480.759		0.026644	1	76.682	0
1104	ADLSGITGAR	10	P01011	Alpha-1-antichymotrypsin	C2	2	480.759	0.25728	0.0077069	1	86.879	127620000
1105	ADLSGITGAR	10	P01011	Alpha-1-antichymotrypsin	C2	2	480.759	-0.04608	0.0013795	1	112.83	23949000000
1106	ADLSGITGAR	10	P01011	Alpha-1-antichymotrypsin	C2	2	480.759		5.6183e-14	1	162.36	0
1107	ADLSGITGAR	10	P01011	Alpha-1-antichymotrypsin	C2	2	480.759	0.16104	0.01502	1	79.659	128390000
1108	ADLSGITGAR	10	P01011	Alpha-1-antichymotrypsin	C3	2	480.759		0.019047	1	84.882	0
1109	ADLSGITGAR	10	P01011	Alpha-1-antichymotrypsin	C3	2	480.759	0.35691	0.0045591	1	93.561	98179000
1110	ADLSGITGAR	10	P01011	Alpha-1-antichymotrypsin	C3	2	480.759	-0.50606	0.00036133	1	136.02	180180000
1111	ADLSGITGAR	10	P01011	Alpha-1-antichymotrypsin	C3	2	480.759	0.14893	5.6653e-05	1	162.36	32191000000
1112	ADLSGITGAR	10	P01011	Alpha-1-antichymotrypsin	C3	2	480.759	0.38841	0.00086121	1	123.96	180850000
1113	ADLSGITGAR	10	P01011	Alpha-1-antichymotrypsin	C4	2	480.759	-0.81374	0.030201	1	72.276	90631000
1114	ADLSGITGAR	10	P01011	Alpha-1-antichymotrypsin	C4	2	480.759	-0.53939	0.00040287	1	131.09	91758000
1115	ADLSGITGAR	10	P01011	Alpha-1-antichymotrypsin	C4	2	480.759		1.1577e-13	1	159.83	0
1116	ADLSGITGAR	10	P01011	Alpha-1-antichymotrypsin	C4	2	480.759		2.8051e-10	1	147.74	0
1117	ADLSGITGAR	10	P01011	Alpha-1-antichymotrypsin	C4	2	480.759		0.0082291	1	101.48	0
1118	ADLSGITGAR	10	P01011	Alpha-1-antichymotrypsin	C4	2	480.759	-0.44159	0.0052446	1	91.549	141140000
1119	ADLSGITGAR	10	P01011	Alpha-1-antichymotrypsin	ITP1_1	2	480.759	-0.42549	0.0028986	1	102.53	43061000
1120	ADLSGITGAR	10	P01011	Alpha-1-antichymotrypsin	ITP1_1	2	480.759	-0.55045	0.0030241	1	100.82	208460000
1121	ADLSGITGAR	10	P01011	Alpha-1-antichymotrypsin	ITP1_1	2	480.759	-0.70835	1.0166e-08	1	174.98	130100000
1122	ADLSGITGAR	10	P01011	Alpha-1-antichymotrypsin	ITP1_1	2	480.759	-0.36619	5.6653e-05	2	162.36	33037000000
1123	ADLSGITGAR	10	P01011	Alpha-1-antichymotrypsin	ITP1_1	2	480.759	-0.070206	0.0017107	1	110.39	244840000
1124	ADLSGITGAR	10	P01011	Alpha-1-antichymotrypsin	ITP1_2	2	480.759	-0.26555	5.6653e-05	2	162.36	32456000000
1125	ADLSGITGAR	10	P01011	Alpha-1-antichymotrypsin	ITP1_2	2	480.759		0.00046518	1	114.89	0
1126	ADLSGITGAR	10	P01011	Alpha-1-antichymotrypsin	ITP1_2	2	480.759	0.60569	1.0166e-08	1	174.98	150660000
1127	ADLSGITGAR	10	P01011	Alpha-1-antichymotrypsin	ITP1_3	2	480.759	-0.71042	0.0080887	1	86.276	57146000
1128	ADLSGITGAR	10	P01011	Alpha-1-antichymotrypsin	ITP1_3	2	480.759	0.21663	0.0013912	1	115.57	201340000
1129	ADLSGITGAR	10	P01011	Alpha-1-antichymotrypsin	ITP1_3	2	480.759	-0.28645	0.00091788	1	123.51	234270000
1130	ADLSGITGAR	10	P01011	Alpha-1-antichymotrypsin	ITP1_3	2	480.759	0.37405	0.00033757	2	143.4	33185000000
1131	ADLSGITGAR	10	P01011	Alpha-1-antichymotrypsin	ITP1_3	2	480.759	0.19966	0.0013912	1	115.57	222560000
1132	ADLSGITGAR	10	P01011	Alpha-1-antichymotrypsin	ITP1_4	2	480.759	0.039305	0.054109	1	64.688	68439000
1133	ADLSGITGAR	10	P01011	Alpha-1-antichymotrypsin	ITP1_4	2	480.759	0.49846	0.00038639	1	132.32	240870000
1134	ADLSGITGAR	10	P01011	Alpha-1-antichymotrypsin	ITP1_4	2	480.759	-0.47212	5.6653e-05	2	162.36	33968000000
1135	ADLSGITGAR	10	P01011	Alpha-1-antichymotrypsin	C2	2	480.759	0.54884	NaN	0		143170000
1136	ADLSGITGAR	10	P01011	Alpha-1-antichymotrypsin	ITP1_1	2	480.759	-1.2358	NaN	0		174400000
1137	ADLSGITGAR	10	P01011	Alpha-1-antichymotrypsin	ITP1_2	2	480.759	0.35096	NaN	0		98375000
1138	ADLSGITGAR	10	P01011	Alpha-1-antichymotrypsin	ITP1_3	2	480.759	0.34244	NaN	0		100100000
1139	ADLSGITGAR	10	P01011	Alpha-1-antichymotrypsin	ITP1_4	2	480.759	1.3388	NaN	0		288490000
1140	ADMQNLVER	9	Q01518	Adenylyl cyclase-associated protein 1	C1	2	559.269	-0.032158	0.00093642	1	125.75	84975000
1141	ADMQNLVER	9	Q01518	Adenylyl cyclase-associated protein 1	C2	2	559.269	0.31393	0.00091094	1	117.52	89823000
1142	ADMQNLVER	9	Q01518	Adenylyl cyclase-associated protein 1	C3	2	559.269	0.14195	0.0016801	2	99.283	100810000
1143	ADMQNLVER	9	Q01518	Adenylyl cyclase-associated protein 1	C4	2	559.269	0.16898	0.0011332	1	110.38	52764000
1144	ADMQNLVER	9	Q01518	Adenylyl cyclase-associated protein 1	ITP1_1	2	559.269	1.1036	0.0040767	2	83.862	12493000
1145	ADMQNLVER	9	Q01518	Adenylyl cyclase-associated protein 1	ITP1_3	2	559.269		0.0078354	1	81.017	0
1146	ADMQNLVER	9	Q01518	Adenylyl cyclase-associated protein 1	ITP1_4	2	559.269	0.22338	0.0021863	1	89.171	19648000
1147	ADNFEYSDPVDGSISR	16	P36871	Phosphoglucomutase-1	C1	2	886.392		1.2617e-09	1	104.21	0
1148	ADNFEYSDPVDGSISR	16	P36871	Phosphoglucomutase-1	C2	2	886.392	0.44279	0.0046501	1	57.525	53162000
1149	ADNFEYSDPVDGSISR	16	P36871	Phosphoglucomutase-1	C1	2	886.392	1.0984	NaN	0		21384000
1150	ADNTWDPEIPVCEK	14	P20023	Complement receptor type 2	C3	2	837.377	-0.051261	0.0063944	1	65.467	79295000
1151	ADNTWDPEIPVCEK	14	P20023	Complement receptor type 2	C4	2	837.377	-0.022704	0.005038	2	67.136	40896000
1152	ADNTWDPEIPVCEK	14	P20023	Complement receptor type 2	ITP1_2	2	837.377	2.0575	0.050029	1	44.925	64171000
1153	ADNTWDPEIPVCEK	14	P20023	Complement receptor type 2	C2	2	837.377	0.31066	NaN	0		44598000
1154	ADNTWDPEIPVCEK	14	P20023	Complement receptor type 2	ITP1_1	2	837.377	2.0492	NaN	0		27527000
1155	ADNTWDPEIPVCEK	14	P20023	Complement receptor type 2	ITP1_3	2	837.377	0.59687	NaN	0		24859000
1156	ADNTWDPEIPVCEK	14	P20023	Complement receptor type 2	ITP1_4	2	837.377	0.63804	NaN	0		33476000
1157	ADQCYEDVR	9	P31146	Coronin-1A	C3	2	578.24		0.021904	1	92.239	0
1158	ADQLTEEQIAEFK	13	P0DP25	Calmodulin-3	C1	2	782.38	-0.50905	0.0015716	1	78.814	712310000
1159	ADQLTEEQIAEFK	13	P0DP25	Calmodulin-3	C2	2	782.38	-0.36431	0.0002056	1	105.03	1239500000
1160	ADQLTEEQIAEFK	13	P0DP25	Calmodulin-3	C2	2	782.38	0.4793	3.767e-05	1	118.24	35460000
1161	ADQLTEEQIAEFK	13	P0DP25	Calmodulin-3	C3	2	782.38	0.047388	0.00023899	1	95.264	837860000
1162	ADQLTEEQIAEFK	13	P0DP25	Calmodulin-3	C3	2	782.38		0.0086641	1	58.32	0
1163	ADQLTEEQIAEFK	13	P0DP25	Calmodulin-3	C3	2	782.38	-1.9338	0.010006	1	63.185	5151700
1164	ADQLTEEQIAEFK	13	P0DP25	Calmodulin-3	C4	2	782.38	-0.29029	9.0256e-05	1	115.12	351030000
1165	ADQLTEEQIAEFK	13	P0DP25	Calmodulin-3	ITP1_1	2	782.38	-1.1379	8.3147e-14	1	159	143130000
1166	ADQLTEEQIAEFK	13	P0DP25	Calmodulin-3	ITP1_3	2	782.38	-0.27285	0.0001357	1	112.42	53621000
1167	ADQLTEEQIAEFK	13	P0DP25	Calmodulin-3	ITP1_4	2	782.38	-0.57032	1.0301e-05	1	121.45	109960000
1168	ADQLTEEQIAEFK	13	P0DP25	Calmodulin-3	C3	2	782.38	4.0369	NaN	0		5769000
1169	ADQLTEEQIAEFK	13	P0DP25	Calmodulin-3	ITP1_2	2	782.38	-2.0924	NaN	0		63421000
1170	ADQLTEEQVTEFK	13	P27482	Calmodulin-like protein 3	C3	2	790.378	0.93079	8.4716e-09	1	133.16	41354000
1171	ADQLTEEQVTEFK	13	P27482	Calmodulin-like protein 3	C3	2	790.378	1.4683	NaN	0		3253600
1172	ADQVCINLR	9	Q12805	EGF-containing fibulin-like extracellular matrix protein 1	C1	2	544.779	0.51572	0.046804	1	74.165	216640000
1173	ADQVCINLR	9	Q12805	EGF-containing fibulin-like extracellular matrix protein 1	C2	2	544.779	-0.55496	0.021894	1	92.051	354300000
1174	ADQVCINLR	9	Q12805	EGF-containing fibulin-like extracellular matrix protein 1	C3	2	544.779	0.23199	0.0039554	1	112.8	197880000
1175	ADQVCINLR	9	Q12805	EGF-containing fibulin-like extracellular matrix protein 1	ITP1_2	2	544.779	-0.22605	0.0066657	1	99.815	228080000
1176	ADRDQYELLCLDNTR	15	P02787	Serotransferrin	C1	2	941.442	-0.6149	2.4547e-241	1	268.12	1452900000
1177	ADRDQYELLCLDNTR	15	P02787	Serotransferrin	C1	3	627.964	-0.3548	1.6232e-05	1	114.01	2034100000
1178	ADRDQYELLCLDNTR	15	P02787	Serotransferrin	C2	2	941.442	-0.69527	3.7587e-51	1	189.04	1564900000
1179	ADRDQYELLCLDNTR	15	P02787	Serotransferrin	C2	3	627.964	-0.59259	5.9014e-05	2	107.73	2715100000
1180	ADRDQYELLCLDNTR	15	P02787	Serotransferrin	C2	3	627.964	-0.52195	0.053484	1	33.36	58703000
1181	ADRDQYELLCLDNTR	15	P02787	Serotransferrin	C3	2	941.442	-0.59879	4.2092e-123	2	229.16	1994700000
1182	ADRDQYELLCLDNTR	15	P02787	Serotransferrin	C3	3	627.964	-0.17357	8.0539e-05	1	105.17	2609500000
1183	ADRDQYELLCLDNTR	15	P02787	Serotransferrin	C4	2	941.442	-0.99655	6.2109e-106	1	223.68	616330000
1184	ADRDQYELLCLDNTR	15	P02787	Serotransferrin	C4	3	627.964	0.013195	2.5265e-05	1	111.75	917820000
1185	ADRDQYELLCLDNTR	15	P02787	Serotransferrin	ITP1_1	2	941.442	-0.76626	1.6811e-24	1	142.39	1007700000
1186	ADRDQYELLCLDNTR	15	P02787	Serotransferrin	ITP1_1	3	627.964	-0.049644	5.1268e-05	1	108.66	1491200000
1187	ADRDQYELLCLDNTR	15	P02787	Serotransferrin	ITP1_2	2	941.442	0.010302	2.2077e-240	1	263.04	1138200000
1188	ADRDQYELLCLDNTR	15	P02787	Serotransferrin	ITP1_2	3	627.964	-0.15179	0.00010575	1	88.385	1423900000
1189	ADRDQYELLCLDNTR	15	P02787	Serotransferrin	ITP1_3	2	941.442	-0.64056	1.1434e-11	1	132.64	1118600000
1190	ADRDQYELLCLDNTR	15	P02787	Serotransferrin	ITP1_3	3	627.964	-0.057554	2.399e-18	1	138.68	1576400000
1191	ADRDQYELLCLDNTR	15	P02787	Serotransferrin	ITP1_4	2	941.442	-1.6588	1.8439e-30	2	168.05	1422400000
1192	ADRDQYELLCLDNTR	15	P02787	Serotransferrin	ITP1_4	3	627.964	-0.76633	6.8316e-06	1	117.31	1680000000
1193	ADSELQLVEQR	11	P07741	Adenine phosphoribosyltransferase	C1	2	665.336	0.14713	0.00097975	1	94.767	6723700
1194	ADSELQLVEQR	11	P07741	Adenine phosphoribosyltransferase	C2	2	665.336	1.0065	0.0007075	1	102.4	8776800
1195	ADSELQLVEQR	11	P07741	Adenine phosphoribosyltransferase	C2	2	665.336	-0.43285	0.046067	1	42.629	18321000
1196	ADSELQLVEQR	11	P07741	Adenine phosphoribosyltransferase	C3	2	665.336	0.18531	0.00097975	1	94.767	17417000
1197	ADSELQLVEQR	11	P07741	Adenine phosphoribosyltransferase	ITP1_1	2	665.336	-1.2228	0.00097975	1	94.767	3545800
1198	ADSNQDSKMSFK	12	Q8N3E9	1-phosphatidylinositol 4,5-bisphosphate phosphodiesterase delta-3	ITP1_1	2	687.796		0.0084285	1	78.324	0
1199	ADSPMDDFFQCVNGK	15	P05156	Complement factor I	C1	2	874.351	2.5407	0.031873	1	59.248	34256000
1200	ADSPMDDFFQCVNGK	15	P05156	Complement factor I	C2	2	874.351	1.308	0.032084	1	58.32	22026000
1201	ADSPMDDFFQCVNGK	15	P05156	Complement factor I	C2	2	874.351	-0.62051	0.012924	1	67.136	25305000
1202	ADSPMDDFFQCVNGK	15	P05156	Complement factor I	C2	2	874.351	0.52373	0.052519	1	51.771	59857000
1203	ADSPMDDFFQCVNGK	15	P05156	Complement factor I	C2	2	874.351	1.9389	0.010156	1	52.527	43095000
1204	ADSPMDDFFQCVNGK	15	P05156	Complement factor I	C4	2	874.351	0.42446	0.0092611	1	69.92	42112000
1205	ADSPMDDFFQCVNGK	15	P05156	Complement factor I	C4	2	874.351	0.032857	0.01149	1	68.044	27501000
1206	ADSPMDDFFQCVNGK	15	P05156	Complement factor I	C4	2	874.351	0.17383	0.012924	1	67.136	28641000
1207	ADSPMDDFFQCVNGK	15	P05156	Complement factor I	ITP1_1	2	874.351		0.0077832	1	61.409	0
1208	ADSPMDDFFQCVNGK	15	P05156	Complement factor I	ITP1_1	2	874.351	-0.6811	0.012924	1	67.136	65859000
1209	ADSPMDDFFQCVNGK	15	P05156	Complement factor I	ITP1_2	2	874.351	0.58839	0.010186	1	52.5	24018000
1210	ADSPMDDFFQCVNGK	15	P05156	Complement factor I	ITP1_2	2	874.351	-0.74377	0.0046086	1	73.834	65419000
1211	ADSPMDDFFQCVNGK	15	P05156	Complement factor I	ITP1_2	2	874.351		0.0093637	1	54.09	0
1212	ADSPMDDFFQCVNGK	15	P05156	Complement factor I	ITP1_4	2	874.351	0.75955	0.0092611	2	69.92	23102000
1213	ADSPMDDFFQCVNGK	15	P05156	Complement factor I	ITP1_4	2	874.351		0.024592	1	49.188	0
1214	ADSPMDDFFQCVNGK	15	P05156	Complement factor I	ITP1_4	2	874.351	-0.5528	0.01486	1	66.246	60321000
1215	ADSPMDDFFQCVNGK	15	P05156	Complement factor I	ITP1_4	2	874.351	-0.11953	0.037701	1	55.724	5346000
1216	ADSPMDDFFQCVNGK	15	P05156	Complement factor I	C1	2	874.351	2.7383	NaN	0		6718400
1217	ADSPMDDFFQCVNGK	15	P05156	Complement factor I	C1	2	874.351	-0.13928	NaN	0		11776000
1218	ADSPMDDFFQCVNGK	15	P05156	Complement factor I	C1	2	874.351	0.73877	NaN	0		34452000
1219	ADSPMDDFFQCVNGK	15	P05156	Complement factor I	C2	2	874.351	1.1567	NaN	0		5907500
1220	ADSPMDDFFQCVNGK	15	P05156	Complement factor I	C2	2	874.351	-0.26704	NaN	0		13702000
1221	ADSPMDDFFQCVNGK	15	P05156	Complement factor I	C3	2	874.351	-0.98451	NaN	0		49189000
1222	ADSPMDDFFQCVNGK	15	P05156	Complement factor I	C3	2	874.351	3.4209	NaN	0		17528000
1223	ADSPMDDFFQCVNGK	15	P05156	Complement factor I	C3	2	874.351	-0.38287	NaN	0		2828200
1224	ADSPMDDFFQCVNGK	15	P05156	Complement factor I	C3	2	874.351	0.96386	NaN	0		27821000
1225	ADSPMDDFFQCVNGK	15	P05156	Complement factor I	C4	2	874.351	1.0501	NaN	0		36499000
1226	ADSPMDDFFQCVNGK	15	P05156	Complement factor I	C4	2	874.351	3.3955	NaN	0		7670000
1227	ADSPMDDFFQCVNGK	15	P05156	Complement factor I	C4	2	874.351	-0.3924	NaN	0		13946000
1228	ADSPMDDFFQCVNGK	15	P05156	Complement factor I	ITP1_1	2	874.351	0.78002	NaN	0		25741000
1229	ADSPMDDFFQCVNGK	15	P05156	Complement factor I	ITP1_1	2	874.351	-0.42856	NaN	0		5818100
1230	ADSPMDDFFQCVNGK	15	P05156	Complement factor I	ITP1_1	2	874.351	-0.39354	NaN	0		4722300
1231	ADSPMDDFFQCVNGK	15	P05156	Complement factor I	ITP1_2	2	874.351	2.9487	NaN	0		81806000
1232	ADSPMDDFFQCVNGK	15	P05156	Complement factor I	ITP1_3	2	874.351	1.4538	NaN	0		3803300
1233	ADSPMDDFFQCVNGK	15	P05156	Complement factor I	ITP1_3	2	874.351	0.96171	NaN	0		10448000
1234	ADSPMDDFFQCVNGK	15	P05156	Complement factor I	ITP1_4	2	874.351	2.0899	NaN	0		95006000
1235	ADSPMDDFFQCVNGK	15	P05156	Complement factor I	C1	2	866.353	-0.093998	0.00031649	2	92.939	647180000
1236	ADSPMDDFFQCVNGK	15	P05156	Complement factor I	C1	2	866.353	-0.0027602	0.0042684	1	69.92	95083000
1237	ADSPMDDFFQCVNGK	15	P05156	Complement factor I	C1	2	866.353	-1.4467	0.015029	1	58.079	150760000
1238	ADSPMDDFFQCVNGK	15	P05156	Complement factor I	C2	2	866.353	-0.44766	0.024206	1	51.771	16945000
1239	ADSPMDDFFQCVNGK	15	P05156	Complement factor I	C2	3	577.904	-0.020275	0.021271	1	41.621	13537000
1240	ADSPMDDFFQCVNGK	15	P05156	Complement factor I	C2	2	866.353	0.20826	0.00031649	1	92.939	763660000
1241	ADSPMDDFFQCVNGK	15	P05156	Complement factor I	C2	2	866.353	-0.061203	0.00027278	1	102.52	73205000
1242	ADSPMDDFFQCVNGK	15	P05156	Complement factor I	C2	2	866.353	-1.4502	0.012562	1	60.55	6790800
1243	ADSPMDDFFQCVNGK	15	P05156	Complement factor I	C2	2	866.353	-1.362	0.0047877	1	68.972	216840000
1244	ADSPMDDFFQCVNGK	15	P05156	Complement factor I	C3	3	577.904	-0.90853	0.021271	1	41.621	15229000
1245	ADSPMDDFFQCVNGK	15	P05156	Complement factor I	C3	2	866.353	-0.33558	0.0013816	1	75.764	926640000
1246	ADSPMDDFFQCVNGK	15	P05156	Complement factor I	C3	2	866.353	0.28097	0.0013816	1	75.764	92938000
1247	ADSPMDDFFQCVNGK	15	P05156	Complement factor I	C3	2	866.353	-1.2839	0.0016008	1	74.789	192630000
1248	ADSPMDDFFQCVNGK	15	P05156	Complement factor I	C4	2	866.353	-0.86058	0.0052959	1	68.044	22523000
1249	ADSPMDDFFQCVNGK	15	P05156	Complement factor I	C4	2	866.353	-0.48289	0.0059567	2	67.136	262260000
1250	ADSPMDDFFQCVNGK	15	P05156	Complement factor I	C4	2	866.353		0.044195	1	47.037	0
1251	ADSPMDDFFQCVNGK	15	P05156	Complement factor I	ITP1_1	2	866.353	-0.22632	0.0012207	1	76.759	35448000
1252	ADSPMDDFFQCVNGK	15	P05156	Complement factor I	ITP1_1	2	866.353	-1.4968	0.0059567	1	67.136	130960000
1253	ADSPMDDFFQCVNGK	15	P05156	Complement factor I	ITP1_1	2	866.353	-0.21408	0.0019549	1	68.972	520630000
1254	ADSPMDDFFQCVNGK	15	P05156	Complement factor I	ITP1_2	2	866.353	-0.43352	0.0117	1	61.409	420010000
1255	ADSPMDDFFQCVNGK	15	P05156	Complement factor I	ITP1_2	2	866.353	0.012783	0.014224	1	58.885	65352000
1256	ADSPMDDFFQCVNGK	15	P05156	Complement factor I	ITP1_2	2	866.353	-1.7876	0.0013816	1	75.764	126060000
1257	ADSPMDDFFQCVNGK	15	P05156	Complement factor I	ITP1_3	2	866.353	-0.641	0.0182	1	54.898	349360000
1258	ADSPMDDFFQCVNGK	15	P05156	Complement factor I	ITP1_3	2	866.353	-0.4519	0.0059567	1	67.136	18704000
1259	ADSPMDDFFQCVNGK	15	P05156	Complement factor I	ITP1_3	2	866.353	-0.64401	0.014242	1	59.709	13063000
1260	ADSPMDDFFQCVNGK	15	P05156	Complement factor I	ITP1_3	2	866.353	-0.22707	0.014242	1	59.709	41824000
1261	ADSPMDDFFQCVNGK	15	P05156	Complement factor I	ITP1_3	2	866.353	0.6855	0.027568	1	51.03	23679000
1262	ADSPMDDFFQCVNGK	15	P05156	Complement factor I	ITP1_4	3	577.904	-0.28901	0.0093663	1	48.527	19415000
1263	ADSPMDDFFQCVNGK	15	P05156	Complement factor I	ITP1_4	2	866.353	-0.16068	0.0011138	1	77.42	1202200000
1264	ADSPMDDFFQCVNGK	15	P05156	Complement factor I	ITP1_4	2	866.353	0.45886	0.00025415	2	101.97	120310000
1265	ADSPMDDFFQCVNGK	15	P05156	Complement factor I	ITP1_4	2	866.353	-0.62341	0.00038512	1	85.909	262440000
1266	ADSPMDDFFQCVNGK	15	P05156	Complement factor I	C1	3	577.904	0.68884	NaN	0		8678700
1267	ADSPMDDFFQCVNGK	15	P05156	Complement factor I	C2	2	866.353	0.095093	NaN	0		26228000
1268	ADSPMDDFFQCVNGK	15	P05156	Complement factor I	C2	2	866.353	1.0774	NaN	0		42787000
1269	ADSPMDDFFQCVNGK	15	P05156	Complement factor I	C3	2	866.353	0.94081	NaN	0		3730900
1270	ADSPMDDFFQCVNGK	15	P05156	Complement factor I	C4	2	866.353	0.1358	NaN	0		3032000
1271	ADSPMDDFFQCVNGK	15	P05156	Complement factor I	C4	2	866.353	-1.1899	NaN	0		83118000
1272	ADSPMDDFFQCVNGK	15	P05156	Complement factor I	C4	2	866.353	-2.1372	NaN	0		6131000
1273	ADSPMDDFFQCVNGK	15	P05156	Complement factor I	C4	2	866.353	-0.47027	NaN	0		37001000
1274	ADSPMDDFFQCVNGK	15	P05156	Complement factor I	C4	2	866.353	-0.11351	NaN	0		32322000
1275	ADSPMDDFFQCVNGK	15	P05156	Complement factor I	C4	2	866.353	0.22572	NaN	0		1081600
1276	ADSPMDDFFQCVNGK	15	P05156	Complement factor I	C4	3	577.904	-0.2837	NaN	0		11611000
1277	ADSPMDDFFQCVNGK	15	P05156	Complement factor I	ITP1_1	2	866.353	-0.67924	NaN	0		23422000
1278	ADSPMDDFFQCVNGK	15	P05156	Complement factor I	ITP1_1	2	866.353	0.86003	NaN	0		20894000
1279	ADSPMDDFFQCVNGK	15	P05156	Complement factor I	ITP1_1	2	866.353	0.072746	NaN	0		65679000
1280	ADSPMDDFFQCVNGK	15	P05156	Complement factor I	ITP1_1	3	577.904	0.38963	NaN	0		4593000
1281	ADSPMDDFFQCVNGK	15	P05156	Complement factor I	ITP1_2	2	866.353	0.36045	NaN	0		17224000
1282	ADSPMDDFFQCVNGK	15	P05156	Complement factor I	ITP1_2	3	577.904	-0.16922	NaN	0		13807000
1283	ADSPMDDFFQCVNGK	15	P05156	Complement factor I	ITP1_3	2	866.353	-0.84101	NaN	0		1940700
1284	ADSPMDDFFQCVNGK	15	P05156	Complement factor I	ITP1_3	2	866.353	1.3059	NaN	0		1826000
1285	ADSPMDDFFQCVNGK	15	P05156	Complement factor I	ITP1_3	2	866.353	-1.3148	NaN	0		74633000
1286	ADSPMDDFFQCVNGK	15	P05156	Complement factor I	ITP1_3	2	866.353	-0.49104	NaN	0		17747000
1287	ADSPMDDFFQCVNGK	15	P05156	Complement factor I	ITP1_4	2	866.353	-1.5712	NaN	0		169570000
1288	ADSPMDDFFQCVNGK	15	P05156	Complement factor I	ITP1_4	2	866.353	-1.0465	NaN	0		196190000
1289	ADSPMDDFFQCVNGK	15	P05156	Complement factor I	ITP1_4	2	866.353	-0.51933	NaN	0		51084000
1290	ADSPMDDFFQCVNGK	15	P05156	Complement factor I	ITP1_4	2	866.353	0.56848	NaN	0		83789000
1291	ADSPMDDFFQCVNGK	15	P05156	Complement factor I	C1	2	873.859	-0.41644	0.0046921	2	53.3	125460000
1292	ADSPMDDFFQCVNGK	15	P05156	Complement factor I	C1	2	873.859	-0.24024	0.0039195	1	56.569	44430000
1293	ADSPMDDFFQCVNGK	15	P05156	Complement factor I	C2	2	873.859	-0.1024	9.0922e-05	1	85.837	125150000
1294	ADSPMDDFFQCVNGK	15	P05156	Complement factor I	C2	2	873.859	0.15661	7.5027e-05	1	92.939	130210000
1295	ADSPMDDFFQCVNGK	15	P05156	Complement factor I	C3	2	873.859	-3.6354	9.6689e-05	1	86.944	138250000
1296	ADSPMDDFFQCVNGK	15	P05156	Complement factor I	C3	2	873.859	-0.355	4.7717e-08	1	122.78	75260000
1297	ADSPMDDFFQCVNGK	15	P05156	Complement factor I	C3	2	873.859	0.15557	0.0020997	1	64.244	146220000
1298	ADSPMDDFFQCVNGK	15	P05156	Complement factor I	C3	2	873.859	-0.059597	9.8804e-06	2	116.19	161690000
1299	ADSPMDDFFQCVNGK	15	P05156	Complement factor I	C4	2	873.859	-0.76238	0.00056168	1	73.386	20577000
1300	ADSPMDDFFQCVNGK	15	P05156	Complement factor I	C4	2	873.859	-0.30411	0.00028937	2	76.759	60790000
1301	ADSPMDDFFQCVNGK	15	P05156	Complement factor I	C4	2	873.859	0.21238	0.0023513	1	63.185	101300000
1302	ADSPMDDFFQCVNGK	15	P05156	Complement factor I	C4	2	873.859	-0.12541	4.5043e-12	1	127.36	79542000
1303	ADSPMDDFFQCVNGK	15	P05156	Complement factor I	ITP1_1	2	873.859	-4.0482	2.3239e-05	1	97.273	110990000
1304	ADSPMDDFFQCVNGK	15	P05156	Complement factor I	ITP1_1	2	873.859	-0.90614	4.9298e-08	1	122.64	100790000
1305	ADSPMDDFFQCVNGK	15	P05156	Complement factor I	ITP1_1	2	873.859	-0.32121	9.2158e-05	1	81.904	223760000
1306	ADSPMDDFFQCVNGK	15	P05156	Complement factor I	ITP1_1	2	873.859	-0.45721	2.8696e-08	1	124.51	185010000
1307	ADSPMDDFFQCVNGK	15	P05156	Complement factor I	ITP1_2	2	873.859		1.5376e-06	1	83.692	0
1308	ADSPMDDFFQCVNGK	15	P05156	Complement factor I	ITP1_2	2	873.859	-0.60689	0.00062742	1	72.88	144080000
1309	ADSPMDDFFQCVNGK	15	P05156	Complement factor I	ITP1_2	2	873.859		5.2341e-05	1	77.776	0
1310	ADSPMDDFFQCVNGK	15	P05156	Complement factor I	ITP1_3	2	873.859	0.18714	6.0377e-05	1	107.46	59305000
1311	ADSPMDDFFQCVNGK	15	P05156	Complement factor I	ITP1_3	2	873.859	0.064802	0.00027279	1	77.192	216050000
1312	ADSPMDDFFQCVNGK	15	P05156	Complement factor I	ITP1_3	2	873.859	-0.0707	8.5468e-19	1	140.82	147810000
1313	ADSPMDDFFQCVNGK	15	P05156	Complement factor I	ITP1_3	2	873.859	0.34038	0.0043145	1	54.898	95465000
1314	ADSPMDDFFQCVNGK	15	P05156	Complement factor I	ITP1_4	2	873.859		0.0044244	1	58.885	0
1315	ADSPMDDFFQCVNGK	15	P05156	Complement factor I	ITP1_4	2	873.859	-0.31291	0.0031774	1	59.709	278060000
1316	ADSPMDDFFQCVNGK	15	P05156	Complement factor I	ITP1_4	2	873.859	0.24192	6.9826e-05	1	106.32	254180000
1317	ADSPMDDFFQCVNGK	15	P05156	Complement factor I	C1	2	873.859	-0.2366	NaN	0		2172900
1318	ADSPMDDFFQCVNGK	15	P05156	Complement factor I	C2	2	873.859	-0.95547	NaN	0		6906400
1319	ADSPMDDFFQCVNGK	15	P05156	Complement factor I	C3	2	873.859	-5.9949	NaN	0		36954000
1320	ADSPMDDFFQCVNGK	15	P05156	Complement factor I	C4	2	873.859	-2.0952	NaN	0		2570200
1321	ADSPMDDFFQCVNGK	15	P05156	Complement factor I	C4	2	873.859	-0.49681	NaN	0		1419300
1322	ADSPMDDFFQCVNGK	15	P05156	Complement factor I	ITP1_1	2	873.859	0.2428	NaN	0		42332000
1323	ADSPMDDFFQCVNGK	15	P05156	Complement factor I	ITP1_2	2	873.859	-0.26671	NaN	0		5575000
1324	ADSPMDDFFQCVNGK	15	P05156	Complement factor I	ITP1_3	2	873.859	-2.5242	NaN	0		3380600
1325	ADSPMDDFFQCVNGK	15	P05156	Complement factor I	ITP1_3	2	873.859	-4.8727	NaN	0		30612000
1326	ADSPMDDFFQCVNGK	15	P05156	Complement factor I	ITP1_4	2	873.859	-3.9875	NaN	0		6976700
1327	ADSPMDDFFQCVNGK	15	P05156	Complement factor I	C1	2	865.861	-0.34537	3.0864e-31	3	168.89	886920000
1328	ADSPMDDFFQCVNGK	15	P05156	Complement factor I	C1	3	577.576		0.033291	1	33.842	0
1329	ADSPMDDFFQCVNGK	15	P05156	Complement factor I	C2	2	865.861	-0.48016	3.6965e-28	2	162.48	1906700000
1330	ADSPMDDFFQCVNGK	15	P05156	Complement factor I	C2	3	577.576	-0.38134	0.035923	2	28.351	36776000
1331	ADSPMDDFFQCVNGK	15	P05156	Complement factor I	C2	2	865.861		0.026739	1	47.037	0
1332	ADSPMDDFFQCVNGK	15	P05156	Complement factor I	C3	2	865.861	-0.88829	0.010005	1	52.527	21179000
1333	ADSPMDDFFQCVNGK	15	P05156	Complement factor I	C3	3	577.576	-0.37147	0.018168	1	35.657	90235000
1334	ADSPMDDFFQCVNGK	15	P05156	Complement factor I	C3	2	865.861	-0.21622	0.00015166	1	103.76	1898900000
1335	ADSPMDDFFQCVNGK	15	P05156	Complement factor I	C3	2	865.861	-0.042627	0.00058795	1	76.759	43907000
1336	ADSPMDDFFQCVNGK	15	P05156	Complement factor I	C4	3	577.576	0.78951	0.0020375	1	53.869	25149000
1337	ADSPMDDFFQCVNGK	15	P05156	Complement factor I	C4	2	865.861	-0.42727	4.8151e-31	1	167.22	676760000
1338	ADSPMDDFFQCVNGK	15	P05156	Complement factor I	C4	2	865.861	-0.35031	0.00050878	1	77.776	45677000
1339	ADSPMDDFFQCVNGK	15	P05156	Complement factor I	ITP1_1	2	865.861	-0.87599	0.0055155	1	61.657	40871000
1340	ADSPMDDFFQCVNGK	15	P05156	Complement factor I	ITP1_1	2	865.861	-0.25438	3.74e-25	2	142.1	1536100000
1341	ADSPMDDFFQCVNGK	15	P05156	Complement factor I	ITP1_1	3	577.576	0.51916	0.019623	1	35.037	29382000
1342	ADSPMDDFFQCVNGK	15	P05156	Complement factor I	ITP1_1	2	865.861	-0.77897	0.00017326	1	84.753	18984000
1343	ADSPMDDFFQCVNGK	15	P05156	Complement factor I	ITP1_1	2	865.861	0.34022	0.0064558	1	59.709	12889000
1344	ADSPMDDFFQCVNGK	15	P05156	Complement factor I	ITP1_2	2	865.861	-2.9363	0.00019173	1	86.498	47817000
1345	ADSPMDDFFQCVNGK	15	P05156	Complement factor I	ITP1_2	3	577.576	-0.10873	0.0086536	1	42.317	20031000
1346	ADSPMDDFFQCVNGK	15	P05156	Complement factor I	ITP1_2	2	865.861	-0.47377	1.1227e-07	3	122.1	2396700000
1347	ADSPMDDFFQCVNGK	15	P05156	Complement factor I	ITP1_2	2	865.861		0.0074437	1	54.898	0
1348	ADSPMDDFFQCVNGK	15	P05156	Complement factor I	ITP1_3	2	865.861	0.3232	1.4455e-26	1	154.1	1334000000
1349	ADSPMDDFFQCVNGK	15	P05156	Complement factor I	ITP1_3	2	865.861		0.0015137	1	70.889	0
1350	ADSPMDDFFQCVNGK	15	P05156	Complement factor I	ITP1_4	2	865.861	-0.53699	6.5859e-52	3	189.99	2442800000
1351	ADSPMDDFFQCVNGK	15	P05156	Complement factor I	C1	2	865.861	-0.14262	NaN	0		10641000
1352	ADSPMDDFFQCVNGK	15	P05156	Complement factor I	C1	2	865.861	0.27999	NaN	0		12231000
1353	ADSPMDDFFQCVNGK	15	P05156	Complement factor I	C1	2	865.861	0.15397	NaN	0		7001400
1354	ADSPMDDFFQCVNGK	15	P05156	Complement factor I	C1	3	577.576	1.2403	NaN	0		55738000
1355	ADSPMDDFFQCVNGK	15	P05156	Complement factor I	C2	2	865.861	-0.62359	NaN	0		11609000
1356	ADSPMDDFFQCVNGK	15	P05156	Complement factor I	C3	2	865.861	0.37036	NaN	0		3713100
1357	ADSPMDDFFQCVNGK	15	P05156	Complement factor I	C3	2	865.861	0.50314	NaN	0		28779000
1358	ADSPMDDFFQCVNGK	15	P05156	Complement factor I	C3	3	577.576	0.04993	NaN	0		16504000
1359	ADSPMDDFFQCVNGK	15	P05156	Complement factor I	C4	2	865.861	-0.35584	NaN	0		1139100
1360	ADSPMDDFFQCVNGK	15	P05156	Complement factor I	C4	2	865.861	0.095186	NaN	0		4539300
1361	ADSPMDDFFQCVNGK	15	P05156	Complement factor I	C4	3	577.576	0.53126	NaN	0		18683000
1362	ADSPMDDFFQCVNGK	15	P05156	Complement factor I	ITP1_2	2	865.861	-1.326	NaN	0		5967000
1363	ADSPMDDFFQCVNGK	15	P05156	Complement factor I	ITP1_2	2	865.861	0.28568	NaN	0		15566000
1364	ADSPMDDFFQCVNGK	15	P05156	Complement factor I	ITP1_3	2	865.861	0.21298	NaN	0		770130000
1365	ADSPMDDFFQCVNGK	15	P05156	Complement factor I	ITP1_3	3	577.576	1.1455	NaN	0		24118000
1366	ADSPMDDFFQCVNGK	15	P05156	Complement factor I	ITP1_4	2	865.861	-0.28009	NaN	0		3291300
1367	ADSPMDDFFQCVNGK	15	P05156	Complement factor I	ITP1_4	2	865.861	-1.2498	NaN	0		29357000
1368	ADSPMDDFFQCVNGK	15	P05156	Complement factor I	ITP1_4	2	865.861	-0.10336	NaN	0		11103000
1369	ADSPMDDFFQCVNGK	15	P05156	Complement factor I	ITP1_4	3	577.576	-0.65402	NaN	0		62038000
1370	ADSVVDLLSYNVQGSGETTYDHK	23	P04114	Apolipoprotein B-100	C1	3	833.394	0.12016	1.31e-09	1	61.345	66057000
1371	ADSVVDLLSYNVQGSGETTYDHK	23	P04114	Apolipoprotein B-100	C2	3	833.394		6.8564e-08	1	54.559	0
1372	ADSVVDLLSYNVQGSGETTYDHK	23	P04114	Apolipoprotein B-100	C2	3	833.394	0.082953	2.5095e-10	1	66.389	261340000
1373	ADSVVDLLSYNVQGSGETTYDHK	23	P04114	Apolipoprotein B-100	C2	2	1249.59	0.036748	1.4146e-52	1	146.13	53298000
1374	ADSVVDLLSYNVQGSGETTYDHK	23	P04114	Apolipoprotein B-100	C3	3	833.394	0.2636	1.9358e-35	1	129.43	48048000
1375	ADSVVDLLSYNVQGSGETTYDHK	23	P04114	Apolipoprotein B-100	C3	3	833.394	-0.46881	5.8789e-07	1	58.516	133500000
1376	ADSVVDLLSYNVQGSGETTYDHK	23	P04114	Apolipoprotein B-100	C3	2	1249.59		1.8613e-08	1	82.635	0
1377	ADSVVDLLSYNVQGSGETTYDHK	23	P04114	Apolipoprotein B-100	ITP1_1	3	833.394	0.5055	4.0477e-11	1	83.082	73452000
1378	ADSVVDLLSYNVQGSGETTYDHK	23	P04114	Apolipoprotein B-100	ITP1_1	3	833.394	-0.89467	2.1095e-06	1	54.559	85653000
1379	ADSVVDLLSYNVQGSGETTYDHK	23	P04114	Apolipoprotein B-100	ITP1_2	3	833.394	0.64228	3.0703e-10	1	66.122	106370000
1380	ADSVVDLLSYNVQGSGETTYDHK	23	P04114	Apolipoprotein B-100	ITP1_2	3	833.394	-0.15358	1.1364e-18	1	103.09	551980000
1381	ADSVVDLLSYNVQGSGETTYDHK	23	P04114	Apolipoprotein B-100	ITP1_2	2	1249.59	-0.29201	2.927e-10	1	69.088	97394000
1382	ADSVVDLLSYNVQGSGETTYDHK	23	P04114	Apolipoprotein B-100	ITP1_3	3	833.394		2.6104e-07	1	59.539	0
1383	ADSVVDLLSYNVQGSGETTYDHK	23	P04114	Apolipoprotein B-100	C1	3	833.394	0.41224	NaN	0		3062800
1384	ADSVVDLLSYNVQGSGETTYDHK	23	P04114	Apolipoprotein B-100	C3	3	833.394	1.1173	NaN	0		7876100
1385	ADSVVDLLSYNVQGSGETTYDHK	23	P04114	Apolipoprotein B-100	C4	3	833.394	-0.28128	NaN	0		6977000
1386	ADVLTTGAGNPVGDK	15	P04040	Catalase	C1	2	707.862	0.45949	8.8568e-05	1	95.57	110240000
1387	ADVLTTGAGNPVGDK	15	P04040	Catalase	C2	2	707.862	0.17596	0.0017498	1	71.08	127290000
1388	ADVLTTGAGNPVGDK	15	P04040	Catalase	C3	2	707.862	0.23292	0.00014972	1	82.529	177390000
1389	ADVLTTGAGNPVGDK	15	P04040	Catalase	C4	2	707.862	-0.10515	0.0041109	1	64.565	111710000
1390	ADVLTTGAGNPVGDK	15	P04040	Catalase	ITP1_1	2	707.862	0.086483	4.3529e-05	1	112.17	105400000
1391	ADVLTTGAGNPVGDK	15	P04040	Catalase	ITP1_2	2	707.862	-0.36372	0.00016341	1	83.823	153020000
1392	ADVLTTGAGNPVGDK	15	P04040	Catalase	ITP1_3	2	707.862	0.10011	0.00019258	1	86.578	139660000
1393	ADVLTTGAGNPVGDK	15	P04040	Catalase	ITP1_4	2	707.862	0.0019817	0.00051108	1	77.746	209370000
1394	ADVQAHGEGQEFSITCLVDEEEMK	24	P19827	Inter-alpha-trypsin inhibitor heavy chain H1	C1	3	913.402	-0.58994	3.9731e-10	1	62.028	51963000
1395	ADVQAHGEGQEFSITCLVDEEEMK	24	P19827	Inter-alpha-trypsin inhibitor heavy chain H1	C1	3	913.402	-0.30667	1.0253e-12	1	86.946	75220000
1396	ADVQAHGEGQEFSITCLVDEEEMK	24	P19827	Inter-alpha-trypsin inhibitor heavy chain H1	C2	3	913.402	-0.41505	8.4931e-07	1	57.238	71923000
1397	ADVQAHGEGQEFSITCLVDEEEMK	24	P19827	Inter-alpha-trypsin inhibitor heavy chain H1	C2	3	913.402	-0.8842	6.1483e-05	1	49.266	87639000
1398	ADVQAHGEGQEFSITCLVDEEEMK	24	P19827	Inter-alpha-trypsin inhibitor heavy chain H1	C2	3	913.402	-0.32795	3.2255e-20	1	103.96	184160000
1399	ADVQAHGEGQEFSITCLVDEEEMK	24	P19827	Inter-alpha-trypsin inhibitor heavy chain H1	C3	3	913.402	-0.36938	3.3773e-20	1	103.92	113840000
1400	ADVQAHGEGQEFSITCLVDEEEMK	24	P19827	Inter-alpha-trypsin inhibitor heavy chain H1	C3	3	913.402	-0.16878	2.2956e-12	1	83.312	174970000
1401	ADVQAHGEGQEFSITCLVDEEEMK	24	P19827	Inter-alpha-trypsin inhibitor heavy chain H1	ITP1_1	3	913.402	-0.41404	6.6616e-27	2	117.61	138150000
1402	ADVQAHGEGQEFSITCLVDEEEMK	24	P19827	Inter-alpha-trypsin inhibitor heavy chain H1	ITP1_2	3	913.402	-0.74006	2.5759e-19	1	98.299	83799000
1403	ADVQAHGEGQEFSITCLVDEEEMK	24	P19827	Inter-alpha-trypsin inhibitor heavy chain H1	ITP1_2	3	913.402	-0.74598	1.9144e-44	2	135.3	112670000
1404	ADVQAHGEGQEFSITCLVDEEEMK	24	P19827	Inter-alpha-trypsin inhibitor heavy chain H1	ITP1_2	3	913.402	-1.1489	7.2512e-17	1	89.272	137530000
1405	ADVQAHGEGQEFSITCLVDEEEMK	24	P19827	Inter-alpha-trypsin inhibitor heavy chain H1	ITP1_4	3	913.402	-0.3323	5.8019e-15	1	91.618	317730000
1406	ADVQAHGEGQEFSITCLVDEEEMK	24	P19827	Inter-alpha-trypsin inhibitor heavy chain H1	ITP1_4	2	1369.6	-0.16175	5.9145e-10	1	63.138	23201000
1407	ADVQAHGEGQEFSITCLVDEEEMK	24	P19827	Inter-alpha-trypsin inhibitor heavy chain H1	C4	3	913.402	0.046295	NaN	0		2316700
1408	ADVQAHGEGQEFSITCLVDEEEMK	24	P19827	Inter-alpha-trypsin inhibitor heavy chain H1	C4	3	913.402	-0.39881	NaN	0		52588000
1409	ADVQAHGEGQEFSITCLVDEEEMK	24	P19827	Inter-alpha-trypsin inhibitor heavy chain H1	C1	3	908.071	-0.10235	3.7787e-24	1	106.12	352160000
1410	ADVQAHGEGQEFSITCLVDEEEMK	24	P19827	Inter-alpha-trypsin inhibitor heavy chain H1	C2	3	908.071	-0.41086	5.3665e-28	1	119.48	1330500000
1411	ADVQAHGEGQEFSITCLVDEEEMK	24	P19827	Inter-alpha-trypsin inhibitor heavy chain H1	C2	2	1361.6	-0.093068	3.4973e-153	2	212.94	143850000
1412	ADVQAHGEGQEFSITCLVDEEEMK	24	P19827	Inter-alpha-trypsin inhibitor heavy chain H1	C2	3	908.071		3.7564e-09	1	48.286	0
1413	ADVQAHGEGQEFSITCLVDEEEMK	24	P19827	Inter-alpha-trypsin inhibitor heavy chain H1	C3	3	908.071	-0.34461	1.0116e-36	1	129.08	644800000
1414	ADVQAHGEGQEFSITCLVDEEEMK	24	P19827	Inter-alpha-trypsin inhibitor heavy chain H1	C3	2	1361.6	0.3479	5.9953e-45	1	141.48	37590000
1415	ADVQAHGEGQEFSITCLVDEEEMK	24	P19827	Inter-alpha-trypsin inhibitor heavy chain H1	ITP1_1	3	908.071	-0.14238	1.6378e-19	2	99.838	96098000
1416	ADVQAHGEGQEFSITCLVDEEEMK	24	P19827	Inter-alpha-trypsin inhibitor heavy chain H1	ITP1_2	2	1361.6	0.7121	3.2345e-110	2	186.82	67498000
1417	ADVQAHGEGQEFSITCLVDEEEMK	24	P19827	Inter-alpha-trypsin inhibitor heavy chain H1	ITP1_2	3	908.071	-0.74923	6.1328e-27	1	117.4	1239000000
1418	ADVQAHGEGQEFSITCLVDEEEMK	24	P19827	Inter-alpha-trypsin inhibitor heavy chain H1	ITP1_2	3	908.071	0.6111	0.0055369	1	25.327	35126000
1419	ADVQAHGEGQEFSITCLVDEEEMK	24	P19827	Inter-alpha-trypsin inhibitor heavy chain H1	ITP1_4	3	908.071	-0.32343	2.9414e-10	1	62.646	392500000
1420	ADVQAHGEGQEFSITCLVDEEEMK	24	P19827	Inter-alpha-trypsin inhibitor heavy chain H1	ITP1_4	2	1361.6		1.2149e-13	1	92.38	0
1421	ADVQAHGEGQEFSITCLVDEEEMK	24	P19827	Inter-alpha-trypsin inhibitor heavy chain H1	C1	3	908.071	-0.075344	NaN	0		38376000
1422	ADVQAHGEGQEFSITCLVDEEEMK	24	P19827	Inter-alpha-trypsin inhibitor heavy chain H1	C2	2	1361.6	0.99002	NaN	0		13089000
1423	ADVQAHGEGQEFSITCLVDEEEMK	24	P19827	Inter-alpha-trypsin inhibitor heavy chain H1	C3	3	908.071	-0.28274	NaN	0		80604000
1424	ADVQAHGEGQEFSITCLVDEEEMK	24	P19827	Inter-alpha-trypsin inhibitor heavy chain H1	ITP1_3	3	908.071	-0.35228	NaN	0		25253000
1425	ADVQAHGEGQEFSITCLVDEEEMK	24	P19827	Inter-alpha-trypsin inhibitor heavy chain H1	ITP1_4	3	908.071	0.64712	NaN	0		18575000
1426	ADVQAHGEGQEFSITCLVDEEEMKK	25	P19827	Inter-alpha-trypsin inhibitor heavy chain H1	C1	4	713.328	-0.27154	0.0022132	1	27.753	50958000
1427	ADVQAHGEGQEFSITCLVDEEEMKK	25	P19827	Inter-alpha-trypsin inhibitor heavy chain H1	C1	3	950.769	-0.46805	5.7418e-34	2	113.31	665950000
1428	ADVQAHGEGQEFSITCLVDEEEMKK	25	P19827	Inter-alpha-trypsin inhibitor heavy chain H1	C1	4	713.328	0.25395	2.1302e-16	1	83.934	437190000
1429	ADVQAHGEGQEFSITCLVDEEEMKK	25	P19827	Inter-alpha-trypsin inhibitor heavy chain H1	C2	3	950.769	-0.56258	2.0158e-24	2	101.86	1415400000
1430	ADVQAHGEGQEFSITCLVDEEEMKK	25	P19827	Inter-alpha-trypsin inhibitor heavy chain H1	C2	4	713.328	-0.41402	3.1323e-24	1	99.148	795950000
1431	ADVQAHGEGQEFSITCLVDEEEMKK	25	P19827	Inter-alpha-trypsin inhibitor heavy chain H1	C3	4	713.328	-0.12633	2.4645e-15	2	77.675	830500000
1432	ADVQAHGEGQEFSITCLVDEEEMKK	25	P19827	Inter-alpha-trypsin inhibitor heavy chain H1	C3	3	950.769	-0.24571	8.2475e-64	1	146.15	683880000
1433	ADVQAHGEGQEFSITCLVDEEEMKK	25	P19827	Inter-alpha-trypsin inhibitor heavy chain H1	ITP1_1	3	950.769	-0.5034	2.8283e-54	1	141.29	258870000
1434	ADVQAHGEGQEFSITCLVDEEEMKK	25	P19827	Inter-alpha-trypsin inhibitor heavy chain H1	ITP1_1	4	713.328	-0.36865	2.6829e-24	1	77.675	290210000
1435	ADVQAHGEGQEFSITCLVDEEEMKK	25	P19827	Inter-alpha-trypsin inhibitor heavy chain H1	ITP1_2	3	950.769	-0.38669	9.932e-108	2	173.36	2348900000
1436	ADVQAHGEGQEFSITCLVDEEEMKK	25	P19827	Inter-alpha-trypsin inhibitor heavy chain H1	ITP1_2	4	713.328	-0.84379	5.5755e-25	1	72.899	2187200000
1437	ADVQAHGEGQEFSITCLVDEEEMKK	25	P19827	Inter-alpha-trypsin inhibitor heavy chain H1	ITP1_3	3	950.769	0.14656	1.2559e-30	2	106.1	38197000
1438	ADVQAHGEGQEFSITCLVDEEEMKK	25	P19827	Inter-alpha-trypsin inhibitor heavy chain H1	ITP1_4	3	950.769	-0.3575	5.1268e-45	2	128.36	856190000
1439	ADVQAHGEGQEFSITCLVDEEEMKK	25	P19827	Inter-alpha-trypsin inhibitor heavy chain H1	ITP1_4	4	713.328	-0.17471	2.2082e-24	2	100.81	895520000
1440	ADVQAHGEGQEFSITCLVDEEEMKK	25	P19827	Inter-alpha-trypsin inhibitor heavy chain H1	C4	4	713.328	0.55903	NaN	0		16467000
1441	ADVQAHGEGQEFSITCLVDEEEMKK	25	P19827	Inter-alpha-trypsin inhibitor heavy chain H1	C2	3	956.101		1.7903e-54	1	120.27	0
1442	ADVQAHGEGQEFSITCLVDEEEMKK	25	P19827	Inter-alpha-trypsin inhibitor heavy chain H1	ITP1_2	3	956.101	0.19478	2.1851e-10	1	61.709	122060000
1443	AEAEEDGDLQCLCVK	15	P10720	Platelet factor 4 variant	C1	2	868.877	0.43382	1.4276e-05	1	117.2	39924000
1444	AEAEEDGDLQCLCVK	15	P10720	Platelet factor 4 variant	C2	2	868.877	1.1727	7.2954e-05	2	98.943	34851000
1445	AEAEEDGDLQCLCVK	15	P10720	Platelet factor 4 variant	C3	2	868.877		4.5033e-08	1	104.95	0
1446	AEAEEDGDLQCLCVK	15	P10720	Platelet factor 4 variant	C4	2	868.877	-0.35203	0.0016972	1	71.279	14580000
1447	AEAEEDGDLQCLCVK	15	P10720	Platelet factor 4 variant	C3	2	868.877	2.4263	NaN	0		9607600
1448	AEAGVPAEFSIWTR	14	P21333	Filamin-A	C1	2	767.388	1.114	0.054261	1	44.252	16092000
1449	AEAGVPAEFSIWTR	14	P21333	Filamin-A	C1	2	767.388	0.40687	0.0015628	1	78.505	33767000
1450	AEAGVPAEFSIWTR	14	P21333	Filamin-A	C2	2	767.388	0.078058	0.015658	1	56.527	25344000
1451	AEAGVPAEFSIWTR	14	P21333	Filamin-A	C3	2	767.388	0.58435	0.012624	1	58.723	29424000
1452	AEAGVPAEFSIWTR	14	P21333	Filamin-A	C4	2	767.388	1.4009	NaN	0		15935000
1453	AEAQAQYSAAVAK	13	Q14624	Inter-alpha-trypsin inhibitor heavy chain H4	C1	2	654.333	0.63298	2.3535e-12	1	141.37	289400000
1454	AEAQAQYSAAVAK	13	Q14624	Inter-alpha-trypsin inhibitor heavy chain H4	C1	1	1307.66	0.045703	0.005943	1	103.44	22761000
1455	AEAQAQYSAAVAK	13	Q14624	Inter-alpha-trypsin inhibitor heavy chain H4	C1	2	654.333	0.19471	7.331e-13	1	152.32	3754200000
1456	AEAQAQYSAAVAK	13	Q14624	Inter-alpha-trypsin inhibitor heavy chain H4	C1	2	654.333	0.11627	2.3844e-13	1	158.58	382800000
1457	AEAQAQYSAAVAK	13	Q14624	Inter-alpha-trypsin inhibitor heavy chain H4	C1	2	654.333	1.0414	0.0074555	1	71.506	156800000
1458	AEAQAQYSAAVAK	13	Q14624	Inter-alpha-trypsin inhibitor heavy chain H4	C1	2	654.333		1.075e-08	1	113.52	0
1459	AEAQAQYSAAVAK	13	Q14624	Inter-alpha-trypsin inhibitor heavy chain H4	C1	2	654.333		8.9072e-35	1	155.08	0
1460	AEAQAQYSAAVAK	13	Q14624	Inter-alpha-trypsin inhibitor heavy chain H4	C1	2	654.333		1.6436e-32	1	147.26	0
1461	AEAQAQYSAAVAK	13	Q14624	Inter-alpha-trypsin inhibitor heavy chain H4	C1	2	654.333		5.9777e-14	1	126.32	0
1462	AEAQAQYSAAVAK	13	Q14624	Inter-alpha-trypsin inhibitor heavy chain H4	C1	2	654.333		1.7068e-05	1	107.65	0
1463	AEAQAQYSAAVAK	13	Q14624	Inter-alpha-trypsin inhibitor heavy chain H4	C1	2	654.333	0.29391	2.12e-12	1	141.58	193130000
1464	AEAQAQYSAAVAK	13	Q14624	Inter-alpha-trypsin inhibitor heavy chain H4	C1	2	654.333	0.29774	0.010354	1	69.345	118270000
1465	AEAQAQYSAAVAK	13	Q14624	Inter-alpha-trypsin inhibitor heavy chain H4	C2	2	654.333	0.73731	2.3535e-12	2	141.37	575790000
1466	AEAQAQYSAAVAK	13	Q14624	Inter-alpha-trypsin inhibitor heavy chain H4	C2	2	654.333	0.95783	0.00078564	1	92.039	29486000
1467	AEAQAQYSAAVAK	13	Q14624	Inter-alpha-trypsin inhibitor heavy chain H4	C2	2	654.333	0.74927	1.5871e-12	1	142.39	6822400000
1468	AEAQAQYSAAVAK	13	Q14624	Inter-alpha-trypsin inhibitor heavy chain H4	C2	1	1307.66	1.0021	1.7092e-19	1	202	657270000
1469	AEAQAQYSAAVAK	13	Q14624	Inter-alpha-trypsin inhibitor heavy chain H4	C2	2	654.333	0.42313	4.2356e-13	1	155.66	163510000
1470	AEAQAQYSAAVAK	13	Q14624	Inter-alpha-trypsin inhibitor heavy chain H4	C2	2	654.333	0.13988	0.005292	1	76.563	80705000
1471	AEAQAQYSAAVAK	13	Q14624	Inter-alpha-trypsin inhibitor heavy chain H4	C2	3	436.558		0.020002	1	45.654	0
1472	AEAQAQYSAAVAK	13	Q14624	Inter-alpha-trypsin inhibitor heavy chain H4	C2	2	654.333		5.0318e-44	1	166.48	0
1473	AEAQAQYSAAVAK	13	Q14624	Inter-alpha-trypsin inhibitor heavy chain H4	C2	2	654.333		8.1141e-09	1	115.12	0
1474	AEAQAQYSAAVAK	13	Q14624	Inter-alpha-trypsin inhibitor heavy chain H4	C2	2	654.333		0.00066082	1	88.224	0
1475	AEAQAQYSAAVAK	13	Q14624	Inter-alpha-trypsin inhibitor heavy chain H4	C2	2	654.333		0.0019583	1	75.589	0
1476	AEAQAQYSAAVAK	13	Q14624	Inter-alpha-trypsin inhibitor heavy chain H4	C2	2	654.333		0.018507	1	64.313	0
1477	AEAQAQYSAAVAK	13	Q14624	Inter-alpha-trypsin inhibitor heavy chain H4	C2	2	654.333	1.4829	0.023339	1	62.162	99587000
1478	AEAQAQYSAAVAK	13	Q14624	Inter-alpha-trypsin inhibitor heavy chain H4	C2	2	654.333	0.11639	9.3859e-12	1	135.02	325340000
1479	AEAQAQYSAAVAK	13	Q14624	Inter-alpha-trypsin inhibitor heavy chain H4	C2	2	654.333	0.18388	0.0037696	1	79.639	48129000
1480	AEAQAQYSAAVAK	13	Q14624	Inter-alpha-trypsin inhibitor heavy chain H4	C3	2	654.333	0.54204	8.8384e-13	2	150.69	887900000
1481	AEAQAQYSAAVAK	13	Q14624	Inter-alpha-trypsin inhibitor heavy chain H4	C3	2	654.333	0.74784	0.00040171	1	110.92	40271000
1482	AEAQAQYSAAVAK	13	Q14624	Inter-alpha-trypsin inhibitor heavy chain H4	C3	2	654.333	0.68519	0.00078564	1	92.039	48953000
1483	AEAQAQYSAAVAK	13	Q14624	Inter-alpha-trypsin inhibitor heavy chain H4	C3	1	1307.66	0.46261	0.00031701	1	117.86	20346000
1484	AEAQAQYSAAVAK	13	Q14624	Inter-alpha-trypsin inhibitor heavy chain H4	C3	2	654.333	0.53119	7.6888e-16	1	167.22	3497700000
1485	AEAQAQYSAAVAK	13	Q14624	Inter-alpha-trypsin inhibitor heavy chain H4	C3	2	654.333	-0.44889	8.8384e-13	1	150.69	329370000
1486	AEAQAQYSAAVAK	13	Q14624	Inter-alpha-trypsin inhibitor heavy chain H4	C3	2	654.333	0.35878	0.00054696	2	101.32	54977000
1487	AEAQAQYSAAVAK	13	Q14624	Inter-alpha-trypsin inhibitor heavy chain H4	C3	2	654.333	1.0677	8.4217e-13	1	125.53	146450000
1488	AEAQAQYSAAVAK	13	Q14624	Inter-alpha-trypsin inhibitor heavy chain H4	C3	2	654.333	0.12128	0.00046557	1	108.32	156600000
1489	AEAQAQYSAAVAK	13	Q14624	Inter-alpha-trypsin inhibitor heavy chain H4	C3	2	654.333	0.11982	0.0022623	1	83.087	71533000
1490	AEAQAQYSAAVAK	13	Q14624	Inter-alpha-trypsin inhibitor heavy chain H4	C4	2	654.333	1.0104	2.12e-12	1	141.58	3647100000
1491	AEAQAQYSAAVAK	13	Q14624	Inter-alpha-trypsin inhibitor heavy chain H4	C4	2	654.333	0.194	1.4551e-12	2	143.98	376350000
1492	AEAQAQYSAAVAK	13	Q14624	Inter-alpha-trypsin inhibitor heavy chain H4	C4	3	436.558		0.010938	1	51.829	0
1493	AEAQAQYSAAVAK	13	Q14624	Inter-alpha-trypsin inhibitor heavy chain H4	C4	2	654.333		2.5396e-32	1	145.83	0
1494	AEAQAQYSAAVAK	13	Q14624	Inter-alpha-trypsin inhibitor heavy chain H4	C4	2	654.333		0.021296	1	60.196	0
1495	AEAQAQYSAAVAK	13	Q14624	Inter-alpha-trypsin inhibitor heavy chain H4	C4	2	654.333	0.49123	6.0621e-12	1	138.02	155920000
1496	AEAQAQYSAAVAK	13	Q14624	Inter-alpha-trypsin inhibitor heavy chain H4	C4	2	654.333	-0.10953	1.3452e-12	1	145.29	61074000
1497	AEAQAQYSAAVAK	13	Q14624	Inter-alpha-trypsin inhibitor heavy chain H4	ITP1_1	2	654.333	1.2177	2.12e-12	1	141.58	659150000
1498	AEAQAQYSAAVAK	13	Q14624	Inter-alpha-trypsin inhibitor heavy chain H4	ITP1_1	2	654.333	0.57879	0.00054696	1	101.32	61212000
1499	AEAQAQYSAAVAK	13	Q14624	Inter-alpha-trypsin inhibitor heavy chain H4	ITP1_1	2	654.333	0.7554	4.7722e-13	1	155.08	2378900000
1500	AEAQAQYSAAVAK	13	Q14624	Inter-alpha-trypsin inhibitor heavy chain H4	ITP1_1	2	654.333	0.91529	3.0316e-05	1	120.84	94864000
1501	AEAQAQYSAAVAK	13	Q14624	Inter-alpha-trypsin inhibitor heavy chain H4	ITP1_1	2	654.333		3.7049e-32	1	143.98	0
1502	AEAQAQYSAAVAK	13	Q14624	Inter-alpha-trypsin inhibitor heavy chain H4	ITP1_1	2	654.333	0.084086	0.00052388	1	105.95	170430000
1503	AEAQAQYSAAVAK	13	Q14624	Inter-alpha-trypsin inhibitor heavy chain H4	ITP1_1	2	654.333	-0.15612	0.0096486	1	67.019	78353000
1504	AEAQAQYSAAVAK	13	Q14624	Inter-alpha-trypsin inhibitor heavy chain H4	ITP1_2	2	654.333	0.40966	1.0863e-07	1	127.71	1222700000
1505	AEAQAQYSAAVAK	13	Q14624	Inter-alpha-trypsin inhibitor heavy chain H4	ITP1_2	2	654.333	0.62559	2.12e-12	1	141.58	3976600000
1506	AEAQAQYSAAVAK	13	Q14624	Inter-alpha-trypsin inhibitor heavy chain H4	ITP1_2	2	654.333	-0.63878	9.3859e-12	1	135.02	510200000
1507	AEAQAQYSAAVAK	13	Q14624	Inter-alpha-trypsin inhibitor heavy chain H4	ITP1_2	2	654.333	0.68142	6.0621e-12	1	138.02	140580000
1508	AEAQAQYSAAVAK	13	Q14624	Inter-alpha-trypsin inhibitor heavy chain H4	ITP1_2	2	654.333		0.00031478	1	82.202	0
1509	AEAQAQYSAAVAK	13	Q14624	Inter-alpha-trypsin inhibitor heavy chain H4	ITP1_2	2	654.333		5.9777e-14	1	126.32	0
1510	AEAQAQYSAAVAK	13	Q14624	Inter-alpha-trypsin inhibitor heavy chain H4	ITP1_2	2	654.333		0.00079864	1	99.669	0
1511	AEAQAQYSAAVAK	13	Q14624	Inter-alpha-trypsin inhibitor heavy chain H4	ITP1_2	2	654.333		0.00089619	1	92.039	0
1512	AEAQAQYSAAVAK	13	Q14624	Inter-alpha-trypsin inhibitor heavy chain H4	ITP1_2	2	654.333	-1.2225	0.024323	1	50.116	160110000
1513	AEAQAQYSAAVAK	13	Q14624	Inter-alpha-trypsin inhibitor heavy chain H4	ITP1_2	2	654.333	0.13044	0.0081331	1	69.795	223680000
1514	AEAQAQYSAAVAK	13	Q14624	Inter-alpha-trypsin inhibitor heavy chain H4	ITP1_2	2	654.333	0.16784	0.00048224	1	107.65	45789000
1515	AEAQAQYSAAVAK	13	Q14624	Inter-alpha-trypsin inhibitor heavy chain H4	ITP1_3	2	654.333	0.9253	2.6217e-05	1	121.69	250590000
1516	AEAQAQYSAAVAK	13	Q14624	Inter-alpha-trypsin inhibitor heavy chain H4	ITP1_3	2	654.333	0.44682	6.0621e-12	1	138.02	6570000000
1517	AEAQAQYSAAVAK	13	Q14624	Inter-alpha-trypsin inhibitor heavy chain H4	ITP1_3	2	654.333	0.24516	8.7189e-16	2	166.6	287530000
1518	AEAQAQYSAAVAK	13	Q14624	Inter-alpha-trypsin inhibitor heavy chain H4	ITP1_3	2	654.333	0.3214	0.013088	1	64.313	57251000
1519	AEAQAQYSAAVAK	13	Q14624	Inter-alpha-trypsin inhibitor heavy chain H4	ITP1_3	2	654.333	-0.19676	0.0012457	1	88.092	39768000
1520	AEAQAQYSAAVAK	13	Q14624	Inter-alpha-trypsin inhibitor heavy chain H4	ITP1_3	2	654.333	0.61929	0.00047533	1	107.93	224780000
1521	AEAQAQYSAAVAK	13	Q14624	Inter-alpha-trypsin inhibitor heavy chain H4	ITP1_3	2	654.333	-0.21869	0.00023993	1	115.12	72957000
1522	AEAQAQYSAAVAK	13	Q14624	Inter-alpha-trypsin inhibitor heavy chain H4	ITP1_4	2	654.333	0.077455	8.3676e-12	1	135.94	296500000
1523	AEAQAQYSAAVAK	13	Q14624	Inter-alpha-trypsin inhibitor heavy chain H4	ITP1_4	2	654.333	0.64081	7.9062e-13	2	151.7	3793600000
1524	AEAQAQYSAAVAK	13	Q14624	Inter-alpha-trypsin inhibitor heavy chain H4	ITP1_4	2	654.333	1.8965	9.3859e-12	1	135.02	300730000
1525	AEAQAQYSAAVAK	13	Q14624	Inter-alpha-trypsin inhibitor heavy chain H4	ITP1_4	2	654.333	0.19862	9.3859e-12	1	135.02	79234000
1526	AEAQAQYSAAVAK	13	Q14624	Inter-alpha-trypsin inhibitor heavy chain H4	C2	1	1307.66	0.039044	NaN	0		64149000
1527	AEAQAQYSAAVAK	13	Q14624	Inter-alpha-trypsin inhibitor heavy chain H4	C2	2	654.333	0.89106	NaN	0		26737000
1528	AEAQAQYSAAVAK	13	Q14624	Inter-alpha-trypsin inhibitor heavy chain H4	C3	1	1307.66	0.16192	NaN	0		65452000
1529	AEAQAQYSAAVAK	13	Q14624	Inter-alpha-trypsin inhibitor heavy chain H4	C3	2	654.333	-0.51617	NaN	0		33092000
1530	AEAQAQYSAAVAK	13	Q14624	Inter-alpha-trypsin inhibitor heavy chain H4	C3	2	654.333	-0.37077	NaN	0		52787000
1531	AEAQAQYSAAVAK	13	Q14624	Inter-alpha-trypsin inhibitor heavy chain H4	C4	1	1307.66	-0.14391	NaN	0		14282000
1532	AEAQAQYSAAVAK	13	Q14624	Inter-alpha-trypsin inhibitor heavy chain H4	C4	1	1307.66	0.081407	NaN	0		304500000
1533	AEAQAQYSAAVAK	13	Q14624	Inter-alpha-trypsin inhibitor heavy chain H4	C4	2	654.333	1.026	NaN	0		118940000
1534	AEAQAQYSAAVAK	13	Q14624	Inter-alpha-trypsin inhibitor heavy chain H4	ITP1_1	2	654.333	-0.83695	NaN	0		24445000
1535	AEAQAQYSAAVAK	13	Q14624	Inter-alpha-trypsin inhibitor heavy chain H4	ITP1_1	1	1307.66	-0.83062	NaN	0		7153700
1536	AEAQAQYSAAVAK	13	Q14624	Inter-alpha-trypsin inhibitor heavy chain H4	ITP1_1	1	1307.66	1.2075	NaN	0		248610000
1537	AEAQAQYSAAVAK	13	Q14624	Inter-alpha-trypsin inhibitor heavy chain H4	ITP1_1	2	654.333	3.8466	NaN	0		41870000
1538	AEAQAQYSAAVAK	13	Q14624	Inter-alpha-trypsin inhibitor heavy chain H4	ITP1_2	1	1307.66	0.43318	NaN	0		65133000
1539	AEAQAQYSAAVAK	13	Q14624	Inter-alpha-trypsin inhibitor heavy chain H4	ITP1_2	1	1307.66	0.44252	NaN	0		408880000
1540	AEAQAQYSAAVAK	13	Q14624	Inter-alpha-trypsin inhibitor heavy chain H4	ITP1_3	1	1307.66	0.31366	NaN	0		523590000
1541	AEAQAQYSAAVAK	13	Q14624	Inter-alpha-trypsin inhibitor heavy chain H4	ITP1_4	1	1307.66	1.0183	NaN	0		403860000
1542	AEAQAQYSAAVAK	13	Q14624	Inter-alpha-trypsin inhibitor heavy chain H4	ITP1_4	2	654.333	-0.31825	NaN	0		86721000
1543	AEAQAQYSAAVAK	13	Q14624	Inter-alpha-trypsin inhibitor heavy chain H4	ITP1_4	2	654.333	0.51873	NaN	0		88580000
1544	AEASQLGHK	9	Q9Y490	Talin-1	C1	2	470.746	1.194	0.016084	1	88.495	143100000
1545	AEASQLGHK	9	Q9Y490	Talin-1	C3	2	470.746	0.83209	NaN	0		145250000
1546	AEASQLGHK	9	Q9Y490	Talin-1	C4	2	470.746	-0.99296	NaN	0		51616000
1547	AEASQLGHK	9	Q9Y490	Talin-1	ITP1_1	2	470.746	1.217	NaN	0		10378000
1548	AEASQLGHK	9	Q9Y490	Talin-1	ITP1_4	2	470.746	-1.1363	NaN	0		27849000
1549	AEATTLHVAPQGTAMAVSTFR	21	P07360	Complement component C8 gamma chain	C1	3	725.7	-0.01706	1.1582e-07	1	85.227	124580000
1550	AEATTLHVAPQGTAMAVSTFR	21	P07360	Complement component C8 gamma chain	C1	2	1088.05	0.52445	0.0002416	1	47.016	28534000
1551	AEATTLHVAPQGTAMAVSTFR	21	P07360	Complement component C8 gamma chain	C1	3	725.7	0.46575	0.00010801	1	47.991	71699000
1552	AEATTLHVAPQGTAMAVSTFR	21	P07360	Complement component C8 gamma chain	C1	3	725.7	0.34149	2.8127e-27	1	129.75	53099000
1553	AEATTLHVAPQGTAMAVSTFR	21	P07360	Complement component C8 gamma chain	C2	3	725.7	-0.40133	1.0091e-09	1	92.034	51675000
1554	AEATTLHVAPQGTAMAVSTFR	21	P07360	Complement component C8 gamma chain	C2	3	725.7	-0.26661	4.5344e-06	1	55.705	104770000
1555	AEATTLHVAPQGTAMAVSTFR	21	P07360	Complement component C8 gamma chain	C2	3	725.7	-0.25374	1.9074e-07	1	82.189	70406000
1556	AEATTLHVAPQGTAMAVSTFR	21	P07360	Complement component C8 gamma chain	C3	3	725.7	0.10938	0.00016442	1	45.423	59873000
1557	AEATTLHVAPQGTAMAVSTFR	21	P07360	Complement component C8 gamma chain	C3	3	725.7	0.1481	3.0316e-07	1	65.416	169670000
1558	AEATTLHVAPQGTAMAVSTFR	21	P07360	Complement component C8 gamma chain	C3	3	725.7	0.29521	1.5291e-13	1	97.733	76559000
1559	AEATTLHVAPQGTAMAVSTFR	21	P07360	Complement component C8 gamma chain	C4	3	725.7	-1.2555	1.0716e-13	1	99.846	42402000
1560	AEATTLHVAPQGTAMAVSTFR	21	P07360	Complement component C8 gamma chain	ITP1_1	3	725.7	0.1487	9.8185e-07	1	60.133	313700000
1561	AEATTLHVAPQGTAMAVSTFR	21	P07360	Complement component C8 gamma chain	ITP1_1	3	725.7	0.92617	8.2478e-22	1	123.58	83290000
1562	AEATTLHVAPQGTAMAVSTFR	21	P07360	Complement component C8 gamma chain	ITP1_1	3	725.7	-0.39593	5.8466e-16	1	105.6	81316000
1563	AEATTLHVAPQGTAMAVSTFR	21	P07360	Complement component C8 gamma chain	ITP1_1	2	1088.05	-0.11084	6.919e-06	1	56.719	12727000
1564	AEATTLHVAPQGTAMAVSTFR	21	P07360	Complement component C8 gamma chain	ITP1_2	3	725.7	-0.64171	7.2929e-07	2	62.099	15533000
1565	AEATTLHVAPQGTAMAVSTFR	21	P07360	Complement component C8 gamma chain	ITP1_2	3	725.7	0.31267	9.0242e-10	1	92.592	231720000
1566	AEATTLHVAPQGTAMAVSTFR	21	P07360	Complement component C8 gamma chain	ITP1_2	2	1088.05	0.49176	3.2058e-06	1	59.154	50453000
1567	AEATTLHVAPQGTAMAVSTFR	21	P07360	Complement component C8 gamma chain	ITP1_2	3	725.7	0.66258	3.8948e-06	1	56.488	53487000
1568	AEATTLHVAPQGTAMAVSTFR	21	P07360	Complement component C8 gamma chain	ITP1_2	3	725.7	1.1897	1.6296e-19	1	119.54	131800000
1569	AEATTLHVAPQGTAMAVSTFR	21	P07360	Complement component C8 gamma chain	ITP1_2	2	1088.05	-1.5548	8.3986e-10	1	94.958	30108000
1570	AEATTLHVAPQGTAMAVSTFR	21	P07360	Complement component C8 gamma chain	ITP1_3	3	725.7	0.36024	5.8138e-10	2	94.271	71555000
1571	AEATTLHVAPQGTAMAVSTFR	21	P07360	Complement component C8 gamma chain	ITP1_4	3	725.7	0.69458	9.066e-08	1	86.245	87580000
1572	AEATTLHVAPQGTAMAVSTFR	21	P07360	Complement component C8 gamma chain	ITP1_4	2	1088.05	0.42169	0.00068226	1	43.164	14087000
1573	AEATTLHVAPQGTAMAVSTFR	21	P07360	Complement component C8 gamma chain	ITP1_4	3	725.7	-0.36788	5.4518e-05	1	49.662	199150000
1574	AEATTLHVAPQGTAMAVSTFR	21	P07360	Complement component C8 gamma chain	ITP1_4	3	725.7	-0.35851	1.4146e-09	2	89.913	131590000
1575	AEATTLHVAPQGTAMAVSTFR	21	P07360	Complement component C8 gamma chain	ITP1_4	2	1088.05		0.00025696	1	43.696	0
1576	AEATTLHVAPQGTAMAVSTFR	21	P07360	Complement component C8 gamma chain	C2	3	725.7	0.041679	NaN	0		7257500
1577	AEATTLHVAPQGTAMAVSTFR	21	P07360	Complement component C8 gamma chain	C2	2	1088.05	0.088726	NaN	0		14800000
1578	AEATTLHVAPQGTAMAVSTFR	21	P07360	Complement component C8 gamma chain	C2	3	725.7	-1.2683	NaN	0		18830000
1579	AEATTLHVAPQGTAMAVSTFR	21	P07360	Complement component C8 gamma chain	ITP1_1	3	725.7	-1.3127	NaN	0		38239000
1580	AEATTLHVAPQGTAMAVSTFR	21	P07360	Complement component C8 gamma chain	C1	3	720.369	-0.023228	5.1793e-69	1	170.98	448690000
1581	AEATTLHVAPQGTAMAVSTFR	21	P07360	Complement component C8 gamma chain	C1	2	1080.05	0.22961	4.6123e-07	1	84.993	77072000
1582	AEATTLHVAPQGTAMAVSTFR	21	P07360	Complement component C8 gamma chain	C1	3	720.369	0.0022234	5.3888e-94	1	193.71	635100000
1583	AEATTLHVAPQGTAMAVSTFR	21	P07360	Complement component C8 gamma chain	C1	2	1080.05	-0.4028	2.0969e-07	1	67.928	101610000
1584	AEATTLHVAPQGTAMAVSTFR	21	P07360	Complement component C8 gamma chain	C2	2	1080.05	1.1781	2.4281e-06	1	62.792	46932000
1585	AEATTLHVAPQGTAMAVSTFR	21	P07360	Complement component C8 gamma chain	C2	3	720.369	-0.018413	1.4224e-68	1	169.45	216370000
1586	AEATTLHVAPQGTAMAVSTFR	21	P07360	Complement component C8 gamma chain	C2	3	720.369	-0.25879	1.9443e-192	1	233.29	3055800000
1587	AEATTLHVAPQGTAMAVSTFR	21	P07360	Complement component C8 gamma chain	C2	2	1080.05	-0.45768	2.2807e-17	1	114.75	520760000
1588	AEATTLHVAPQGTAMAVSTFR	21	P07360	Complement component C8 gamma chain	C3	2	1080.05	0.64664	0.0065233	1	35.992	22629000
1589	AEATTLHVAPQGTAMAVSTFR	21	P07360	Complement component C8 gamma chain	C3	3	720.369	0.31855	1.2847e-28	1	134.32	137170000
1590	AEATTLHVAPQGTAMAVSTFR	21	P07360	Complement component C8 gamma chain	C3	3	720.369	-0.048697	9.7081e-64	1	160.3	1018200000
1591	AEATTLHVAPQGTAMAVSTFR	21	P07360	Complement component C8 gamma chain	C3	2	1080.05	-0.2539	3.6185e-13	1	100.39	176920000
1592	AEATTLHVAPQGTAMAVSTFR	21	P07360	Complement component C8 gamma chain	C4	3	720.369	-0.026166	0.0014352	1	35.992	68975000
1593	AEATTLHVAPQGTAMAVSTFR	21	P07360	Complement component C8 gamma chain	ITP1_1	3	720.369	-0.25064	3.8853e-44	1	145.65	366090000
1594	AEATTLHVAPQGTAMAVSTFR	21	P07360	Complement component C8 gamma chain	ITP1_1	2	1080.05	-0.10377	8.8994e-07	1	80.362	79981000
1595	AEATTLHVAPQGTAMAVSTFR	21	P07360	Complement component C8 gamma chain	ITP1_1	3	720.369	-0.21224	8.1216e-83	1	180.84	1156600000
1596	AEATTLHVAPQGTAMAVSTFR	21	P07360	Complement component C8 gamma chain	ITP1_1	2	1080.05	-0.48132	2.2807e-17	1	114.75	133370000
1597	AEATTLHVAPQGTAMAVSTFR	21	P07360	Complement component C8 gamma chain	ITP1_2	3	720.369	0.012751	1.7941e-68	1	168.83	874290000
1598	AEATTLHVAPQGTAMAVSTFR	21	P07360	Complement component C8 gamma chain	ITP1_2	2	1080.05	0.29923	4.4939e-74	1	175.33	231710000
1599	AEATTLHVAPQGTAMAVSTFR	21	P07360	Complement component C8 gamma chain	ITP1_2	3	720.369	-0.42941	3.324e-83	2	184.34	3486100000
1600	AEATTLHVAPQGTAMAVSTFR	21	P07360	Complement component C8 gamma chain	ITP1_3	3	720.369	-0.093454	1.8266e-07	1	81.017	349920000
1601	AEATTLHVAPQGTAMAVSTFR	21	P07360	Complement component C8 gamma chain	ITP1_3	2	1080.05	0.40199	1.409e-05	1	56.708	39137000
1602	AEATTLHVAPQGTAMAVSTFR	21	P07360	Complement component C8 gamma chain	ITP1_4	3	720.369	-0.52335	1.2433e-34	1	135.21	65695000
1603	AEATTLHVAPQGTAMAVSTFR	21	P07360	Complement component C8 gamma chain	ITP1_4	3	720.369	-0.096385	8.0061e-75	1	176.09	3780900000
1604	AEATTLHVAPQGTAMAVSTFR	21	P07360	Complement component C8 gamma chain	ITP1_4	2	1080.05	-0.26168	9.4867e-93	2	192.25	677880000
1605	AEATTLHVAPQGTAMAVSTFR	21	P07360	Complement component C8 gamma chain	C2	3	720.369	-0.18357	NaN	0		39708000
1606	AEATTLHVAPQGTAMAVSTFR	21	P07360	Complement component C8 gamma chain	C4	3	720.369	0.73358	NaN	0		3899000
1607	AEATTLHVAPQGTAMAVSTFR	21	P07360	Complement component C8 gamma chain	C4	2	1080.05	1.5889	NaN	0		6340900
1608	AEATTLHVAPQGTAMAVSTFR	21	P07360	Complement component C8 gamma chain	ITP1_2	2	1080.05	-0.71551	NaN	0		975030000
1609	AEATTLHVAPQGTAMAVSTFR	21	P07360	Complement component C8 gamma chain	ITP1_3	3	720.369	0.41285	NaN	0		22244000
1610	AEATTLHVAPQGTAMAVSTFR	21	P07360	Complement component C8 gamma chain	ITP1_4	2	1080.05	0.40808	NaN	0		8173200
1611	AECLNPSQPSR	11	P14543	Nidogen-1	C1	2	629.796	-0.75489	0.030773	1	66.023	55024000
1612	AECLNPSQPSR	11	P14543	Nidogen-1	C3	2	629.796		0.036287	1	68.515	0
1613	AECLNPSQPSR	11	P14543	Nidogen-1	ITP1_2	2	629.796		0.0083578	1	85.973	0
1614	AECLNPSQPSR	11	P14543	Nidogen-1	ITP1_4	2	629.796	-0.29588	0.0057168	1	84.053	38058000
1615	AECLNPSQPSR	11	P14543	Nidogen-1	C2	2	629.796	-0.037438	NaN	0		39473000
1616	AECMLQQAER	10	P13796	Plastin-2	C1	2	618.279	0.094691	0.00039308	1	131.82	95737000
1617	AECMLQQAER	10	P13796	Plastin-2	C2	2	618.279	0.47231	5.6191e-05	1	162.38	154000000
1618	AECMLQQAER	10	P13796	Plastin-2	C3	2	618.279	0.73958	8.6323e-06	1	167.12	229010000
1619	AECMLQQAER	10	P13796	Plastin-2	C4	2	618.279	1.1502	0.00040427	1	130.98	70972000
1620	AECMLQQAER	10	P13796	Plastin-2	C4	2	618.279	1.0376	0.012276	1	86.879	42263000
1621	AECMLQQAER	10	P13796	Plastin-2	ITP1_2	2	618.279	-1.2106	1.6526e-08	1	172.27	216100000
1622	AECMLQQAER	10	P13796	Plastin-2	ITP1_3	2	618.279	0.89277	0.00012881	1	158.94	159150000
1623	AECMLQQAER	10	P13796	Plastin-2	ITP1_4	2	618.279	0.090117	8.7163e-05	1	160.91	259300000
1624	AECMLQQAER	10	P13796	Plastin-2	ITP1_1	2	618.279	-1.051	NaN	0		116210000
1625	AEDHFSVIDFNQNIR	15	P19823	Inter-alpha-trypsin inhibitor heavy chain H2	C1	2	902.934	0.0037967	0.0064558	1	59.709	73363000
1626	AEDHFSVIDFNQNIR	15	P19823	Inter-alpha-trypsin inhibitor heavy chain H2	C1	3	602.292	-0.1946	8.133e-29	1	162.48	197590000
1627	AEDHFSVIDFNQNIR	15	P19823	Inter-alpha-trypsin inhibitor heavy chain H2	C1	3	602.292	-0.026968	3.5076e-26	2	146.79	1355100000
1628	AEDHFSVIDFNQNIR	15	P19823	Inter-alpha-trypsin inhibitor heavy chain H2	C1	2	902.934	0.39401	9.3465e-33	1	171.76	607770000
1629	AEDHFSVIDFNQNIR	15	P19823	Inter-alpha-trypsin inhibitor heavy chain H2	C1	2	902.934	0.10071	0.00016202	1	83.692	8950700000
1630	AEDHFSVIDFNQNIR	15	P19823	Inter-alpha-trypsin inhibitor heavy chain H2	C1	3	602.292	-0.028074	8.2287e-26	1	142.1	14912000000
1631	AEDHFSVIDFNQNIR	15	P19823	Inter-alpha-trypsin inhibitor heavy chain H2	C1	3	602.292		0.0015145	1	62.035	0
1632	AEDHFSVIDFNQNIR	15	P19823	Inter-alpha-trypsin inhibitor heavy chain H2	C2	2	902.934	-0.13884	4.9789e-07	1	119.62	26967000
1633	AEDHFSVIDFNQNIR	15	P19823	Inter-alpha-trypsin inhibitor heavy chain H2	C2	3	602.292	-0.17181	3.1356e-05	1	93.348	82215000
1634	AEDHFSVIDFNQNIR	15	P19823	Inter-alpha-trypsin inhibitor heavy chain H2	C2	2	902.934	1.1693	2.4757e-18	2	140.31	39404000
1635	AEDHFSVIDFNQNIR	15	P19823	Inter-alpha-trypsin inhibitor heavy chain H2	C2	2	902.934	-0.51394	0.00062284	1	76.311	25889000
1636	AEDHFSVIDFNQNIR	15	P19823	Inter-alpha-trypsin inhibitor heavy chain H2	C2	3	602.292	-0.094574	0.00045234	1	69.92	38641000
1637	AEDHFSVIDFNQNIR	15	P19823	Inter-alpha-trypsin inhibitor heavy chain H2	C2	2	902.934	0.32186	2.9432e-36	1	175.6	6499800000
1638	AEDHFSVIDFNQNIR	15	P19823	Inter-alpha-trypsin inhibitor heavy chain H2	C2	3	602.292	0.2484	7.0748e-26	1	143.25	8452800000
1639	AEDHFSVIDFNQNIR	15	P19823	Inter-alpha-trypsin inhibitor heavy chain H2	C2	2	902.934	0.49909	8.9944e-08	1	123.1	304300000
1640	AEDHFSVIDFNQNIR	15	P19823	Inter-alpha-trypsin inhibitor heavy chain H2	C2	3	602.292		2.7193e-07	1	99.941	0
1641	AEDHFSVIDFNQNIR	15	P19823	Inter-alpha-trypsin inhibitor heavy chain H2	C2	3	602.292	-0.062934	2.0432e-08	1	122.97	13904000000
1642	AEDHFSVIDFNQNIR	15	P19823	Inter-alpha-trypsin inhibitor heavy chain H2	C2	2	902.934	-0.092856	9.2052e-65	1	201.65	8813800000
1643	AEDHFSVIDFNQNIR	15	P19823	Inter-alpha-trypsin inhibitor heavy chain H2	C2	2	902.934		0.0045911	1	64.244	0
1644	AEDHFSVIDFNQNIR	15	P19823	Inter-alpha-trypsin inhibitor heavy chain H2	C3	2	902.934	0.29502	0.00010928	2	94.717	44049000
1645	AEDHFSVIDFNQNIR	15	P19823	Inter-alpha-trypsin inhibitor heavy chain H2	C3	3	602.292	-0.021569	5.0601e-09	1	126.1	80865000
1646	AEDHFSVIDFNQNIR	15	P19823	Inter-alpha-trypsin inhibitor heavy chain H2	C3	3	602.292	0.34625	3.6002e-05	1	105.03	426390000
1647	AEDHFSVIDFNQNIR	15	P19823	Inter-alpha-trypsin inhibitor heavy chain H2	C3	2	902.934	1.3197	6.212e-32	1	171.26	214440000
1648	AEDHFSVIDFNQNIR	15	P19823	Inter-alpha-trypsin inhibitor heavy chain H2	C3	2	902.934	-0.57834	5.2125e-05	1	111.66	71215000
1649	AEDHFSVIDFNQNIR	15	P19823	Inter-alpha-trypsin inhibitor heavy chain H2	C3	3	602.292	-1.3361	5.3438e-37	2	176.25	19026000000
1650	AEDHFSVIDFNQNIR	15	P19823	Inter-alpha-trypsin inhibitor heavy chain H2	C3	2	902.934	-1.1113	0	1	285.9	12122000000
1651	AEDHFSVIDFNQNIR	15	P19823	Inter-alpha-trypsin inhibitor heavy chain H2	C3	2	902.934	1.0509	0.039922	1	42.191	74087000
1652	AEDHFSVIDFNQNIR	15	P19823	Inter-alpha-trypsin inhibitor heavy chain H2	C3	2	902.934		4.1262e-07	1	103.13	0
1653	AEDHFSVIDFNQNIR	15	P19823	Inter-alpha-trypsin inhibitor heavy chain H2	C3	3	602.292		6.3524e-07	1	84.859	0
1654	AEDHFSVIDFNQNIR	15	P19823	Inter-alpha-trypsin inhibitor heavy chain H2	C3	3	602.292	-0.31218	0.0029976	1	90.759	19991000
1655	AEDHFSVIDFNQNIR	15	P19823	Inter-alpha-trypsin inhibitor heavy chain H2	C4	2	902.934	-0.14628	0.00015244	1	92.939	54404000
1656	AEDHFSVIDFNQNIR	15	P19823	Inter-alpha-trypsin inhibitor heavy chain H2	C4	3	602.292	-0.5996	1.8084e-18	1	136.3	204700000
1657	AEDHFSVIDFNQNIR	15	P19823	Inter-alpha-trypsin inhibitor heavy chain H2	C4	3	602.292	0.075474	2.8983e-28	1	157.56	745200000
1658	AEDHFSVIDFNQNIR	15	P19823	Inter-alpha-trypsin inhibitor heavy chain H2	C4	2	902.934	1.2591	4.9665e-37	1	178.68	230450000
1659	AEDHFSVIDFNQNIR	15	P19823	Inter-alpha-trypsin inhibitor heavy chain H2	C4	3	602.292	-0.13263	6.7157e-07	2	119.17	1531500000
1660	AEDHFSVIDFNQNIR	15	P19823	Inter-alpha-trypsin inhibitor heavy chain H2	C4	2	902.934	0.35938	6.3108e-31	1	165.78	819200000
1661	AEDHFSVIDFNQNIR	15	P19823	Inter-alpha-trypsin inhibitor heavy chain H2	C4	3	602.292	0.31733	1.4709e-05	1	96.464	21874000
1662	AEDHFSVIDFNQNIR	15	P19823	Inter-alpha-trypsin inhibitor heavy chain H2	ITP1_1	3	602.292	-0.48967	3.1327e-05	1	106.29	98236000
1663	AEDHFSVIDFNQNIR	15	P19823	Inter-alpha-trypsin inhibitor heavy chain H2	ITP1_1	2	902.934	-0.39775	0.0028691	1	67.136	39504000
1664	AEDHFSVIDFNQNIR	15	P19823	Inter-alpha-trypsin inhibitor heavy chain H2	ITP1_1	3	602.292	-0.33692	1.5023e-08	2	124.07	1123600000
1665	AEDHFSVIDFNQNIR	15	P19823	Inter-alpha-trypsin inhibitor heavy chain H2	ITP1_1	2	902.934	0.23351	1.274e-07	2	121.42	667130000
1666	AEDHFSVIDFNQNIR	15	P19823	Inter-alpha-trypsin inhibitor heavy chain H2	ITP1_1	2	902.934	-0.50829	4.09e-12	1	131.35	296980000
1667	AEDHFSVIDFNQNIR	15	P19823	Inter-alpha-trypsin inhibitor heavy chain H2	ITP1_1	3	602.292	-0.75864	3.1214e-05	1	106.32	701850000
1668	AEDHFSVIDFNQNIR	15	P19823	Inter-alpha-trypsin inhibitor heavy chain H2	ITP1_1	3	602.292	-0.30757	4.4168e-06	1	116.19	15895000000
1669	AEDHFSVIDFNQNIR	15	P19823	Inter-alpha-trypsin inhibitor heavy chain H2	ITP1_1	2	902.934	-0.070145	9.5749e-27	1	155.17	7639500000
1670	AEDHFSVIDFNQNIR	15	P19823	Inter-alpha-trypsin inhibitor heavy chain H2	ITP1_1	3	602.292	1.5452	4.6205e-05	1	88.224	363340000
1671	AEDHFSVIDFNQNIR	15	P19823	Inter-alpha-trypsin inhibitor heavy chain H2	ITP1_1	2	902.934	0.052461	0.0064558	1	59.709	39533000
1672	AEDHFSVIDFNQNIR	15	P19823	Inter-alpha-trypsin inhibitor heavy chain H2	ITP1_1	3	602.292	-0.74074	3.6079e-05	1	83.877	184780000
1673	AEDHFSVIDFNQNIR	15	P19823	Inter-alpha-trypsin inhibitor heavy chain H2	ITP1_1	3	602.292		3.0473e-05	1	75.589	0
1674	AEDHFSVIDFNQNIR	15	P19823	Inter-alpha-trypsin inhibitor heavy chain H2	ITP1_2	2	902.934	-0.78856	0.02512	1	45.614	8400700
1675	AEDHFSVIDFNQNIR	15	P19823	Inter-alpha-trypsin inhibitor heavy chain H2	ITP1_2	3	602.292	-0.14011	8.1107e-32	1	168.31	246290000
1676	AEDHFSVIDFNQNIR	15	P19823	Inter-alpha-trypsin inhibitor heavy chain H2	ITP1_2	2	902.934	1.4936	7.1983e-31	1	164.93	123420000
1677	AEDHFSVIDFNQNIR	15	P19823	Inter-alpha-trypsin inhibitor heavy chain H2	ITP1_2	2	902.934	0.0094394	1.8405e-12	1	133.13	276240000
1678	AEDHFSVIDFNQNIR	15	P19823	Inter-alpha-trypsin inhibitor heavy chain H2	ITP1_2	3	602.292	-0.31987	7.7455e-06	2	113.54	541290000
1679	AEDHFSVIDFNQNIR	15	P19823	Inter-alpha-trypsin inhibitor heavy chain H2	ITP1_2	2	902.934	-0.083556	2.89e-214	1	258.39	24820000000
1680	AEDHFSVIDFNQNIR	15	P19823	Inter-alpha-trypsin inhibitor heavy chain H2	ITP1_2	3	602.292	-0.22042	2.0265e-63	2	199.3	32575000000
1681	AEDHFSVIDFNQNIR	15	P19823	Inter-alpha-trypsin inhibitor heavy chain H2	ITP1_2	2	902.934		1.5857e-06	1	97.203	0
1682	AEDHFSVIDFNQNIR	15	P19823	Inter-alpha-trypsin inhibitor heavy chain H2	ITP1_3	3	602.292	-0.21177	1.9638e-05	1	99.941	177500000
1683	AEDHFSVIDFNQNIR	15	P19823	Inter-alpha-trypsin inhibitor heavy chain H2	ITP1_3	2	902.934	-0.13519	0.010005	1	52.527	96082000
1684	AEDHFSVIDFNQNIR	15	P19823	Inter-alpha-trypsin inhibitor heavy chain H2	ITP1_3	3	602.292	-0.080401	7.9469e-26	1	142.38	255550000
1685	AEDHFSVIDFNQNIR	15	P19823	Inter-alpha-trypsin inhibitor heavy chain H2	ITP1_3	2	902.934	1.1295	8.1796e-18	1	136.33	123590000
1686	AEDHFSVIDFNQNIR	15	P19823	Inter-alpha-trypsin inhibitor heavy chain H2	ITP1_3	2	902.934		0.0089574	1	52.527	0
1687	AEDHFSVIDFNQNIR	15	P19823	Inter-alpha-trypsin inhibitor heavy chain H2	ITP1_3	2	902.934	-0.0086773	1.7917e-62	1	197.06	4312300000
1688	AEDHFSVIDFNQNIR	15	P19823	Inter-alpha-trypsin inhibitor heavy chain H2	ITP1_3	3	602.292	-0.014161	4.5019e-13	1	132.97	7526400000
1689	AEDHFSVIDFNQNIR	15	P19823	Inter-alpha-trypsin inhibitor heavy chain H2	ITP1_3	3	602.292	0.41282	0.00029203	1	72.681	398780000
1690	AEDHFSVIDFNQNIR	15	P19823	Inter-alpha-trypsin inhibitor heavy chain H2	ITP1_3	2	902.934	-0.021152	0.00020664	1	90.707	56482000
1691	AEDHFSVIDFNQNIR	15	P19823	Inter-alpha-trypsin inhibitor heavy chain H2	ITP1_4	2	902.934	-0.0012648	0.0060504	1	60.55	14920000
1692	AEDHFSVIDFNQNIR	15	P19823	Inter-alpha-trypsin inhibitor heavy chain H2	ITP1_4	3	602.292	-0.26296	1.9677e-05	1	109.44	95179000
1693	AEDHFSVIDFNQNIR	15	P19823	Inter-alpha-trypsin inhibitor heavy chain H2	ITP1_4	2	902.934	1.376	1.7523e-05	1	116.63	34092000
1694	AEDHFSVIDFNQNIR	15	P19823	Inter-alpha-trypsin inhibitor heavy chain H2	ITP1_4	3	602.292	0.70135	0.00056123	1	68.044	30027000
1695	AEDHFSVIDFNQNIR	15	P19823	Inter-alpha-trypsin inhibitor heavy chain H2	ITP1_4	2	902.934	0.71156	0.0012701	1	72.898	18928000
1696	AEDHFSVIDFNQNIR	15	P19823	Inter-alpha-trypsin inhibitor heavy chain H2	ITP1_4	2	902.934	0.19487	3.1474e-191	2	253.84	14748000000
1697	AEDHFSVIDFNQNIR	15	P19823	Inter-alpha-trypsin inhibitor heavy chain H2	ITP1_4	3	602.292	0.14259	6.3255e-09	1	125.84	18958000000
1698	AEDHFSVIDFNQNIR	15	P19823	Inter-alpha-trypsin inhibitor heavy chain H2	ITP1_4	2	902.934	-0.075443	0.0091524	1	54.094	641770000
1699	AEDHFSVIDFNQNIR	15	P19823	Inter-alpha-trypsin inhibitor heavy chain H2	ITP1_4	2	902.934	-0.79803	0.030848	1	44.132	37209000
1700	AEDHFSVIDFNQNIR	15	P19823	Inter-alpha-trypsin inhibitor heavy chain H2	ITP1_4	3	602.292		1.7378e-09	1	108.91	0
1701	AEDHFSVIDFNQNIR	15	P19823	Inter-alpha-trypsin inhibitor heavy chain H2	ITP1_4	2	902.934		0.00012294	1	75.316	0
1702	AEDHFSVIDFNQNIR	15	P19823	Inter-alpha-trypsin inhibitor heavy chain H2	ITP1_4	3	602.292		0.007884	1	45.825	0
1703	AEDHFSVIDFNQNIR	15	P19823	Inter-alpha-trypsin inhibitor heavy chain H2	C1	2	902.934	-4.8835	NaN	0		5820600
1704	AEDHFSVIDFNQNIR	15	P19823	Inter-alpha-trypsin inhibitor heavy chain H2	C1	3	602.292	1.6242	NaN	0		31987000
1705	AEDHFSVIDFNQNIR	15	P19823	Inter-alpha-trypsin inhibitor heavy chain H2	C2	3	602.292	-1.5234	NaN	0		2844800
1706	AEDHFSVIDFNQNIR	15	P19823	Inter-alpha-trypsin inhibitor heavy chain H2	C2	3	602.292	-0.33132	NaN	0		46607000
1707	AEDHFSVIDFNQNIR	15	P19823	Inter-alpha-trypsin inhibitor heavy chain H2	C2	2	902.934	-1.7656	NaN	0		28509000
1708	AEDHFSVIDFNQNIR	15	P19823	Inter-alpha-trypsin inhibitor heavy chain H2	C3	2	902.934	0.58305	NaN	0		6906200
1709	AEDHFSVIDFNQNIR	15	P19823	Inter-alpha-trypsin inhibitor heavy chain H2	C3	3	602.292	-0.52656	NaN	0		27177000
1710	AEDHFSVIDFNQNIR	15	P19823	Inter-alpha-trypsin inhibitor heavy chain H2	C3	3	602.292	1.6151	NaN	0		36672000
1711	AEDHFSVIDFNQNIR	15	P19823	Inter-alpha-trypsin inhibitor heavy chain H2	C3	3	602.292	-1.3683	NaN	0		9784700
1712	AEDHFSVIDFNQNIR	15	P19823	Inter-alpha-trypsin inhibitor heavy chain H2	C3	3	602.292	-0.73101	NaN	0		80593000
1713	AEDHFSVIDFNQNIR	15	P19823	Inter-alpha-trypsin inhibitor heavy chain H2	C4	2	902.934	0.11761	NaN	0		6587200
1714	AEDHFSVIDFNQNIR	15	P19823	Inter-alpha-trypsin inhibitor heavy chain H2	C4	3	602.292	0.58021	NaN	0		6319400
1715	AEDHFSVIDFNQNIR	15	P19823	Inter-alpha-trypsin inhibitor heavy chain H2	C4	3	602.292	1.4138	NaN	0		19417000
1716	AEDHFSVIDFNQNIR	15	P19823	Inter-alpha-trypsin inhibitor heavy chain H2	ITP1_1	3	602.292	-0.20647	NaN	0		30223000
1717	AEDHFSVIDFNQNIR	15	P19823	Inter-alpha-trypsin inhibitor heavy chain H2	ITP1_1	2	902.934	-0.053714	NaN	0		27667000
1718	AEDHFSVIDFNQNIR	15	P19823	Inter-alpha-trypsin inhibitor heavy chain H2	ITP1_2	3	602.292	0.85471	NaN	0		35244000
1719	AEDHFSVIDFNQNIR	15	P19823	Inter-alpha-trypsin inhibitor heavy chain H2	ITP1_2	2	902.934	1.1593	NaN	0		116340000
1720	AEDHFSVIDFNQNIR	15	P19823	Inter-alpha-trypsin inhibitor heavy chain H2	ITP1_3	2	902.934	1.5571	NaN	0		72688000
1721	AEDHFSVIDFNQNIR	15	P19823	Inter-alpha-trypsin inhibitor heavy chain H2	ITP1_4	2	902.934	0.55907	NaN	0		16267000
1722	AEDHFSVIDFNQNIR	15	P19823	Inter-alpha-trypsin inhibitor heavy chain H2	ITP1_4	2	902.934	0.58233	NaN	0		196510000
1723	AEDHFSVIDFNQNIR	15	P19823	Inter-alpha-trypsin inhibitor heavy chain H2	ITP1_4	2	902.934	0.32012	NaN	0		274350000
1724	AEDHFSVIDFNQNIR	15	P19823	Inter-alpha-trypsin inhibitor heavy chain H2	C3	3	602.62	0.2207	0.0011519	1	68.972	62138000
1725	AEDHFSVIDFNQNIR	15	P19823	Inter-alpha-trypsin inhibitor heavy chain H2	C3	2	903.426	0.62562	0.00033638	1	83.692	45117000
1726	AEDHFSVIDFNQNIR	15	P19823	Inter-alpha-trypsin inhibitor heavy chain H2	C1	3	602.62	0.48706	NaN	0		21100000
1727	AEDHFSVIDFNQNIR	15	P19823	Inter-alpha-trypsin inhibitor heavy chain H2	C2	3	602.62	2.0065	NaN	0		33611000
1728	AEDHFSVIDFNQNIR	15	P19823	Inter-alpha-trypsin inhibitor heavy chain H2	C3	3	602.62	-0.10702	NaN	0		49038000
1729	AEDHFSVIDFNQNIR	15	P19823	Inter-alpha-trypsin inhibitor heavy chain H2	C4	3	602.62	0.44867	NaN	0		9168900
1730	AEDHFSVIDFNQNIR	15	P19823	Inter-alpha-trypsin inhibitor heavy chain H2	ITP1_1	3	602.62	0.25256	NaN	0		27407000
1731	AEDHFSVIDFNQNIR	15	P19823	Inter-alpha-trypsin inhibitor heavy chain H2	ITP1_2	3	602.62	0.3613	NaN	0		95139000
1732	AEDHFSVIDFNQNIR	15	P19823	Inter-alpha-trypsin inhibitor heavy chain H2	ITP1_3	3	602.62	0.52159	NaN	0		63317000
1733	AEDHFSVIDFNQNIR	15	P19823	Inter-alpha-trypsin inhibitor heavy chain H2	ITP1_4	3	602.62	-0.024965	NaN	0		135730000
1734	AEDHFSVIDFNQNIR	15	P19823	Inter-alpha-trypsin inhibitor heavy chain H2	ITP1_4	3	602.62	0.66308	NaN	0		38043000
1735	AEDTALYYCAK	11	P0DP04	Immunoglobulin heavy variable 3-43D	C1	2	652.795	-0.55808	0.0016674	1	104.82	82114000
1736	AEDTALYYCAK	11	P0DP04	Immunoglobulin heavy variable 3-43D	C2	2	652.795	-0.33619	0.00011783	1	124.67	71388000
1737	AEDTALYYCAK	11	P0DP04	Immunoglobulin heavy variable 3-43D	C3	2	652.795	1.395	0.029063	1	66.663	56127000
1738	AEDTALYYCAK	11	P0DP04	Immunoglobulin heavy variable 3-43D	ITP1_1	2	652.795		0.0065127	1	92.611	0
1739	AEDTALYYCAK	11	P0DP04	Immunoglobulin heavy variable 3-43D	ITP1_4	2	652.795		0.0062551	1	97.734	0
1740	AEDTALYYCAK	11	P0DP04	Immunoglobulin heavy variable 3-43D	C1	2	652.795	0.4296	NaN	0		104460000
1741	AEDTALYYCAK	11	P0DP04	Immunoglobulin heavy variable 3-43D	C2	2	652.795	0.40694	NaN	0		57292000
1742	AEDTALYYCAK	11	P0DP04	Immunoglobulin heavy variable 3-43D	C3	2	652.795	0.62773	NaN	0		110100000
1743	AEDTALYYCAK	11	P0DP04	Immunoglobulin heavy variable 3-43D	C4	2	652.795	1.8501	NaN	0		26329000
1744	AEDTALYYCAK	11	P0DP04	Immunoglobulin heavy variable 3-43D	ITP1_1	2	652.795	-1.1041	NaN	0		75826000
1745	AEDTALYYCAK	11	P0DP04	Immunoglobulin heavy variable 3-43D	ITP1_1	2	652.795	4.424	NaN	0		25478000
1746	AEDTALYYCAK	11	P0DP04	Immunoglobulin heavy variable 3-43D	ITP1_3	2	652.795	0.20358	NaN	0		57849000
1747	AEDTALYYCAK	11	P0DP04	Immunoglobulin heavy variable 3-43D	ITP1_3	2	652.795	1.2955	NaN	0		36918000
1748	AEDTAVYYCAK	11	P0DP03	Immunoglobulin heavy variable 3-30-5	C1	2	645.787	0.079673	0.0024566	1	96.113	314040000
1749	AEDTAVYYCAK	11	P0DP03	Immunoglobulin heavy variable 3-30-5	C2	2	645.787	0.34006	2.903e-05	1	129.89	195450000
1750	AEDTAVYYCAK	11	P0DP03	Immunoglobulin heavy variable 3-30-5	C3	2	645.787	1.6712	0.0002075	3	121.9	255210000
1751	AEDTAVYYCAK	11	P0DP03	Immunoglobulin heavy variable 3-30-5	C4	2	645.787	-0.083645	0.0021529	1	99.283	112290000
1752	AEDTAVYYCAK	11	P0DP03	Immunoglobulin heavy variable 3-30-5	ITP1_1	2	645.787	0.83693	0.00011783	1	124.67	201600000
1753	AEDTAVYYCAK	11	P0DP03	Immunoglobulin heavy variable 3-30-5	ITP1_3	2	645.787	-0.59161	0.0024566	1	96.113	205870000
1754	AEDTAVYYCAK	11	P0DP03	Immunoglobulin heavy variable 3-30-5	ITP1_4	2	645.787	0.13407	NaN	0		191250000
1755	AEDTAVYYCAR	11	P0DOX2	Immunoglobulin alpha-2 heavy chain	C1	2	659.79	1.66	7.476e-06	1	147.74	302280000
1756	AEDTAVYYCAR	11	P0DOX2	Immunoglobulin alpha-2 heavy chain	C1	2	659.79	0.48641	0.00075428	1	112.83	498480000
1757	AEDTAVYYCAR	11	P0DOX2	Immunoglobulin alpha-2 heavy chain	C2	2	659.79	1.0831	8.3257e-05	1	125.74	664100000
1758	AEDTAVYYCAR	11	P0DOX2	Immunoglobulin alpha-2 heavy chain	C2	2	659.79	0.046171	0.0083487	1	80.706	92955000
1759	AEDTAVYYCAR	11	P0DOX2	Immunoglobulin alpha-2 heavy chain	C3	2	659.79	1.5321	3.6555e-16	1	182.64	654000000
1760	AEDTAVYYCAR	11	P0DOX2	Immunoglobulin alpha-2 heavy chain	C4	2	659.79	1.2101	5.506e-06	1	157.38	197470000
1761	AEDTAVYYCAR	11	P0DOX2	Immunoglobulin alpha-2 heavy chain	ITP1_1	2	659.79	0.70541	1.5791e-69	2	218.49	422650000
1762	AEDTAVYYCAR	11	P0DOX2	Immunoglobulin alpha-2 heavy chain	ITP1_2	2	659.79		0.0029759	1	103.31	0
1763	AEDTAVYYCAR	11	P0DOX2	Immunoglobulin alpha-2 heavy chain	ITP1_3	2	659.79		5.9211e-18	1	156.48	0
1764	AEDTAVYYCAR	11	P0DOX2	Immunoglobulin alpha-2 heavy chain	ITP1_3	2	659.79	0.068545	0.0002075	1	121.9	422670000
1765	AEDTAVYYCAR	11	P0DOX2	Immunoglobulin alpha-2 heavy chain	C3	1	1318.57	0.55323	NaN	0		50314000
1766	AEDTAVYYCAR	11	P0DOX2	Immunoglobulin alpha-2 heavy chain	ITP1_1	2	659.79	2.0623	NaN	0		62532000
1767	AEDTAVYYCAR	11	P0DOX2	Immunoglobulin alpha-2 heavy chain	ITP1_2	2	659.79	0.33586	NaN	0		98644000
1768	AEDTAVYYCAR	11	P0DOX2	Immunoglobulin alpha-2 heavy chain	ITP1_4	2	659.79	0.77234	NaN	0		491050000
1769	AEEEHLGILGPQLHADVGDK	20	P00450	Ceruloplasmin	C1	2	1064.54	0.4496	8.6013e-34	1	137.39	874540000
1770	AEEEHLGILGPQLHADVGDK	20	P00450	Ceruloplasmin	C1	4	532.772	-0.022009	2.6259e-27	2	132.14	1449600000
1771	AEEEHLGILGPQLHADVGDK	20	P00450	Ceruloplasmin	C1	3	710.027	0.30021	1.8208e-13	2	100.28	3385500000
1772	AEEEHLGILGPQLHADVGDK	20	P00450	Ceruloplasmin	C2	2	1064.54	1.3351	1.5828e-62	1	157.81	79511000
1773	AEEEHLGILGPQLHADVGDK	20	P00450	Ceruloplasmin	C2	4	532.772	0.081275	9.2552e-07	1	63.869	2081800000
1774	AEEEHLGILGPQLHADVGDK	20	P00450	Ceruloplasmin	C2	3	710.027	-0.032592	1.0781e-16	1	111.66	4025700000
1775	AEEEHLGILGPQLHADVGDK	20	P00450	Ceruloplasmin	C2	3	710.027		4.1814e-05	1	81.807	0
1776	AEEEHLGILGPQLHADVGDK	20	P00450	Ceruloplasmin	C3	4	532.772	-0.18799	7.3235e-18	2	116.43	2245000000
1777	AEEEHLGILGPQLHADVGDK	20	P00450	Ceruloplasmin	C3	2	1064.54	-0.96664	1.3028e-12	1	97.69	1461300000
1778	AEEEHLGILGPQLHADVGDK	20	P00450	Ceruloplasmin	C3	3	710.027	0.24728	2.6565e-68	2	169.85	4826100000
1779	AEEEHLGILGPQLHADVGDK	20	P00450	Ceruloplasmin	C4	3	710.027	0.13171	2.4643e-21	1	121.44	33505000
1780	AEEEHLGILGPQLHADVGDK	20	P00450	Ceruloplasmin	C4	4	532.772	0.35744	5.1945e-18	2	117.37	150570000
1781	AEEEHLGILGPQLHADVGDK	20	P00450	Ceruloplasmin	C4	2	1064.54	0.4057	1.1403e-43	2	148.38	41674000
1782	AEEEHLGILGPQLHADVGDK	20	P00450	Ceruloplasmin	ITP1_1	3	710.027	-0.21567	2.5627e-13	1	98.443	45251000
1783	AEEEHLGILGPQLHADVGDK	20	P00450	Ceruloplasmin	ITP1_1	4	532.772	-0.22604	2.9479e-18	1	118.37	1108500000
1784	AEEEHLGILGPQLHADVGDK	20	P00450	Ceruloplasmin	ITP1_1	2	1064.54	0.48554	2.5047e-26	2	129.51	359490000
1785	AEEEHLGILGPQLHADVGDK	20	P00450	Ceruloplasmin	ITP1_1	3	710.027	-0.069602	1.463e-13	3	101.17	1888700000
1786	AEEEHLGILGPQLHADVGDK	20	P00450	Ceruloplasmin	ITP1_2	4	532.772	0.017347	1.8053e-13	1	100.28	1821500000
1787	AEEEHLGILGPQLHADVGDK	20	P00450	Ceruloplasmin	ITP1_2	2	1064.54	0.27279	5.5359e-92	1	189.07	946780000
1788	AEEEHLGILGPQLHADVGDK	20	P00450	Ceruloplasmin	ITP1_2	3	710.027	0.030682	2.5795e-18	1	118.54	3418600000
1789	AEEEHLGILGPQLHADVGDK	20	P00450	Ceruloplasmin	ITP1_3	3	710.027		1.8078e-05	1	49.188	0
1790	AEEEHLGILGPQLHADVGDK	20	P00450	Ceruloplasmin	ITP1_3	4	532.772	0.26116	4.732e-07	1	79.461	250260000
1791	AEEEHLGILGPQLHADVGDK	20	P00450	Ceruloplasmin	ITP1_3	2	1064.54	-0.028532	2.2719e-17	2	117.48	73828000
1792	AEEEHLGILGPQLHADVGDK	20	P00450	Ceruloplasmin	ITP1_3	3	710.027	0.044642	2.5155e-55	1	155.49	461120000
1793	AEEEHLGILGPQLHADVGDK	20	P00450	Ceruloplasmin	ITP1_3	3	710.027	-1.1719	1.0325e-06	1	54.877	32131000
1794	AEEEHLGILGPQLHADVGDK	20	P00450	Ceruloplasmin	ITP1_4	2	1064.54	0.27567	6.4824e-92	2	188.19	1493800000
1795	AEEEHLGILGPQLHADVGDK	20	P00450	Ceruloplasmin	ITP1_4	3	710.027	0.03356	1.0548e-34	1	139.44	5208300000
1796	AEEEHLGILGPQLHADVGDK	20	P00450	Ceruloplasmin	ITP1_4	4	532.772	0.079591	1.6498e-14	1	104.38	3092700000
1797	AEEEHLGILGPQLHADVGDK	20	P00450	Ceruloplasmin	C1	4	532.772	0.82508	NaN	0		13138000
1798	AEEEHLGILGPQLHADVGDK	20	P00450	Ceruloplasmin	C2	3	710.027	-2.4302	NaN	0		147310000
1799	AEEEHLGILGPQLHADVGDK	20	P00450	Ceruloplasmin	C4	3	710.027	-0.52358	NaN	0		247970000
1800	AEEEHLGILGPQLHADVGDK	20	P00450	Ceruloplasmin	ITP1_2	3	710.027	-0.24991	NaN	0		64702000
1801	AEEEHLGILGPQLHADVGDK	20	P00450	Ceruloplasmin	ITP1_4	3	710.027	-0.0056658	NaN	0		50078000
1802	AEEGIAAGGVMDVNTALQEVLK	22	P25398	40S ribosomal protein S12	C1	2	1129.07	-0.39506	2.3335e-09	1	63.869	17854000
1803	AEEGIAAGGVMDVNTALQEVLK	22	P25398	40S ribosomal protein S12	C1	3	753.051	-0.34234	2.6972e-09	1	63.225	12554000
1804	AEEGIAAGGVMDVNTALQEVLK	22	P25398	40S ribosomal protein S12	ITP1_3	3	753.051	0.083894	0.00079419	1	40.137	9873300
1805	AEEGIAAGGVMDVNTALQEVLK	22	P25398	40S ribosomal protein S12	ITP1_3	2	1129.07	0.1856	NaN	0		20969000
1806	AEEGIAAGGVMDVNTALQEVLK	22	P25398	40S ribosomal protein S12	ITP1_3	2	1129.07	0.3154	NaN	0		807470
1807	AEEGIAAGGVMDVNTALQEVLK	22	P25398	40S ribosomal protein S12	ITP1_3	3	753.051	-1.3595	NaN	0		791230
1808	AEELSIQVSCR	11	Q9Y5Y7	Lymphatic vessel endothelial hyaluronic acid receptor 1	ITP1_1	2	646.319	4.2636	0.0019591	2	101.5	78666000
1809	AEELSIQVSCR	11	Q9Y5Y7	Lymphatic vessel endothelial hyaluronic acid receptor 1	C1	2	646.319	1.7321	NaN	0		170920000
1810	AEELSIQVSCR	11	Q9Y5Y7	Lymphatic vessel endothelial hyaluronic acid receptor 1	C2	2	646.319	1.6491	NaN	0		131270000
1811	AEEQPQVELFVK	12	O00299	Chloride intracellular channel protein 1	C1	2	729.877		0.0023488	1	76.326	0
1812	AEEQPQVELFVK	12	O00299	Chloride intracellular channel protein 1	C3	2	729.877	-0.19442	0.0054764	1	69.846	54228000
1813	AEEQPQVELFVK	12	O00299	Chloride intracellular channel protein 1	C1	2	729.877	0.32708	NaN	0		6026100
1814	AEEQPQVELFVK	12	O00299	Chloride intracellular channel protein 1	C2	2	729.877	-0.37719	NaN	0		59156000
1815	AEEQPQVELFVK	12	O00299	Chloride intracellular channel protein 1	C4	2	729.877	-0.44045	NaN	0		19982000
1816	AEEYEFLTPVEEAPK	15	P52565	Rho GDP-dissociation inhibitor 1	C1	2	876.422	0.0022037	8.9025e-05	1	99.927	62360000
1817	AEEYEFLTPVEEAPK	15	P52565	Rho GDP-dissociation inhibitor 1	C2	2	876.422	0.081397	8.9025e-05	1	99.927	121000000
1818	AEEYEFLTPVEEAPK	15	P52565	Rho GDP-dissociation inhibitor 1	C3	2	876.422	0.26553	0.00016341	1	83.823	72310000
1819	AEEYEFLTPVEEAPK	15	P52565	Rho GDP-dissociation inhibitor 1	C4	2	876.422	0.070635	0.0012701	1	72.898	28094000
1820	AEEYEFLTPVEEAPK	15	P52565	Rho GDP-dissociation inhibitor 1	ITP1_1	2	876.422	0.039774	0.0019828	1	70.197	39245000
1821	AEEYEFLTPVEEAPK	15	P52565	Rho GDP-dissociation inhibitor 1	ITP1_2	2	876.422	1.2774	NaN	0		13482000
1822	AEEYEFLTPVEEAPK	15	P52565	Rho GDP-dissociation inhibitor 1	ITP1_3	2	876.422	0.099641	NaN	0		6385900
1823	AEEYEFLTPVEEAPK	15	P52565	Rho GDP-dissociation inhibitor 1	ITP1_4	2	876.422	-0.57838	NaN	0		2943600
1824	AEFQDALEK	9	P0C0L4	Complement C4-A	C1	2	525.759	0.29835	0.0025361	3	133.81	28362000000
1825	AEFQDALEK	9	P0C0L4	Complement C4-A	C1	2	525.759	0.26152	0.0024771	1	125.97	100310000
1826	AEFQDALEK	9	P0C0L4	Complement C4-A	C2	2	525.759	0.3602	0.0025226	1	125.75	25178000000
1827	AEFQDALEK	9	P0C0L4	Complement C4-A	C2	2	525.759	0.48756	0.0071134	1	98.044	27763000
1828	AEFQDALEK	9	P0C0L4	Complement C4-A	C2	2	525.759	0.13289	0.017941	1	86.898	3989700
1829	AEFQDALEK	9	P0C0L4	Complement C4-A	C2	2	525.759	0.48858	0.0098291	1	94.692	108800000
1830	AEFQDALEK	9	P0C0L4	Complement C4-A	C3	2	525.759	0.34607	0.0023606	1	129.85	18790000000
1831	AEFQDALEK	9	P0C0L4	Complement C4-A	C3	2	525.759		0.051165	1	76.228	0
1832	AEFQDALEK	9	P0C0L4	Complement C4-A	C3	2	525.759	0.37119	0.0089111	1	95.642	83980000
1833	AEFQDALEK	9	P0C0L4	Complement C4-A	C3	2	525.759	-0.77681	0.034711	1	76.943	20396000
1834	AEFQDALEK	9	P0C0L4	Complement C4-A	C4	2	525.759	0.74117	0.0038205	1	117.7	30432000000
1835	AEFQDALEK	9	P0C0L4	Complement C4-A	C4	2	525.759	-0.10213	0.0024771	2	125.97	1152100000
1836	AEFQDALEK	9	P0C0L4	Complement C4-A	C4	2	525.759		0.025115	1	87.806	0
1837	AEFQDALEK	9	P0C0L4	Complement C4-A	C4	2	525.759	0.46836	0.0024771	1	125.97	131510000
1838	AEFQDALEK	9	P0C0L4	Complement C4-A	ITP1_1	2	525.759		1.3081e-05	1	137.98	0
1839	AEFQDALEK	9	P0C0L4	Complement C4-A	ITP1_1	2	525.759		1.3068e-05	1	137.95	0
1840	AEFQDALEK	9	P0C0L4	Complement C4-A	ITP1_1	2	525.759	-0.05812	0.0071123	1	98.048	67291000
1841	AEFQDALEK	9	P0C0L4	Complement C4-A	ITP1_2	2	525.759	1.0722	0.0037926	1	118.71	84476000
1842	AEFQDALEK	9	P0C0L4	Complement C4-A	ITP1_2	2	525.759	0.26897	0.0024771	2	125.97	40073000000
1843	AEFQDALEK	9	P0C0L4	Complement C4-A	ITP1_2	2	525.759	-0.65276	0.0030928	1	122.96	153920000
1844	AEFQDALEK	9	P0C0L4	Complement C4-A	ITP1_2	2	525.759		0.0039602	1	111.61	0
1845	AEFQDALEK	9	P0C0L4	Complement C4-A	ITP1_2	2	525.759	0.17054	0.0024771	1	125.97	172700000
1846	AEFQDALEK	9	P0C0L4	Complement C4-A	ITP1_3	2	525.759	0.20213	0.0023606	2	129.85	33713000000
1847	AEFQDALEK	9	P0C0L4	Complement C4-A	ITP1_4	2	525.759	0.12207	0.00409	1	111.61	73816000
1848	AEFQDALEK	9	P0C0L4	Complement C4-A	ITP1_4	2	525.759	0.50211	0.0024771	4	125.97	29276000000
1849	AEFQDALEK	9	P0C0L4	Complement C4-A	ITP1_4	2	525.759	-3.8667	0.055362	1	70.908	7762700
1850	AEFQDALEK	9	P0C0L4	Complement C4-A	ITP1_4	2	525.759	0.34978	0.0038205	1	117.7	106920000
1851	AEFQDALEK	9	P0C0L4	Complement C4-A	C1	1	1050.51	-0.045164	NaN	0		5464100000
1852	AEFQDALEK	9	P0C0L4	Complement C4-A	C1	2	525.759	-0.69994	NaN	0		37984000
1853	AEFQDALEK	9	P0C0L4	Complement C4-A	C2	1	1050.51	0.11786	NaN	0		4220400000
1854	AEFQDALEK	9	P0C0L4	Complement C4-A	C2	2	525.759	-0.37181	NaN	0		78201000
1855	AEFQDALEK	9	P0C0L4	Complement C4-A	C2	2	525.759	1.5138	NaN	0		76254000
1856	AEFQDALEK	9	P0C0L4	Complement C4-A	C3	1	1050.51	0.3157	NaN	0		4292500000
1857	AEFQDALEK	9	P0C0L4	Complement C4-A	C3	2	525.759	-0.076674	NaN	0		4694000
1858	AEFQDALEK	9	P0C0L4	Complement C4-A	C3	2	525.759	0.8392	NaN	0		43893000
1859	AEFQDALEK	9	P0C0L4	Complement C4-A	C3	2	525.759	1.2883	NaN	0		65461000
1860	AEFQDALEK	9	P0C0L4	Complement C4-A	C4	1	1050.51	0.091618	NaN	0		5558900000
1861	AEFQDALEK	9	P0C0L4	Complement C4-A	C4	2	525.759	-1.5061	NaN	0		1434600
1862	AEFQDALEK	9	P0C0L4	Complement C4-A	C4	2	525.759	-1.5621	NaN	0		34261000
1863	AEFQDALEK	9	P0C0L4	Complement C4-A	ITP1_1	1	1050.51	0.20662	NaN	0		3469000000
1864	AEFQDALEK	9	P0C0L4	Complement C4-A	ITP1_1	2	525.759	1.0797	NaN	0		41631000
1865	AEFQDALEK	9	P0C0L4	Complement C4-A	ITP1_1	2	525.759	0.65501	NaN	0		12783000
1866	AEFQDALEK	9	P0C0L4	Complement C4-A	ITP1_1	2	525.759	-0.10594	NaN	0		15538000
1867	AEFQDALEK	9	P0C0L4	Complement C4-A	ITP1_2	1	1050.51	0.45243	NaN	0		7990800000
1868	AEFQDALEK	9	P0C0L4	Complement C4-A	ITP1_2	2	525.759	0.41021	NaN	0		2447600
1869	AEFQDALEK	9	P0C0L4	Complement C4-A	ITP1_3	1	1050.51	-0.10777	NaN	0		6876000000
1870	AEFQDALEK	9	P0C0L4	Complement C4-A	ITP1_3	2	525.759	-0.36161	NaN	0		59114000
1871	AEFQDALEK	9	P0C0L4	Complement C4-A	ITP1_3	2	525.759	1.3914	NaN	0		2567800
1872	AEFQDALEK	9	P0C0L4	Complement C4-A	ITP1_4	1	1050.51	0.058974	NaN	0		4958600000
1873	AEFQDALEKLNMGITDLQGLR	21	P0C0L4	Complement C4-A	C3	3	788.402	-2.6927	NaN	0		5990000
1874	AEFTVETR	8	P21333	Filamin-A	C1	2	476.74		0.036201	1	96.027	0
1875	AEFTVETR	8	P21333	Filamin-A	C3	2	476.74		0.029792	1	103.87	0
1876	AEGGQCPSLLFDLR	14	P08514	Integrin alpha-IIb	C2	2	781.885	0.2745	0.039818	1	47.537	74413000
1877	AEGLECTK	8	P04275	von Willebrand factor	ITP1_3	2	454.213	0.19688	0.034346	1	85.676	66786000
1878	AEGLECTK	8	P04275	von Willebrand factor	C1	2	454.213	-0.002244	NaN	0		67025000
1879	AEIEYLEK	8	P14151	L-selectin	C2	2	497.758	0.085856	0.034354	1	85.67	547030000
1880	AEIEYLEK	8	P14151	L-selectin	C3	2	497.758	-0.021682	0.034354	1	85.67	534510000
1881	AEIEYLEK	8	P14151	L-selectin	C4	2	497.758	-0.17815	0.024251	1	93.649	540540000
1882	AEIEYLEK	8	P14151	L-selectin	ITP1_2	2	497.758	-1.5026	0.024251	1	93.649	879090000
1883	AEIEYLEK	8	P14151	L-selectin	ITP1_3	2	497.758	-0.24207	0.030999	1	88.177	723810000
1884	AEIEYLEK	8	P14151	L-selectin	ITP1_4	2	497.758	-0.45153	0.019791	1	97.431	675010000
1885	AEIEYLEK	8	P14151	L-selectin	C1	2	497.758	0.086	NaN	0		604300000
1886	AEIEYLEK	8	P14151	L-selectin	ITP1_1	2	497.758	-0.30925	NaN	0		513800000
1887	AEIQNLLDK	9	Q7Z3E2	Coiled-coil domain-containing protein 186	ITP1_3	2	522.782	0.0088199	0.028397	1	90.709	75441000
1888	AEIQNLLDK	9	Q7Z3E2	Coiled-coil domain-containing protein 186	ITP1_4	2	522.782	-0.021108	0.035458	1	87.639	418490000
1889	AEIQNLLDK	9	Q7Z3E2	Coiled-coil domain-containing protein 186	C1	2	522.782	0.4258	NaN	0		63794000
1890	AEIQNLLDK	9	Q7Z3E2	Coiled-coil domain-containing protein 186	C2	2	522.782	0.78184	NaN	0		87404000
1891	AEIQNLLDK	9	Q7Z3E2	Coiled-coil domain-containing protein 186	C3	2	522.782	-0.39567	NaN	0		98863000
1892	AEIQNLLDK	9	Q7Z3E2	Coiled-coil domain-containing protein 186	C4	2	522.782	0.63492	NaN	0		50422000
1893	AEIQNLLDK	9	Q7Z3E2	Coiled-coil domain-containing protein 186	ITP1_2	2	522.782	-0.41712	NaN	0		140040000
1894	AEISFEDR	8	P21333	Filamin-A	C1	2	483.73	-0.73905	NaN	0		56939000
1895	AEISFEDR	8	P21333	Filamin-A	C3	2	483.73	0.10225	NaN	0		97947000
1896	AEISFEDR	8	P21333	Filamin-A	ITP1_1	2	483.73	-0.41313	NaN	0		56193000
1897	AELDREDFEHVK	12	P12830	Cadherin-1	ITP1_2	3	496.576	1.6465	0.030826	1	51.939	65599000
1898	AELDREDFEHVK	12	P12830	Cadherin-1	C3	3	496.576	0.9749	NaN	0		62263000
1899	AELQCPQPAAR	11	P01024	Complement C3	C1	2	620.809	-0.60691	0.025853	1	68.107	1252100000
1900	AELQCPQPAAR	11	P01024	Complement C3	C2	2	620.809	0.024074	0.041165	1	60.255	45315000
1901	AELQCPQPAAR	11	P01024	Complement C3	C3	2	620.809	-0.22504	0.0031226	1	90.05	88496000
1902	AELQCPQPAAR	11	P01024	Complement C3	C3	2	620.809		0.0064924	1	93.096	0
1903	AELQCPQPAAR	11	P01024	Complement C3	C4	2	620.809	-0.050484	0.0025258	1	95.483	1085600000
1904	AELQCPQPAAR	11	P01024	Complement C3	ITP1_1	2	620.809	-0.95391	0.0048701	1	85.963	1639200000
1905	AELQCPQPAAR	11	P01024	Complement C3	ITP1_2	2	620.809	0.33972	0.0024502	1	96.171	69712000
1906	AELQCPQPAAR	11	P01024	Complement C3	ITP1_2	2	620.809	-0.44478	0.0020136	1	100.88	2501300000
1907	AELQCPQPAAR	11	P01024	Complement C3	ITP1_4	2	620.809	-0.59916	0.041959	1	61.833	1399900000
1908	AELQCPQPAAR	11	P01024	Complement C3	C1	1	1240.61	-0.058454	NaN	0		58777000
1909	AELQCPQPAAR	11	P01024	Complement C3	C2	1	1240.61	0.84828	NaN	0		102290000
1910	AELQCPQPAAR	11	P01024	Complement C3	C3	1	1240.61	0.71821	NaN	0		168380000
1911	AELQCPQPAAR	11	P01024	Complement C3	C3	2	620.809	-0.24936	NaN	0		2136500000
1912	AELQCPQPAAR	11	P01024	Complement C3	ITP1_1	1	1240.61	1.0735	NaN	0		124690000
1913	AELQCPQPAAR	11	P01024	Complement C3	ITP1_2	1	1240.61	1.2759	NaN	0		182240000
1914	AELQCPQPAAR	11	P01024	Complement C3	ITP1_3	2	620.809	-1.144	NaN	0		1160300000
1915	AELQCPQPAAR	11	P01024	Complement C3	ITP1_4	1	1240.61	3.2473	NaN	0		100700000
1916	AELQCPQPAAR	11	P01024	Complement C3	ITP1_4	2	620.809	-0.90894	NaN	0		10519000
1917	AELQEGAR	8	P02647	Apolipoprotein A-I	C1	2	437.225	0.55913	0.02193	1	95.605	24172000000
1918	AELQEGAR	8	P02647	Apolipoprotein A-I	C1	2	437.225		0.037497	1	93.162	0
1919	AELQEGAR	8	P02647	Apolipoprotein A-I	C1	2	437.225	0.48162	0.0064983	1	121.05	65709000
1920	AELQEGAR	8	P02647	Apolipoprotein A-I	C1	2	437.225	0.1116	0.028964	1	89.698	21529000
1921	AELQEGAR	8	P02647	Apolipoprotein A-I	C2	2	437.225	0.10728	0.0048209	1	127.56	31369000000
1922	AELQEGAR	8	P02647	Apolipoprotein A-I	C2	2	437.225	-2.2705	0.0056826	1	127.56	1467500000
1923	AELQEGAR	8	P02647	Apolipoprotein A-I	C2	2	437.225		0.010527	1	116.25	0
1924	AELQEGAR	8	P02647	Apolipoprotein A-I	C2	2	437.225	0.32645	0.053439	1	77.732	72891000
1925	AELQEGAR	8	P02647	Apolipoprotein A-I	C2	2	437.225	0.27962	0.024829	1	93.162	55396000
1926	AELQEGAR	8	P02647	Apolipoprotein A-I	C3	2	437.225	-0.033692	0.012642	1	105.14	19940000000
1927	AELQEGAR	8	P02647	Apolipoprotein A-I	C3	2	437.225	-0.25001	0.012501	1	105.52	64028000
1928	AELQEGAR	8	P02647	Apolipoprotein A-I	C3	2	437.225	0.34242	0.031642	1	87.696	29398000
1929	AELQEGAR	8	P02647	Apolipoprotein A-I	C4	2	437.225	0.15688	0.044863	1	80.455	73217000
1930	AELQEGAR	8	P02647	Apolipoprotein A-I	C4	2	437.225	0.22171	0.048174	1	81.296	25218000
1931	AELQEGAR	8	P02647	Apolipoprotein A-I	ITP1_1	2	437.225	0.1444	0.0083318	1	116.25	20840000000
1932	AELQEGAR	8	P02647	Apolipoprotein A-I	ITP1_1	2	437.225		0.031031	1	102.51	0
1933	AELQEGAR	8	P02647	Apolipoprotein A-I	ITP1_1	2	437.225		0.03633	1	95.741	0
1934	AELQEGAR	8	P02647	Apolipoprotein A-I	ITP1_1	2	437.225	0.2543	0.0052768	1	125.53	83795000
1935	AELQEGAR	8	P02647	Apolipoprotein A-I	ITP1_1	2	437.225	0.14074	0.042211	1	81.296	27191000
1936	AELQEGAR	8	P02647	Apolipoprotein A-I	ITP1_1	2	437.225	0.029418	0.048174	1	81.296	34015000
1937	AELQEGAR	8	P02647	Apolipoprotein A-I	ITP1_2	2	437.225	-0.89591	0.0047729	1	128.61	729070000
1938	AELQEGAR	8	P02647	Apolipoprotein A-I	ITP1_2	2	437.225	1.11	0.0090787	1	114.5	129820000
1939	AELQEGAR	8	P02647	Apolipoprotein A-I	ITP1_2	2	437.225	0.17983	0.0099678	1	112.41	33076000
1940	AELQEGAR	8	P02647	Apolipoprotein A-I	ITP1_3	2	437.225	0.62119	0.0056718	1	124.08	38905000000
1941	AELQEGAR	8	P02647	Apolipoprotein A-I	ITP1_3	2	437.225	0.42039	0.0054633	1	128.61	19287000000
1942	AELQEGAR	8	P02647	Apolipoprotein A-I	ITP1_3	2	437.225	0.94007	0.0048209	1	127.56	202070000
1943	AELQEGAR	8	P02647	Apolipoprotein A-I	ITP1_3	2	437.225	0.21545	0.0083318	1	116.25	104680000
1944	AELQEGAR	8	P02647	Apolipoprotein A-I	ITP1_3	2	437.225	-0.014585	0.044141	1	80.684	43434000
1945	AELQEGAR	8	P02647	Apolipoprotein A-I	ITP1_4	2	437.225	-1.6644	0.0090787	1	114.5	30437000000
1946	AELQEGAR	8	P02647	Apolipoprotein A-I	ITP1_4	2	437.225	0.77806	0.012186	1	106.38	160610000
1947	AELQEGAR	8	P02647	Apolipoprotein A-I	ITP1_4	2	437.225	-0.13896	0.0064983	1	121.05	88717000
1948	AELQEGAR	8	P02647	Apolipoprotein A-I	ITP1_2	2	437.225	1.8686	NaN	0		619970000
1949	AELQEGAR	8	P02647	Apolipoprotein A-I	ITP1_4	2	437.225	-0.78907	NaN	0		300400000
1950	AEMADQAAAWLTR	13	P0C0L5	Complement C4-B	C1	3	478.566	0.02665	0.0050007	1	58.32	10296000
1951	AEMADQAAAWLTR	13	P0C0L5	Complement C4-B	C1	2	717.346	-0.28433	0.00054217	1	98.592	570270000
1952	AEMADQAAAWLTR	13	P0C0L5	Complement C4-B	C1	3	478.566	-0.78051	0.01575	1	45.992	15859000
1953	AEMADQAAAWLTR	13	P0C0L5	Complement C4-B	C1	3	478.566	0.12654	0.030398	1	37.886	30132000
1954	AEMADQAAAWLTR	13	P0C0L5	Complement C4-B	C1	2	717.346	-0.079239	1.9587e-12	2	141.73	9010300000
1955	AEMADQAAAWLTR	13	P0C0L5	Complement C4-B	C1	3	478.566	0.20035	1.6129e-13	1	152.32	920480000
1956	AEMADQAAAWLTR	13	P0C0L5	Complement C4-B	C1	3	478.566	0.25377	0.021186	1	42.52	15357000
1957	AEMADQAAAWLTR	13	P0C0L5	Complement C4-B	C2	2	717.346	-0.24023	5.5985e-20	2	173.72	49785000
1958	AEMADQAAAWLTR	13	P0C0L5	Complement C4-B	C2	2	717.346	-0.20066	0.0046918	1	77.776	39157000
1959	AEMADQAAAWLTR	13	P0C0L5	Complement C4-B	C2	2	717.346	-0.31329	5.224e-27	2	186.16	23477000000
1960	AEMADQAAAWLTR	13	P0C0L5	Complement C4-B	C2	3	478.566		9.5839e-33	1	143.94	0
1961	AEMADQAAAWLTR	13	P0C0L5	Complement C4-B	C2	3	478.566	-0.54667	0.0010248	1	94.023	24988000
1962	AEMADQAAAWLTR	13	P0C0L5	Complement C4-B	C3	2	717.346	-0.10827	2.1707e-12	1	141.54	87478000
1963	AEMADQAAAWLTR	13	P0C0L5	Complement C4-B	C3	2	717.346	-0.51106	2.1707e-12	1	141.54	217860000
1964	AEMADQAAAWLTR	13	P0C0L5	Complement C4-B	C3	3	478.566	0.0030353	0.0071098	1	54.402	25095000
1965	AEMADQAAAWLTR	13	P0C0L5	Complement C4-B	C3	2	717.346	-0.031267	1.4581e-12	1	143.94	13273000000
1966	AEMADQAAAWLTR	13	P0C0L5	Complement C4-B	C3	3	478.566	0.45742	8.2829e-05	1	111.95	1663300000
1967	AEMADQAAAWLTR	13	P0C0L5	Complement C4-B	C3	2	717.346		0.0079547	1	72.209	0
1968	AEMADQAAAWLTR	13	P0C0L5	Complement C4-B	C4	2	717.346	-1.1145	0.049955	1	50.088	52125000
1969	AEMADQAAAWLTR	13	P0C0L5	Complement C4-B	C4	2	717.346	0.2998	0.0087695	1	70.889	9492800
1970	AEMADQAAAWLTR	13	P0C0L5	Complement C4-B	C4	2	717.346	-0.38732	6.5e-12	2	137.62	7103200000
1971	AEMADQAAAWLTR	13	P0C0L5	Complement C4-B	C4	3	478.566	-0.77253	0.00010902	1	107.11	900850000
1972	AEMADQAAAWLTR	13	P0C0L5	Complement C4-B	ITP1_1	2	717.346	0.024018	0.024624	1	58.268	44105000
1973	AEMADQAAAWLTR	13	P0C0L5	Complement C4-B	ITP1_1	2	717.346	-0.51216	1.0863e-07	2	127.71	325550000
1974	AEMADQAAAWLTR	13	P0C0L5	Complement C4-B	ITP1_1	3	478.566	-0.93849	0.052793	1	27.263	34660000
1975	AEMADQAAAWLTR	13	P0C0L5	Complement C4-B	ITP1_1	2	717.346	-0.3359	1.2164e-15	1	164.53	12051000000
1976	AEMADQAAAWLTR	13	P0C0L5	Complement C4-B	ITP1_1	3	478.566	-0.36241	1.612e-20	1	171.99	1075500000
1977	AEMADQAAAWLTR	13	P0C0L5	Complement C4-B	ITP1_1	3	478.566	-0.37324	0.0033349	1	62.685	144300000
1978	AEMADQAAAWLTR	13	P0C0L5	Complement C4-B	ITP1_1	2	717.346	-0.10671	4.2356e-13	1	155.66	1455300000
1979	AEMADQAAAWLTR	13	P0C0L5	Complement C4-B	ITP1_2	2	717.346	-0.11491	0.0067102	1	73.386	61601000
1980	AEMADQAAAWLTR	13	P0C0L5	Complement C4-B	ITP1_2	3	478.566	-0.46073	0.018448	1	44.132	13166000
1981	AEMADQAAAWLTR	13	P0C0L5	Complement C4-B	ITP1_2	2	717.346	-0.92395	0.00054255	1	105.19	370650000
1982	AEMADQAAAWLTR	13	P0C0L5	Complement C4-B	ITP1_2	3	478.566	-1.3522	0.014265	1	47.27	36923000
1983	AEMADQAAAWLTR	13	P0C0L5	Complement C4-B	ITP1_2	2	717.346	-0.42196	9.6557e-69	2	211.22	33216000000
1984	AEMADQAAAWLTR	13	P0C0L5	Complement C4-B	ITP1_2	3	478.566	-0.22289	2.5508e-13	1	147.52	3534400000
1985	AEMADQAAAWLTR	13	P0C0L5	Complement C4-B	ITP1_2	2	717.346	-0.08354	4.7722e-13	2	155.08	271130000
1986	AEMADQAAAWLTR	13	P0C0L5	Complement C4-B	ITP1_2	3	478.566	0.14272	0.0041692	1	59.864	33167000
1987	AEMADQAAAWLTR	13	P0C0L5	Complement C4-B	ITP1_3	2	717.346	-0.21285	0.00054907	1	102.52	120270000
1988	AEMADQAAAWLTR	13	P0C0L5	Complement C4-B	ITP1_3	3	478.566	-0.87552	0.0086517	1	52.101	13309000
1989	AEMADQAAAWLTR	13	P0C0L5	Complement C4-B	ITP1_3	2	717.346	-0.069678	2.8393e-05	1	121.24	462400000
1990	AEMADQAAAWLTR	13	P0C0L5	Complement C4-B	ITP1_3	2	717.346		0.012353	1	69.92	0
1991	AEMADQAAAWLTR	13	P0C0L5	Complement C4-B	ITP1_3	2	717.346	-0.2114	4.5644e-44	2	199.31	17348000000
1992	AEMADQAAAWLTR	13	P0C0L5	Complement C4-B	ITP1_3	3	478.566	-1.6178	3.2081e-13	2	143.94	1203400000
1993	AEMADQAAAWLTR	13	P0C0L5	Complement C4-B	ITP1_3	2	717.346		0.0011568	1	78.814	0
1994	AEMADQAAAWLTR	13	P0C0L5	Complement C4-B	ITP1_3	2	717.346	-1.0308	0.024262	1	56.286	129570000
1995	AEMADQAAAWLTR	13	P0C0L5	Complement C4-B	ITP1_4	2	717.346	-0.25904	0.0014789	2	86.944	45887000
1996	AEMADQAAAWLTR	13	P0C0L5	Complement C4-B	ITP1_4	2	717.346	0.14366	0.014522	1	63.185	84468000
1997	AEMADQAAAWLTR	13	P0C0L5	Complement C4-B	ITP1_4	2	717.346	-0.22028	4.5644e-44	2	199.31	50132000000
1998	AEMADQAAAWLTR	13	P0C0L5	Complement C4-B	ITP1_4	3	478.566	-0.22603	2.3956e-21	2	178.22	2455800000
[truncated: 93,745 more rows]

## Sheet: statistics
Peptide length	Number of peptides
7	6078
8	8124
9	11279
10	12155
11	13750
12	9491
13	11103
14	9153
15	8837
16	9783
17	6027
18	5938
19	5126
20	3829
21	2625
22	2448
23	1795
24	1236
25	624
26	458
27	240
28	434
29	156
30	273
31	179
32	64
33	45
34	60
35	18
36	4
37	104
40	2
41	2
42	42
45	55

## Sheet: Repeatability
	Spearman's correlation of quantitation
