# Supplementary material for: Identification of ORM1, vWF, SPARC, and PPBP as immune-related proteins involved in immune thrombocytopenia by quantitative LC-MS/MS
Source: Clin Proteomics. 2023 Jun 24;20:24. doi: 10.1186/s12014-023-09413-0 (PMC10290381; doi:10.1186/s12014-023-09413-0)
Supplement: Supplementary file 4 — Supplementary Material 4: The Full MaxQuant results [file 12014_2023_9413_MOESM4_ESM.xlsx]

## Sheet: Sheet1
KEGG pathway	Fisher's exact test p value	Mapping	Fold enrichment	Protein accession	Protein description	Ratio	Regulated Type	Gene name	Sequence coverage [%]	Mol. weight [kDa]	Score	MS/MS Counts	Peptides	Unique peptides	MS/MS Count C_1	MS/MS Count C_2	MS/MS Count C_3	MS/MS Count C_4	MS/MS Count ITP1_1	MS/MS Count ITP1_2	MS/MS Count ITP1_3	MS/MS Count ITP1_4	MS/MS Count ITP2_1	MS/MS Count ITP2_2	MS/MS Count ITP2_3	Peptides C_1	Peptides C_2	Peptides C_3	Peptides C_4	Peptides ITP1_1	Peptides ITP1_2	Peptides ITP1_3	Peptides ITP1_4	Peptides ITP2_1	Peptides ITP2_2	Peptides ITP2_3	Unique peptides C_1	Unique peptides C_2	Unique peptides C_3	Unique peptides C_4	Unique peptides ITP1_1	Unique peptides ITP1_2	Unique peptides ITP1_3	Unique peptides ITP1_4	Unique peptides ITP2_1	Unique peptides ITP2_2	Unique peptides ITP2_3	iBAQ C_1	iBAQ C_2
hsa04510 Focal adhesion	0.466829	1	1.67	P04275	von Willebrand factor	3.077	Q4	VWF	26.4	309.26	323.31	353	59	59	18	16	26	12	36	46	39	55	19	39	47	26	21	33	19	35	44	41	45	28	42	40	26	21	33	19	35	44	41	45	28	42	40	8507200	7019600
hsa05165 Human papillomavirus infection	0.400001	1	2.04	P04275	von Willebrand factor	3.077	Q4	VWF	26.4	309.26	323.31	353	59	59	18	16	26	12	36	46	39	55	19	39	47	26	21	33	19	35	44	41	45	28	42	40	26	21	33	19	35	44	41	45	28	42	40	8507200	7019600
hsa04512 ECM-receptor interaction	0.338824	1	2.5	P04275	von Willebrand factor	3.077	Q4	VWF	26.4	309.26	323.31	353	59	59	18	16	26	12	36	46	39	55	19	39	47	26	21	33	19	35	44	41	45	28	42	40	26	21	33	19	35	44	41	45	28	42	40	8507200	7019600
hsa04610 Complement and coagulation cascades	0.213485	2	2.29	P04275	von Willebrand factor	3.077	Q4	VWF	26.4	309.26	323.31	353	59	59	18	16	26	12	36	46	39	55	19	39	47	26	21	33	19	35	44	41	45	28	42	40	26	21	33	19	35	44	41	45	28	42	40	8507200	7019600
hsa04151 PI3K-Akt signaling pathway	0.545758	1	1.34	P04275	von Willebrand factor	3.077	Q4	VWF	26.4	309.26	323.31	353	59	59	18	16	26	12	36	46	39	55	19	39	47	26	21	33	19	35	44	41	45	28	42	40	26	21	33	19	35	44	41	45	28	42	40	8507200	7019600
hsa04611 Platelet activation	0.0423882	2	5.79	P04275	von Willebrand factor	3.077	Q4	VWF	26.4	309.26	323.31	353	59	59	18	16	26	12	36	46	39	55	19	39	47	26	21	33	19	35	44	41	45	28	42	40	26	21	33	19	35	44	41	45	28	42	40	8507200	7019600
hsa04062 Chemokine signaling pathway	0.165789	2	2.67	P02775	Platelet basic protein	0.14	Q1	PPBP	38.3	13.894	276.25	95	6	6	15	21	10	8	7	5	6	4	7	4	8	6	6	6	5	4	5	5	6	5	4	5	6	6	6	5	4	5	5	6	5	4	5	3016800000	4086800000
hsa04060 Cytokine-cytokine receptor interaction	0.248202	2	2.08	P02775	Platelet basic protein	0.14	Q1	PPBP	38.3	13.894	276.25	95	6	6	15	21	10	8	7	5	6	4	7	4	8	6	6	6	5	4	5	5	6	5	4	5	6	6	6	5	4	5	5	6	5	4	5	3016800000	4086800000
[truncated: 19 more columns]
